# Supplementary material for: Multiscale Embedded Gene Co-expression Network Analysis
Source: PLoS Comput Biol. 2015 Nov 30;11(11):e1004574. doi: 10.1371/journal.pcbi.1004574 (PMC4664553; doi:10.1371/journal.pcbi.1004574)
Supplement: S1 Data — (TXT) [file pcbi.1004574.s001.txt]

cancer	measure	method	FDR	network	set1_Name	set2_Name	Background	set1_size	set2_size	expected.overlap	actual.overlap	enrichment.foldchange	odds.ratio	FET_pvalue	corrected.FET.pvalue	intersects
LUAD	Pearson	eigenvector	0.05	FDRN	eigenvector.FDRN_0.05.4	ACTIN_FILAMENT_BASED_MOVEMENT	6991	813	1	0.116292375911887	1	8.5990159901599	Inf	0.116292375911887	1	TNNT2
LUAD	Pearson	eigenvector	0.05	FDRN	eigenvector.FDRN_0.05.4	ACTIN_FILAMENT_BUNDLE_FORMATION	6991	813	3	0.34887712773566	2	5.73267732677327	15.2214168651778	0.0373924387159086	1	FSCN1,EPB49
LUAD	Pearson	eigenvector	0.05	FDRN	eigenvector.FDRN_0.05.4	ACTIN_FILAMENT_ORGANIZATION	6991	813	8	0.930339007295094	2	2.14975399753998	2.53644107912086	0.236459352853009	1	FSCN1,EPB49
LUAD	Pearson	eigenvector	0.05	FDRN	eigenvector.FDRN_0.05.3	ACTIVATION_OF_IMMUNE_RESPONSE	6991	1195	9	1.53840652267201	7	4.55016271501627	17.0546366484588	0.000109644129691956	1	TRAT1,PTPRC,CD79A,SLA2,NFAM1,C2,KRT1
LUAD	Pearson	eigenvector	0.05	FDRN	eigenvector.FDRN_0.05.3	ACTIVATION_OF_JNK_ACTIVITY	6991	1195	2	0.341868116149335	1	2.92510460251046	4.85190151626022	0.31266993798894	1	MAP4K1
LUAD	Pearson	eigenvector	0.05	FDRN	eigenvector.FDRN_0.05.3	ACTIVATION_OF_MAPK_ACTIVITY	6991	1195	18	3.07681304534401	7	2.27508135750814	3.09810704444988	0.0233606393819468	1	MAP4K1,C5AR1,FPR1,GHRL,GRM4,ADRA2C,PROK2
LUAD	Pearson	eigenvector	0.05	FDRN	eigenvector.FDRN_0.05.3	ACTIVATION_OF_NF_KAPPAB_TRANSCRIPTION_FACTOR	6991	1195	7	1.19653840652267	3	2.50723251643754	3.64334996609001	0.10176850381444	1	PRKCQ,TNF,CARD11
LUAD	Pearson	eigenvector	0.05	FDRN	eigenvector.FDRN_0.05.4	ACTIVATION_OF_PROTEIN_KINASE_ACTIVITY	6991	813	9	1.04663138320698	2	1.91089244225776	2.17371641176137	0.282018828126024	1	GAP43,ANG
LUAD	Pearson	eigenvector	0.05	FDRN	eigenvector.FDRN_0.05.2	ACUTE_INFLAMMATORY_RESPONSE	6991	2002	6	1.71820912601917	3	1.746003996004	2.49388487303292	0.230795758341622	1	ORM2,ORM1,LBP
LUAD	Pearson	eigenvector	0.05	FDRN	eigenvector.FDRN_0.05.3	ADAPTIVE_IMMUNE_RESPONSE	6991	1195	15	2.56401087112001	13	5.07018131101813	31.8630577160127	7.51252363063806e-09	0.000104303878087779	PTPRC,TLR8,CD74,SLA2,CRTAM,CD40LG,FOXP3,EBI3,IL10,IL18,IL27,IL12B,C2
LUAD	Pearson	eigenvector	0.05	FDRN	eigenvector.FDRN_0.05.3	ADAPTIVE_IMMUNE_RESPONSE_GO_0002460	6991	1195	15	2.56401087112001	13	5.07018131101813	31.8630577160127	7.51252363063806e-09	0.000104303878087779	PTPRC,TLR8,CD74,SLA2,CRTAM,CD40LG,FOXP3,EBI3,IL10,IL18,IL27,IL12B,C2
LUAD	Pearson	eigenvector	0.05	FDRN	eigenvector.FDRN_0.05.3	ADENYLATE_CYCLASE_ACTIVATION	6991	1195	14	2.39307681304534	4	1.67148834429169	1.94313011925928	0.206483339243832	1	ADORA3,ADRB3,P2RY11,ADCYAP1
LUAD	Pearson	eigenvector	0.05	FDRN	eigenvector.FDRN_0.05.1	AEROBIC_RESPIRATION	6991	2133	0	0	0	NA	0	1	1
LUAD	Pearson	eigenvector	0.05	FDRN	eigenvector.FDRN_0.05.2	AGING	6991	2002	6	1.71820912601917	4	2.32800532800533	4.99068570772597	0.0600905661569488	1	TBX2,CDKN2A,TBX3,KL
LUAD	Pearson	eigenvector	0.05	FDRN	eigenvector.FDRN_0.05.1	ALCOHOL_METABOLIC_PROCESS	6991	2133	29	8.84809040194536	14	1.58226231469357	2.1329366658562	0.0334103807175078	1	UGDH,MIOX,PPARGC1A,ALDH3B2,IRS2,NPC1L1,SULT1B1,TGFB2,CEL,TKTL1,ADH4,SNCAIP,GCK,CYP46A1
LUAD	Pearson	eigenvector	0.05	FDRN	eigenvector.FDRN_0.05.2	AMINE_BIOSYNTHETIC_PROCESS	6991	2002	8	2.29094550135889	4	1.746003996004	2.49463242367568	0.169978813432726	1	SULT1A2,CDO1,PYCR1,SLC5A7
LUAD	Pearson	eigenvector	0.05	FDRN	eigenvector.FDRN_0.05.2	AMINE_CATABOLIC_PROCESS	6991	2002	10	2.86368187669861	4	1.3968031968032	1.66252981419376	0.314340080713981	1	ASPA,GCSH,GLDC,GAD1
LUAD	Pearson	eigenvector	0.05	FDRN	eigenvector.FDRN_0.05.2	AMINE_METABOLIC_PROCESS	6991	2002	64	18.3275640108711	23	1.25494037212787	1.40250820780791	0.124291152209758	1	GGT1,AOC3,SULT1A2,CHIA,GCLC,GCLM,B3GNT8,SLC7A5,SDS,ASPA,CDO1,LARGE,GCSH,GLDC,SULT1A1,PYCR1,SLC7A8,GAD1,BAAT,SLC6A14,SLC5A7,HYAL4,MAT1A
LUAD	Pearson	eigenvector	0.05	FDRN	eigenvector.FDRN_0.05.2	AMINE_TRANSPORT	6991	2002	19	5.44099556572736	7	1.28652926021347	1.45517908568663	0.286844375296087	1	SLC6A4,SLC18A2,SLC22A3,SLC7A5,SLC7A8,SLC1A1,SLC1A2
LUAD	Pearson	eigenvector	0.05	FDRN	eigenvector.FDRN_0.05.2	AMINO_ACID_AND_DERIVATIVE_METABOLIC_PROCESS	6991	2002	40	11.4547275067945	16	1.3968031968032	1.66653289211757	0.0808411531588997	1	GGT1,GCLC,GCLM,SLC7A5,SDS,ASPA,CDO1,GCSH,GLDC,PYCR1,SLC7A8,GAD1,BAAT,SLC6A14,SLC5A7,MAT1A
LUAD	Pearson	eigenvector	0.05	FDRN	eigenvector.FDRN_0.05.2	AMINO_ACID_CATABOLIC_PROCESS	6991	2002	10	2.86368187669861	4	1.3968031968032	1.66252981419376	0.314340080713981	1	ASPA,GCSH,GLDC,GAD1
LUAD	Pearson	eigenvector	0.05	FDRN	eigenvector.FDRN_0.05.1	AMINO_ACID_DERIVATIVE_BIOSYNTHETIC_PROCESS	6991	2133	6	1.83063939350594	4	2.18502891076731	4.56067648616936	0.0745109490039507	1	GATM,TGFB2,BBOX1,GAMT
LUAD	Pearson	eigenvector	0.05	FDRN	eigenvector.FDRN_0.05.1	AMINO_ACID_DERIVATIVE_METABOLIC_PROCESS	6991	2133	11	3.35617222142755	6	1.78775092699143	2.73749992009062	0.0839815570482544	1	SULT1B1,GATM,TGFB2,BBOX1,SNCAIP,GAMT
LUAD	Pearson	eigenvector	0.05	FDRN	eigenvector.FDRN_0.05.2	AMINO_ACID_METABOLIC_PROCESS	6991	2002	31	8.8774138177657	15	1.68968128645548	2.34604081100945	0.015379238314393	1	GGT1,GCLC,GCLM,SLC7A5,SDS,ASPA,CDO1,GCSH,GLDC,PYCR1,SLC7A8,GAD1,BAAT,SLC6A14,MAT1A
LUAD	Pearson	eigenvector	0.05	FDRN	eigenvector.FDRN_0.05.1	AMINO_ACID_TRANSPORT	6991	2133	12	3.66127878701187	5	1.36564306922957	1.628166432292	0.289822209941178	1	SLC7A9,SLC7A10,SLC3A1,SLC38A3,SLC43A1
LUAD	Pearson	eigenvector	0.05	FDRN	eigenvector.FDRN_0.05.1	AMINO_SUGAR_METABOLIC_PROCESS	6991	2133	9	2.7459590902589	5	1.82085742563942	2.85078829702931	0.105045186954218	1	CHST4,CHST5,CHST6,B4GALNT2,CSGALNACT1
LUAD	Pearson	eigenvector	0.05	FDRN	eigenvector.FDRN_0.05.1	AMYLOID_PRECURSOR_PROTEIN_METABOLIC_PROCESS	6991	2133	2	0.610213131168645	2	3.27754336615096	Inf	0.0930596849536161	1	BACE2,ACHE
LUAD	Pearson	eigenvector	0.05	FDRN	eigenvector.FDRN_0.05.5	ANATOMICAL_STRUCTURE_DEVELOPMENT	6991	721	544	56.1041338864254	81	1.44374388104756	1.58723355520272	0.000314403586537527	1	COL5A2,TAGLN,NPR3,COL1A1,DCN,ITGA11,AEBP1,COL1A2,COL10A1,POSTN,COL6A3,COL5A3,COL12A1,FBN1,SGCD,THY1,INHBA,FGF7,NOX4,IGF2,COMP,COL4A2,SLIT2,CORIN,UNC5C,HOXB5,SNAI2,CTGF,CDH13,SERPINF1,CXCL1,IGFBP3,PDPN,MATN3,CYR61,FGF1,COL18A1,COL13A1,DPYSL3,TWIST2,GLI2,IGF1,FGFR1,HEY2,ADAM23,LY6H,NTNG2,MPPED2,NRP2,ST8SIA2,NTF3,SPON2,GDNF,EXTL1,FOXC2,LRRC4C,FST,MDGA1,MSX1,STMN3,APBA2,NELL1,SCRG1,TNFRSF11B,MEPE,TBX…
LUAD	Pearson	eigenvector	0.05	FDRN	eigenvector.FDRN_0.05.5	ANATOMICAL_STRUCTURE_FORMATION	6991	721	31	3.1971105707338	7	2.18947698089571	2.5509842550257	0.0350683203813639	1	THY1,COL4A2,SLIT2,CDH13,SERPINF1,GLI2,VEGFA
LUAD	Pearson	eigenvector	0.05	FDRN	eigenvector.FDRN_0.05.5	ANATOMICAL_STRUCTURE_MORPHOGENESIS	6991	721	188	19.3889286225147	35	1.80515389382359	2.03955972780503	0.000351729908568671	1	DCN,COL5A3,THY1,NOX4,COMP,COL4A2,SLIT2,CORIN,UNC5C,HOXB5,CDH13,SERPINF1,PDPN,CYR61,FGF1,COL18A1,COL13A1,GLI2,HEY2,LY6H,NTNG2,NRP2,SPON2,GDNF,FOXC2,LRRC4C,MSX1,TBX1,WNT5A,FZD2,SFRP1,MLXIPL,EYA4,VEGFA,HOXA4
LUAD	Pearson	eigenvector	0.05	FDRN	eigenvector.FDRN_0.05.1	ANDROGEN_RECEPTOR_SIGNALING_PATHWAY	6991	2133	0	0	0	NA	0	1	1
LUAD	Pearson	eigenvector	0.05	FDRN	eigenvector.FDRN_0.05.4	ANGIOGENESIS	6991	813	26	3.02360177370905	6	1.98438830542152	2.28883357940102	0.0732765524829228	1	IL8,SPHK1,ANGPTL4,SPINK5,ANG,AMOT
LUAD	Pearson	eigenvector	0.05	FDRN	eigenvector.FDRN_0.05.1	ANION_TRANSPORT	6991	2133	16	4.88170504934916	7	1.43392522269105	1.7737313308159	0.187312013268931	1	SLCO1A2,SLC4A11,SLC34A3,SLCO1B3,CLCN4,SLC4A1,SLC26A2
LUAD	Pearson	eigenvector	0.05	FDRN	eigenvector.FDRN_0.05.3	ANTI_APOPTOSIS	6991	1195	40	6.8373623229867	18	2.63259414225941	4.01262404340654	3.49226561259224e-05	0.484866157652307	CD27,IL2RB,BCL2A1,IFI6,CD40LG,CD28,FAIM3,BIRC3,CCL2,FAS,TNF,BCL2,SNCA,SOCS3,IGF1R,TNFSF18,PROK2,MPO
LUAD	Pearson	eigenvector	0.05	FDRN	eigenvector.FDRN_0.05.3	APOPTOSIS_GO	6991	1195	148	25.2982405950508	59	2.33217799389347	3.32957579701345	2.77009601359106e-11	3.84600130526983e-07	PTPRC,BTK,CD2,GZMA,CD74,CD3G,PDCD1,LY86,CD14,GZMB,LCK,CD27,IL2RB,FASLG,MX1,LTA,BCL2A1,IFI6,CRTAM,TNFSF8,CD40LG,CD28,NLRP3,FAIM3,IL2RA,APOE,TNFRSF9,SRGN,IL1B,TLR2,INHA,ADAMTSL4,IL6,BIRC3,NCR1,CD38,CCL2,IFI16,GHRL,IL7,FAS,CD70,TNFSF14,IL12B,TNFRSF8,TNFSF10,LGALS12,GRM4,TNF,BCL2,SNCA,AHR,SOCS3,NLRC4,IGF1R,TNFSF18,PROK2,MPO,IL24
LUAD	Pearson	eigenvector	0.05	FDRN	eigenvector.FDRN_0.05.2	APOPTOTIC_MITOCHONDRIAL_CHANGES	6991	2002	4	1.14547275067945	2	1.746003996004	2.4931380702436	0.324325133139604	1	CDKN2A,PMAIP1
LUAD	Pearson	eigenvector	0.05	FDRN	eigenvector.FDRN_0.05.2	APOPTOTIC_NUCLEAR_CHANGES	6991	2002	4	1.14547275067945	2	1.746003996004	2.4931380702436	0.324325133139604	1	TOP2A,CDKN2A
LUAD	Pearson	eigenvector	0.05	FDRN	eigenvector.FDRN_0.05.3	APOPTOTIC_PROGRAM	6991	1195	18	3.07681304534401	5	1.62505811250581	1.8688573728415	0.18141433318791	1	GZMA,GZMB,LCK,IFI6,NLRC4
LUAD	Pearson	eigenvector	0.05	FDRN	eigenvector.FDRN_0.05.1	AROMATIC_COMPOUND_METABOLIC_PROCESS	6991	2133	11	3.35617222142755	7	2.08570941482334	3.99420820168416	0.0236687192698082	1	HGD,CDA,SULT1B1,TGFB2,HPD,ALDH1L1,SNCAIP
LUAD	Pearson	eigenvector	0.05	FDRN	eigenvector.FDRN_0.05.5	AXON_GUIDANCE	6991	721	13	1.34072378772708	5	3.72932892350368	5.46374968786436	0.00731083310910943	1	SLIT2,UNC5C,GLI2,NRP2,SPON2
LUAD	Pearson	eigenvector	0.05	FDRN	eigenvector.FDRN_0.05.5	AXONOGENESIS	6991	721	26	2.68144757545416	8	2.98346313880294	3.89556327100446	0.00354935821314619	1	THY1,SLIT2,UNC5C,GLI2,NTNG2,NRP2,SPON2,LRRC4C
LUAD	Pearson	eigenvector	0.05	FDRN	eigenvector.FDRN_0.05.3	B_CELL_ACTIVATION	6991	1195	10	1.70934058074667	8	4.68016736401674	19.5097778435616	2.31879481303093e-05	0.321941471841214	PTPRC,CD79A,SLA2,NFAM1,LAX1,CD40LG,INHA,IL7
LUAD	Pearson	eigenvector	0.05	FDRN	eigenvector.FDRN_0.05.3	B_CELL_DIFFERENTIATION	6991	1195	5	0.854670290373337	3	3.51012552301255	7.28793925663244	0.037957359879748	1	CD79A,NFAM1,INHA
LUAD	Pearson	eigenvector	0.05	FDRN	eigenvector.FDRN_0.05.3	BASE_EXCISION_REPAIR	6991	1195	1	0.170934058074667	1	5.85020920502092	Inf	0.170934058074667	1	CCNO
LUAD	Pearson	eigenvector	0.05	FDRN	eigenvector.FDRN_0.05.3	BEHAVIOR	6991	1195	103	17.6062079816907	52	2.95350367632124	5.1231544521521	4.87638437727054e-15	6.77037206940242e-11	CXCL11,DOCK2,CXCL9,CCL5,CMKLR1,SPN,ITGB2,CXCL10,CCR5,CCR2,S100B,C5AR1,CCL19,CNR2,CCR7,FPR2,CCR8,CXCR3,CCR4,FPR1,PTAFR,CCL23,CCL3,CCL13,CCL8,APOE,RNASE2,CXCL2,CCL18,CXCL13,CCR6,PTGDS,CCL17,IL10,AGRP,CCRL2,CCL21,CCL2,GHRL,XCR1,CCL25,CCL22,CCRL1,PPYR1,XCL1,CCL24,CXCR2,CXCL14,NPW,PROK2,CCL1,LEP
LUAD	Pearson	eigenvector	0.05	FDRN	eigenvector.FDRN_0.05.2	BILE_ACID_METABOLIC_PROCESS	6991	2002	6	1.71820912601917	3	1.746003996004	2.49388487303292	0.230795758341622	1	CYP39A1,BAAT,ACOX2
LUAD	Pearson	eigenvector	0.05	FDRN	eigenvector.FDRN_0.05.1	BIOGENIC_AMINE_METABOLIC_PROCESS	6991	2133	8	2.44085252467458	4	1.63877168307548	2.27967398477852	0.203359336060416	1	SULT1B1,TGFB2,BBOX1,SNCAIP
LUAD	Pearson	eigenvector	0.05	FDRN	eigenvector.FDRN_0.05.2	BIOPOLYMER_BIOSYNTHETIC_PROCESS	6991	2002	5	1.43184093834931	2	1.3968031968032	1.66186730470214	0.443579780399816	1	B3GNT8,GYS2
LUAD	Pearson	eigenvector	0.05	FDRN	eigenvector.FDRN_0.05.2	BIOPOLYMER_CATABOLIC_PROCESS	6991	2002	14	4.00915462737806	6	1.49657485371771	1.87132932403666	0.186136659619075	1	CDC20,UBE2C,ZFP36,CDKN2A,PRKCG,PARK2
LUAD	Pearson	eigenvector	0.05	FDRN	eigenvector.FDRN_0.05.2	BIOPOLYMER_METABOLIC_PROCESS	6991	2002	382	109.392647689887	142	1.29807626928046	1.51056265182852	0.0001278531059668	1	CDC20,EXO1,TOP2A,RAD54L,CDC45,POLQ,CDC6,HELLS,RAD51,BLM,UHRF1,UBE2C,AURKA,BRIP1,PLK4,XRCC2,RECQL4,GSG2,CDT1,TRIP13,E2F2,MCM2,POLE2,BRCA1,KPNA2,CHEK1,FOS,EZH2,PIF1,RFC4,RAD54B,PTPN13,PTTG1,E2F1,AGER,TBX2,FOSB,FOXF1,ZNF367,TBX5,CEBPA,TWIST1,ZBTB16,DNMT3B,FOSL1,PTPRB,SIK1,HMGA2,FOXF2,PRSS3,NFIX,HLF,EVPL,BRCA2,ZFP36,CHIA,CDKN2A,NR4A3,IGF2BP3,UCHL1,B3GNT8,POLR3G,DAPK2,HMGA1,HNF1B,BTG2,TBX3,GATA6,DMC1,…
LUAD	Pearson	eigenvector	0.05	FDRN	eigenvector.FDRN_0.05.3	BIOPOLYMER_MODIFICATION	6991	1195	184	31.4518666857388	40	1.27178460978716	1.35924057438755	0.0582666560417069	1	PTPRC,BTK,CD37,ITGB2,PTPN7,MAP4K1,LCK,HCK,PTPRO,CD80,FYB,FGR,FUT7,IL22RA2,PRKCB,PTPN22,CUZD1,MATK,PIM2,APOBEC3G,CAMK4,CCL2,CSTA,CCND2,DUSP2,KEL,WNK2,NLRP12,ST8SIA4,IRAK3,PRKAA2,CHRM3,IGF1R,TXK,LIPC,BRSK2,AURKC,WNK4,PADI4,ART3
LUAD	Pearson	eigenvector	0.05	FDRN	eigenvector.FDRN_0.05.3	BIOSYNTHETIC_PROCESS	6991	1195	141	24.1017021885281	41	1.70112466245289	2.02351573939577	0.00025494470907314	1	PTPRC,TLR8,CD74,CD37,SPN,IRF4,TLR7,CD28,FUT7,LTB,FOXP3,TLR9,EBI3,PTGDS,INHA,IL10,IL6,PTGS1,ALAS2,IL18,GHRL,TLR6,IL27,KEL,IL12B,ST8SIA1,TNFRSF8,WARS,DHRS9,NLRP12,ST8SIA4,GYG2,DDX25,CHST11,CYP27B1,BCAT1,LIPC,CHST13,CYP7B1,DAZL,CYP19A1
LUAD	Pearson	eigenvector	0.05	FDRN	eigenvector.FDRN_0.05.2	BLOOD_COAGULATION	6991	2002	26	7.44557287941639	9	1.20877199723354	1.32070200932328	0.314999554390745	1	VWF,MMRN1,CD36,F12,THBD,F10,F2RL3,TMPRSS6,L3MBTL4
LUAD	Pearson	eigenvector	0.05	FDRN	eigenvector.FDRN_0.05.2	BODY_FLUID_SECRETION	6991	2002	5	1.43184093834931	2	1.3968031968032	1.66186730470214	0.443579780399816	1	NPR1,GUCA1B
LUAD	Pearson	eigenvector	0.05	FDRN	eigenvector.FDRN_0.05.5	BONE_REMODELING	6991	721	18	1.85638678300672	4	2.15472337802435	2.49246646251994	0.106904013267644	1	COL13A1,TWIST2,GLI2,RUNX2
LUAD	Pearson	eigenvector	0.05	FDRN	eigenvector.FDRN_0.05.2	BRAIN_DEVELOPMENT	6991	2002	25	7.15920469174653	11	1.53648351648352	1.96317453206361	0.0730645014963594	1	ZIC2,ROBO2,SHROOM4,VCX3A,CDK5R1,SHH,PHGDH,ALX1,CNTN4,DMBX1,AFF2
LUAD	Pearson	eigenvector	0.05	FDRN	eigenvector.FDRN_0.05.1	CALCIUM_INDEPENDENT_CELL_CELL_ADHESION	6991	2133	15	4.57659848376484	8	1.74802312861385	2.60854613932606	0.0547167400006094	1	CLDN1,CLDN3,CX3CL1,CLDN4,CLDN9,CLDN11,CLDN10,CLDN19
LUAD	Pearson	eigenvector	0.05	FDRN	eigenvector.FDRN_0.05.5	CALCIUM_ION_TRANSPORT	6991	721	15	1.54698898583894	3	1.93925104022191	2.17864258808944	0.196103736506117	1	PLN,CACNA2D1,SLN
LUAD	Pearson	eigenvector	0.05	FDRN	eigenvector.FDRN_0.05.3	CALCIUM_MEDIATED_SIGNALING	6991	1195	12	2.05120869689601	4	1.95006973500697	2.42949183766424	0.134260316856387	1	TRAT1,BTK,SLA2,LAT
LUAD	Pearson	eigenvector	0.05	FDRN	eigenvector.FDRN_0.05.3	CAMP_MEDIATED_SIGNALING	6991	1195	45	7.69203261336003	10	1.30004649000465	1.38895535200536	0.229858045100995	1	CCR2,ADORA3,FPR1,RGS1,GRM4,ADRB3,P2RY11,CORT,ADCYAP1,DRD5
LUAD	Pearson	eigenvector	0.05	FDRN	eigenvector.FDRN_0.05.5	CARBOHYDRATE_BIOSYNTHETIC_PROCESS	6991	721	19	1.95951938206265	5	2.55164610555515	3.11953647782267	0.0393015311927545	1	XYLT1,HAS1,HS3ST3B1,ST8SIA2,CHST3
LUAD	Pearson	eigenvector	0.05	FDRN	eigenvector.FDRN_0.05.1	CARBOHYDRATE_CATABOLIC_PROCESS	6991	2133	9	2.7459590902589	6	2.18502891076731	4.56402401579151	0.0274268346252581	1	MIOX,TREH,TKTL1,MGAM,SPACA3,GBA3
LUAD	Pearson	eigenvector	0.05	FDRN	eigenvector.FDRN_0.05.1	CARBOHYDRATE_METABOLIC_PROCESS	6991	2133	65	19.831926762981	24	1.21016985827112	1.33696130547125	0.160258315765036	1	UGDH,ME1,TFF1,MIOX,PPARGC1A,GALNT5,IRS2,FUT3,TREH,CHST4,FUT2,DHDH,CHST5,CHST6,B4GALNT2,TKTL1,B3GAT1,CSGALNACT1,MGAM,A4GNT,FUT9,SPACA3,GCK,GBA3
LUAD	Pearson	eigenvector	0.05	FDRN	eigenvector.FDRN_0.05.5	CARBOHYDRATE_TRANSPORT	6991	721	8	0.825060792447432	2	2.42406380027739	2.90333909312162	0.19620545495863	1	SLC2A5,EDNRA
LUAD	Pearson	eigenvector	0.05	FDRN	eigenvector.FDRN_0.05.1	CARBOXYLIC_ACID_METABOLIC_PROCESS	6991	2133	68	20.7472464597339	27	1.30137751303053	1.50615930587863	0.0662571369794041	1	AKR1C2,AKR1C1,CPT1B,AKR1C3,CYP4F3,UGDH,ME1,HGD,SLC7A2,PPARGC1A,SLC7A9,PAH,SLC3A1,GATM,NR1H4,PTGES,SLC27A6,HPD,CSGALNACT1,BBOX1,SLC7A4,ALDH1L1,ASRGL1,SLC27A2,GAMT,GCK,CYP2J2
LUAD	Pearson	eigenvector	0.05	FDRN	eigenvector.FDRN_0.05.3	CARBOXYLIC_ACID_TRANSPORT	6991	1195	23	3.93148333571735	5	1.27178460978716	1.34867464504733	0.355797382211974	1	SLC1A3,AQP9,SLC16A6,SLC16A7,SLC16A10
LUAD	Pearson	eigenvector	0.05	FDRN	eigenvector.FDRN_0.05.2	CASPASE_ACTIVATION	6991	2002	9	2.57731368902875	5	1.94000444000444	3.11983747082985	0.0828358503536599	1	COL4A3,CDKN2A,PMAIP1,BCL2L10,TNFSF15
LUAD	Pearson	eigenvector	0.05	FDRN	eigenvector.FDRN_0.05.1	CATABOLIC_PROCESS	6991	2133	49	14.9502217136318	19	1.27088416238507	1.44634654556628	0.135225448480128	1	CPT1B,HGD,MIOX,CDA,TPD52L1,TREH,UGT2B4,CECR2,HPD,CEL,TKTL1,MGAM,APOA5,ALDH1L1,SPACA3,ANGPTL3,ASRGL1,GBA3,CYP46A1
LUAD	Pearson	eigenvector	0.05	FDRN	eigenvector.FDRN_0.05.3	CATION_HOMEOSTASIS	6991	1195	79	13.5037905878987	30	2.22159843228643	3.01958699429261	7.03226839595031e-06	0.0976360144093741	C3AR1,PTPRC,CCL5,CCR5,CD52,LCK,CCR2,C5AR1,CCL19,CCR7,CCR8,CXCR3,CCR4,CCL23,CCL3,CCR1,CCL13,CXCL13,CCR6,CCL2,GHRL,CYSLTR1,XCR1,ATP1A3,BCL2,XCL1,ATP7B,PROK2,CCL1,S1PR4
LUAD	Pearson	eigenvector	0.05	FDRN	eigenvector.FDRN_0.05.1	CATION_TRANSPORT	6991	2133	90	27.459590902589	31	1.12893160389644	1.19951738053726	0.239548909936341	1	CHRNA7,KCNN4,KCNAB3,ABCC8,KCNJ11,SCNN1D,RYR1,ATP2A3,KCNQ3,KCNS1,KCNC1,TRPC3,KCNG2,KCNH2,TRPM3,SLC4A11,KCNV1,KCNH1,SCN2A,SCN4A,KCNJ1,KCNB2,SLC34A3,SCN1B,SCN9A,KCNQ4,KCNK7,KCNJ3,KCNJ2,NMUR2,SLC39A2
LUAD	Pearson	eigenvector	0.05	FDRN	eigenvector.FDRN_0.05.5	CDC42_PROTEIN_SIGNAL_TRANSDUCTION	6991	721	3	0.309397797167787	1	3.23208506703652	4.35151970457157	0.278621357688442	1	APOA1
LUAD	Pearson	eigenvector	0.05	FDRN	eigenvector.FDRN_0.05.3	CELL_ACTIVATION	6991	1195	46	7.8629666714347	28	3.56099690740404	7.69815898483884	2.99099644503057e-11	4.15269946428044e-07	LST1,CD3D,PTPRC,SIRPG,CD3E,CD2,SIT1,CD79A,SLA2,ZAP70,NFAM1,LAX1,LCK,CRTAM,CD40LG,CD28,FOXP3,CLEC7A,EBI3,CD7,LAT,INHA,IL18,IL7,IL27,GP1BA,IL12B,CXCR2
LUAD	Pearson	eigenvector	0.05	FDRN	eigenvector.FDRN_0.05.1	CELL_CELL_ADHESION	6991	2133	50	15.2553282792161	17	1.11436474449133	1.17462487501843	0.344561650507967	1	CALCA,CLDN1,CLDN3,CX3CL1,CLDN4,CLDN9,CDSN,CLDN11,VANGL2,EGFR,B4GALNT2,PKHD1,ANXA9,NLGN1,CLDN10,PVRL1,CLDN19
LUAD	Pearson	eigenvector	0.05	FDRN	eigenvector.FDRN_0.05.3	CELL_CELL_SIGNALING	6991	1195	266	45.4684594478615	61	1.34158932897096	1.46698325735055	0.00774932889665693	1	C1QA,CXCL11,SIRPG,SH2D1A,CXCL9,LILRB2,CCL5,CD33,CXCL10,CCR5,FASLG,CCL4,LTA,SLC1A3,TNFSF8,KCNN3,LTB,CCL23,CCL3,TRHDE,CCR1,CCL13,GRAP2,SIGLEC6,CCL8,APOE,CCL18,CXCL13,IL1B,INHA,CCL17,TSHR,OSM,CCL21,IL18,GHRL,TSPAN32,IL7,IL15,CD70,HTR7,CCL22,GDF5,TNFSF10,GRM4,BST2,GABRR1,FGF12,NMB,XCL1,CCL24,KCNMA1,HAP1,DBH,CXCL14,ADRA2C,CORT,CHRNA6,UTS2,TNFSF18,ADCYAP1
LUAD	Pearson	eigenvector	0.05	FDRN	eigenvector.FDRN_0.05.5	CELL_CYCLE_ARREST_GO_0007050	6991	721	14	1.44385638678301	3	2.07776897166634	2.3769823604516	0.169057178643814	1	INHBA,GAS1,PLAGL1
LUAD	Pearson	eigenvector	0.05	FDRN	eigenvector.FDRN_0.05.2	CELL_CYCLE_CHECKPOINT_GO_0000075	6991	2002	16	4.58189100271778	15	3.27375749250749	37.6376761931657	8.06809937950115e-08	0.00112017491784994	BUB1B,CCNA2,TTK,BUB1,BIRC5,CDC45,CDC6,MAD2L1,CDT1,ZWINT,KNTC1,CCNE2,CHEK1,CDKN2A,BRSK1
LUAD	Pearson	eigenvector	0.05	FDRN	eigenvector.FDRN_0.05.2	CELL_CYCLE_GO_0007049	6991	2002	111	31.7868688313546	72	2.26508626508626	4.73374963319367	1.54670943086839e-15	2.14745137381767e-11	KIF2C,TPX2,BUB1B,CCNA2,NCAPH,CDC20,PRC1,KIF23,KIF15,ESPL1,DLGAP5,TTK,PLK1,KIF11,NDC80,BUB1,CDCA5,BIRC5,RAD54L,CDC45,CENPE,NEK2,CDC25C,CDC6,CENPF,CDKN3,RAD51,NUSAP1,PKMYT1,MAD2L1,ANLN,UBE2C,AURKA,CDC25A,XRCC2,CDT1,ZWINT,RACGAP1,MCM2,KNTC1,KPNA2,CCNE2,CHEK1,RAD54B,CDC7,E2F1,STMN1,SKP2,ASNS,SIK1,ALOX15B,BRCA2,CDKN2A,CKS2,TBX3,DMC1,HPGD,CDK5R1,BRSK1,STAG3,DIRAS3,DUSP13,CDK5R2,CITED2,BMP2,CDK6,MAP2K6,…
LUAD	Pearson	eigenvector	0.05	FDRN	eigenvector.FDRN_0.05.2	CELL_CYCLE_PHASE	6991	2002	66	18.9003003862108	46	2.43382375200557	5.84120308078439	4.63961402256371e-12	6.44164010892745e-08	KIF2C,TPX2,BUB1B,CCNA2,NCAPH,KIF15,ESPL1,DLGAP5,TTK,PLK1,KIF11,NDC80,BUB1,CDCA5,BIRC5,RAD54L,CENPE,NEK2,CDC25C,CDC6,CENPF,CDKN3,RAD51,NUSAP1,PKMYT1,MAD2L1,ANLN,UBE2C,AURKA,XRCC2,ZWINT,KNTC1,KPNA2,CHEK1,RAD54B,CDC7,E2F1,SKP2,CDKN2A,DMC1,BRSK1,STAG3,DUSP13,CDK6,PRUNE2,GFI1B
LUAD	Pearson	eigenvector	0.05	FDRN	eigenvector.FDRN_0.05.2	CELL_CYCLE_PROCESS	6991	2002	71	20.3321413245602	51	2.50834376890715	6.4918502830403	4.51966749424709e-14	6.27510634901266e-10	KIF2C,TPX2,BUB1B,CCNA2,NCAPH,PRC1,KIF23,KIF15,ESPL1,DLGAP5,TTK,PLK1,KIF11,NDC80,BUB1,CDCA5,BIRC5,RAD54L,CENPE,NEK2,CDC25C,CDC6,CENPF,CDKN3,RAD51,NUSAP1,PKMYT1,MAD2L1,ANLN,UBE2C,AURKA,XRCC2,ZWINT,RACGAP1,KNTC1,KPNA2,CHEK1,RAD54B,CDC7,E2F1,STMN1,SKP2,BRCA2,CDKN2A,DMC1,BRSK1,STAG3,DUSP13,CDK6,PRUNE2,GFI1B
LUAD	Pearson	eigenvector	0.05	FDRN	eigenvector.FDRN_0.05.3	CELL_DEVELOPMENT	6991	1195	224	38.2892290087255	70	1.82819037656904	2.27926000867866	9.20145312965802e-08	0.00127752975252172	LST1,PTPRC,BTK,CD2,GZMA,CD74,CD3G,PDCD1,LY86,CD14,GZMB,LCK,CD27,IL2RB,FASLG,MX1,S100B,LTA,BCL2A1,IFI6,CRTAM,TNFSF8,CD40LG,CD28,NLRP3,FAIM3,IL2RA,LRMP,APOE,TNFRSF9,RTN1,SRGN,IL1B,TLR2,INHA,ADAMTSL4,IL6,BIRC3,NCR1,CD38,CCL2,IFI16,HGF,GHRL,IL7,FAS,CD70,TNFSF14,IL12B,TNFRSF8,S100A4,TNFSF10,LGALS12,GRM4,TNF,BCL2,DDX25,SNCA,AHR,SOCS3,NLRC4,NRTN,IGF1R,BRSK2,TNFSF18,PROK2,DAZL,MPO,IL24,DTX1
LUAD	Pearson	eigenvector	0.05	FDRN	eigenvector.FDRN_0.05.2	CELL_DIVISION	6991	2002	9	2.57731368902875	6	2.32800532800533	4.99468365197629	0.0199670534795263	1	PRC1,BIRC5,NUSAP1,ANLN,RACGAP1,BRCA2
LUAD	Pearson	eigenvector	0.05	FDRN	eigenvector.FDRN_0.05.1	CELL_FATE_COMMITMENT	6991	2133	9	2.7459590902589	6	2.18502891076731	4.56402401579151	0.0274268346252581	1	TRIM15,KLF4,EYA2,JAG2,POU6F2,MYEF2
LUAD	Pearson	eigenvector	0.05	FDRN	eigenvector.FDRN_0.05.5	CELL_MATRIX_ADHESION	6991	721	18	1.85638678300672	6	3.23208506703652	4.37493106379164	0.00737693598008045	1	ITGA11,THY1,ECM2,CDH13,COL13A1,PPFIA2
LUAD	Pearson	eigenvector	0.05	FDRN	eigenvector.FDRN_0.05.1	CELL_MATURATION	6991	2133	10	3.05106565584323	5	1.63877168307548	2.28027517206217	0.159006728375698	1	EREG,ACTA1,KRT19,KCNH1,NRCAM
LUAD	Pearson	eigenvector	0.05	FDRN	eigenvector.FDRN_0.05.5	CELL_MIGRATION	6991	721	51	5.25976255185238	13	2.47159446302793	3.01049602245952	0.00155674867444062	1	SAA1,THY1,SLIT2,UNC5C,CDH13,VEGFC,GLI2,ENPEP,NRP2,SPON2,GDNF,MDGA1,IL12A
LUAD	Pearson	eigenvector	0.05	FDRN	eigenvector.FDRN_0.05.2	CELL_PROJECTION_BIOGENESIS	6991	2002	9	2.57731368902875	4	1.55200355200355	1.99545470657822	0.23969318389598	1	RAC3,ACTN2,THBS4,FGD1
LUAD	Pearson	eigenvector	0.05	FDRN	eigenvector.FDRN_0.05.3	CELL_PROLIFERATION_GO_0008283	6991	1195	229	39.1438992990988	59	1.50725914015823	1.7186379006985	0.000496704996122402	1	LST1,PTPRC,SIRPG,CD3E,CD74,CD79A,CSF1R,AIF1,CD33,SLAMF1,CXCL10,IL12RB1,LY86,TNFRSF17,S100B,TNFSF13B,CRTAM,TNFSF8,CD40LG,RASGRP4,CD28,CCL23,FOXP3,GPNMB,CD274,IL2RA,CSF1,MATK,TNFRSF9,EBI3,FLT3,IL1B,PIM2,RARRES3,INHA,IL6,IL9R,TSHR,OSM,CSF3,IL18,GHRL,IL7,IL27,FABP3,IL15,CD70,IL12B,TNFRSF8,RARRES1,WARS,IFITM1,BST2,CXCR2,CHRM3,BCAT1,IGF1R,PROK2,CCL3L3
LUAD	Pearson	eigenvector	0.05	FDRN	eigenvector.FDRN_0.05.3	CELL_RECOGNITION	6991	1195	13	2.22214275497068	6	2.7000965561635	4.17204971149728	0.0142281760234742	1	CRTAM,CD209,CLEC7A,COLEC12,MICB,CLEC4M
LUAD	Pearson	eigenvector	0.05	FDRN	eigenvector.FDRN_0.05.3	CELL_STRUCTURE_DISASSEMBLY_DURING_APOPTOSIS	6991	1195	6	1.025604348448	2	1.95006973500697	2.42709551764695	0.27351414793325	1	GZMA,GZMB
LUAD	Pearson	eigenvector	0.05	FDRN	eigenvector.FDRN_0.05.5	CELL_SUBSTRATE_ADHESION	6991	721	19	1.95951938206265	6	3.06197532666618	4.0380967334684	0.00985943997452484	1	ITGA11,THY1,ECM2,CDH13,COL13A1,PPFIA2
LUAD	Pearson	eigenvector	0.05	FDRN	eigenvector.FDRN_0.05.3	CELL_SURFACE_RECEPTOR_LINKED_SIGNAL_TRANSDUCTION_GO_0007166	6991	1195	350	59.8269203261336	104	1.73834787806336	2.15035535597297	1.46121561234814e-09	2.02875175618416e-05	C3AR1,TRAT1,PTPRC,CD3E,CD2,CD79A,CXCL9,CD19,SLA2,LILRB2,IGSF6,CD3G,CXCR6,DOK2,CXCL10,KLRD1,IL12RB1,IFNG,NFAM1,CCR5,CD14,CLEC4A,IL2RB,GPR34,CXCR5,PIK3CG,CCR2,MARCO,C5AR1,KLRB1,ADORA3,IL7R,CNR2,TNFRSF13B,FPR2,CCR8,FPR1,CD28,PTAFR,CCL23,CCL3,IL18RAP,LILRB5,CCR1,KLRC1,CD274,IL2RA,APOE,GPR183,RGS1,SIRPB1,LILRA1,FLT3,LAT,INHA,LILRB3,CCL17,CD101,IL6,BIRC3,GPR25,GPR55,TSHR,AGRP,CCRL2,CCL2,GHRL,XCR1,GFRA2…
LUAD	Pearson	eigenvector	0.05	FDRN	eigenvector.FDRN_0.05.3	CELLULAR_BIOSYNTHETIC_PROCESS	6991	1195	96	16.4096695751681	31	1.88913005578801	2.34778433458361	0.000186652852667987	1	TLR8,CD74,SPN,IRF4,TLR7,CD28,LTB,FOXP3,TLR9,EBI3,PTGDS,INHA,IL10,IL6,PTGS1,ALAS2,GHRL,TLR6,IL27,IL12B,TNFRSF8,WARS,DHRS9,NLRP12,DDX25,CHST11,CYP27B1,BCAT1,CHST13,CYP7B1,DAZL
LUAD	Pearson	eigenvector	0.05	FDRN	eigenvector.FDRN_0.05.1	CELLULAR_CARBOHYDRATE_CATABOLIC_PROCESS	6991	2133	8	2.44085252467458	5	2.04846460384435	3.80151272718237	0.0619238801047958	1	MIOX,TREH,TKTL1,MGAM,GBA3
LUAD	Pearson	eigenvector	0.05	FDRN	eigenvector.FDRN_0.05.1	CELLULAR_CARBOHYDRATE_METABOLIC_PROCESS	6991	2133	43	13.1195823201259	16	1.21955101996315	1.35226446739441	0.212266009842362	1	UGDH,ME1,MIOX,PPARGC1A,GALNT5,IRS2,TREH,CHST4,CHST5,CHST6,B4GALNT2,TKTL1,CSGALNACT1,MGAM,GCK,GBA3
LUAD	Pearson	eigenvector	0.05	FDRN	eigenvector.FDRN_0.05.1	CELLULAR_CATABOLIC_PROCESS	6991	2133	47	14.3400085824632	18	1.25522937427058	1.41710606346414	0.157472428803686	1	CPT1B,HGD,MIOX,CDA,TPD52L1,TREH,UGT2B4,CECR2,HPD,CEL,TKTL1,MGAM,APOA5,ALDH1L1,SPACA3,ASRGL1,GBA3,CYP46A1
LUAD	Pearson	eigenvector	0.05	FDRN	eigenvector.FDRN_0.05.3	CELLULAR_CATION_HOMEOSTASIS	6991	1195	77	13.1619224717494	30	2.27930228767049	3.14914398632405	3.81235842664078e-06	0.0529307843954806	C3AR1,PTPRC,CCL5,CCR5,CD52,LCK,CCR2,C5AR1,CCL19,CCR7,CCR8,CXCR3,CCR4,CCL23,CCL3,CCR1,CCL13,CXCL13,CCR6,CCL2,GHRL,CYSLTR1,XCR1,ATP1A3,BCL2,XCL1,ATP7B,PROK2,CCL1,S1PR4
LUAD	Pearson	eigenvector	0.05	FDRN	eigenvector.FDRN_0.05.2	CELLULAR_COMPONENT_ASSEMBLY	6991	2002	63	18.0411958232013	23	1.27486006057435	1.4378556273344	0.107591526236553	1	HELLS,RAD51,ANLN,MYH11,E2F2,VWF,TNXB,HMGA1,STAG3,ADRB2,SCUBE1,OCLN,MYOZ1,ACTN2,REPS2,GPX3,NAP1L2,AASS,RIMS1,UPK1A,APBA1,EIF3C,APC2
LUAD	Pearson	eigenvector	0.05	FDRN	eigenvector.FDRN_0.05.3	CELLULAR_COMPONENT_DISASSEMBLY	6991	1195	9	1.53840652267201	3	1.95006973500697	2.42829267229805	0.188255990535394	1	GZMA,GZMB,IRAK3
LUAD	Pearson	eigenvector	0.05	FDRN	eigenvector.FDRN_0.05.3	CELLULAR_DEFENSE_RESPONSE	6991	1195	39	6.66642826491203	30	4.50016092693917	16.5408382492414	3.07789323820698e-16	4.27334697192657e-12	TYROBP,TRAT1,MNDA,ITK,CXCL9,CD19,LILRB2,CCL5,SPN,CD300C,NCF1,CCR5,KLRC2,CCR2,C5AR1,NCF2,PRF1,FAIM3,LSP1,KIR2DL4,KIR3DL2,KLRC3,GNLY,CCR6,KLRC4,NCR1,CD5L,MICB,HLA-G,CXCR2
LUAD	Pearson	eigenvector	0.05	FDRN	eigenvector.FDRN_0.05.3	CELLULAR_HOMEOSTASIS	6991	1195	97	16.5806036332427	32	1.92996592330587	2.42558490129471	9.36747516339502e-05	1	C3AR1,PTPRC,CCL5,CCR5,CD52,LCK,CCR2,C5AR1,CCL19,CCR7,IFI6,CCR8,CXCR3,CCR4,CCL23,CCL3,CCR1,CCL13,CXCL13,CCR6,CDH23,CCL2,GHRL,CYSLTR1,XCR1,ATP1A3,BCL2,XCL1,ATP7B,PROK2,CCL1,S1PR4
LUAD	Pearson	eigenvector	0.05	FDRN	eigenvector.FDRN_0.05.1	CELLULAR_LIPID_CATABOLIC_PROCESS	6991	2133	11	3.35617222142755	5	1.48979243915953	1.89996319900844	0.2215277044819	1	CPT1B,UGT2B4,CEL,APOA5,CYP46A1
LUAD	Pearson	eigenvector	0.05	FDRN	eigenvector.FDRN_0.05.1	CELLULAR_LIPID_METABOLIC_PROCESS	6991	2133	88	26.8493777714204	30	1.11734432936965	1.18052978407466	0.265528589434263	1	AKR1C2,AKR1C1,CPT1B,AKR1B10,AKR1C3,NR0B1,CYP4F3,PLA2G6,BMP6,TFCP2L1,PPARGC1A,NPC1L1,NR1I2,CYP3A5,UGT2B15,UGT2B4,SULT2B1,NR1H4,IP6K3,PTGES,SLC27A6,CEL,CHPT1,RDH12,APOA5,ALDH8A1,HSD11B2,SLC27A2,CYP2J2,CYP46A1
LUAD	Pearson	eigenvector	0.05	FDRN	eigenvector.FDRN_0.05.3	CELLULAR_LOCALIZATION	6991	1195	86	14.7003289944214	25	1.7006422107619	2.00871977432272	0.00389285980732521	1	CD2,CD74,CCL5,FYB,CRTAM,CCL3,NLRP3,FOXP3,CD209,STAP1,LRMP,CCL8,APOE,SRGN,RTP4,TNFSF14,NLRP12,GRM4,TNF,BCL2,CLEC4M,DDX25,RAB26,NLRC4,DYNC1I1
LUAD	Pearson	eigenvector	0.05	FDRN	eigenvector.FDRN_0.05.4	CELLULAR_MACROMOLECULE_CATABOLIC_PROCESS	6991	813	16	1.86067801459019	3	1.61231549815498	1.75623187916783	0.282829014077238	1	ERN2,ALDOB,RNF217
LUAD	Pearson	eigenvector	0.05	FDRN	eigenvector.FDRN_0.05.3	CELLULAR_MACROMOLECULE_METABOLIC_PROCESS	6991	1195	316	54.0151623515949	80	1.48106562152428	1.69020461493164	9.9645475981132e-05	1	CPA3,TRAT1,PTPRC,BTK,CD3E,TLR8,CD37,SPN,ITGB2,IRF4,PTPN7,MAP4K1,LCK,HCK,PTPRO,TLR7,CD80,FYB,NAPSB,OLR1,FGR,CD28,FUT7,LTB,IL22RA2,PRKCB,FOXP3,PTPN22,CUZD1,TLR9,MATK,EBI3,SRGN,PIM2,CASP5,MMP9,INHA,ACE,CHIT1,IL10,IL6,CAMK4,ALAS2,CETP,CCL2,IL18,GHRL,TLR6,IL27,CSTA,CCND2,DUSP2,KEL,IL12B,TNFRSF8,WNK2,WARS,NLRP12,MMP7,ST8SIA4,C2,GYG2,DDX25,FKBP5,CHST11,IRAK3,PRKAA2,REN,CHRM3,KRT1,IGF1R,TXK,LIPC,BRSK2,AU…
LUAD	Pearson	eigenvector	0.05	FDRN	eigenvector.FDRN_0.05.3	CELLULAR_MONOVALENT_INORGANIC_CATION_HOMEOSTASIS	6991	1195	4	0.68373623229867	2	2.92510460251046	4.85513091560366	0.137867284777807	1	ATP1A3,BCL2
LUAD	Pearson	eigenvector	0.05	FDRN	eigenvector.FDRN_0.05.5	CELLULAR_MORPHOGENESIS_DURING_DIFFERENTIATION	6991	721	27	2.78458017451008	8	2.87296450403246	3.69033170383413	0.0045968481457089	1	THY1,SLIT2,UNC5C,GLI2,NTNG2,NRP2,SPON2,LRRC4C
LUAD	Pearson	eigenvector	0.05	FDRN	eigenvector.FDRN_0.05.2	CELLULAR_POLYSACCHARIDE_METABOLIC_PROCESS	6991	2002	9	2.57731368902875	4	1.55200355200355	1.99545470657822	0.23969318389598	1	CHIA,B3GNT8,PYGM,GYS2
LUAD	Pearson	eigenvector	0.05	FDRN	eigenvector.FDRN_0.05.2	CELLULAR_PROTEIN_CATABOLIC_PROCESS	6991	2002	4	1.14547275067945	3	2.61900599400599	7.48298983155779	0.0737038516856924	1	CDC20,UBE2C,PARK2
LUAD	Pearson	eigenvector	0.05	FDRN	eigenvector.FDRN_0.05.5	CELLULAR_PROTEIN_COMPLEX_ASSEMBLY	6991	721	6	0.618795594335574	1	1.61604253351826	1.74010197788307	0.479689943679924	1	FMOD
LUAD	Pearson	eigenvector	0.05	FDRN	eigenvector.FDRN_0.05.2	CELLULAR_PROTEIN_COMPLEX_DISASSEMBLY	6991	2002	2	0.572736375339723	1	1.746003996004	2.49239201418543	0.490758872689165	1	HMGA1
LUAD	Pearson	eigenvector	0.05	FDRN	eigenvector.FDRN_0.05.3	CELLULAR_PROTEIN_METABOLIC_PROCESS	6991	1195	308	52.6476898869976	78	1.48154648698582	1.68973332927024	0.00012021990554725	1	CPA3,TRAT1,PTPRC,BTK,CD3E,TLR8,CD37,SPN,ITGB2,IRF4,PTPN7,MAP4K1,LCK,HCK,PTPRO,TLR7,CD80,FYB,NAPSB,OLR1,FGR,CD28,FUT7,LTB,IL22RA2,PRKCB,FOXP3,PTPN22,CUZD1,TLR9,MATK,EBI3,SRGN,PIM2,CASP5,MMP9,INHA,ACE,IL10,IL6,CAMK4,ALAS2,CETP,CCL2,IL18,GHRL,TLR6,IL27,CSTA,CCND2,DUSP2,KEL,IL12B,TNFRSF8,WNK2,WARS,NLRP12,MMP7,ST8SIA4,C2,DDX25,FKBP5,CHST11,IRAK3,PRKAA2,REN,CHRM3,KRT1,IGF1R,TXK,LIPC,BRSK2,AURKC,CHST13,…
LUAD	Pearson	eigenvector	0.05	FDRN	eigenvector.FDRN_0.05.1	CELLULAR_RESPIRATION	6991	2133	1	0.305106565584323	1	3.27754336615096	Inf	0.305106565584323	1	PPARGC1A
LUAD	Pearson	eigenvector	0.05	FDRN	eigenvector.FDRN_0.05.1	CELLULAR_RESPONSE_TO_EXTRACELLULAR_STIMULUS	6991	2133	5	1.52553282792161	3	1.96652601969058	3.41890249745527	0.169826125920478	1	CDKN2B,PCSK9,ALB
LUAD	Pearson	eigenvector	0.05	FDRN	eigenvector.FDRN_0.05.1	CELLULAR_RESPONSE_TO_NUTRIENT_LEVELS	6991	2133	5	1.52553282792161	3	1.96652601969058	3.41890249745527	0.169826125920478	1	CDKN2B,PCSK9,ALB
LUAD	Pearson	eigenvector	0.05	FDRN	eigenvector.FDRN_0.05.1	CELLULAR_RESPONSE_TO_STIMULUS	6991	2133	5	1.52553282792161	3	1.96652601969058	3.41890249745527	0.169826125920478	1	CDKN2B,PCSK9,ALB
LUAD	Pearson	eigenvector	0.05	FDRN	eigenvector.FDRN_0.05.2	CELLULAR_RESPONSE_TO_STRESS	6991	2002	4	1.14547275067945	2	1.746003996004	2.4931380702436	0.324325133139604	1	ASNS,FADS1
LUAD	Pearson	eigenvector	0.05	FDRN	eigenvector.FDRN_0.05.1	CENTRAL_NERVOUS_SYSTEM_DEVELOPMENT	6991	2133	60	18.3063939350594	25	1.36564306922957	1.63412607944883	0.0431971573107896	1	HPCAL4,PCP4,GPR56,NPAS1,PBX1,NHLH2,NPAS2,POU6F2,SH3GL2,RPS6KA6,FOXP2,MYO16,DNER,NHLH1,LHX6,SIX3,SLIT1,DCLK1,NNAT,NPTX1,GRIK1,IL1RAPL2,ALK,NMUR2,ACCN1
LUAD	Pearson	eigenvector	0.05	FDRN	eigenvector.FDRN_0.05.2	CENTROSOME_CYCLE	6991	2002	1	0.286368187669861	1	3.49200799200799	Inf	0.286368187669861	1	BRCA2
LUAD	Pearson	eigenvector	0.05	FDRN	eigenvector.FDRN_0.05.2	CENTROSOME_ORGANIZATION_AND_BIOGENESIS	6991	2002	1	0.286368187669861	1	3.49200799200799	Inf	0.286368187669861	1	BRCA2
LUAD	Pearson	eigenvector	0.05	FDRN	eigenvector.FDRN_0.05.4	CERAMIDE_METABOLIC_PROCESS	6991	813	1	0.116292375911887	1	8.5990159901599	Inf	0.116292375911887	1	ASAH2
LUAD	Pearson	eigenvector	0.05	FDRN	eigenvector.FDRN_0.05.3	CHEMICAL_HOMEOSTASIS	6991	1195	102	17.4352739236161	34	1.95006973500697	2.46635434527679	4.50010902942993e-05	0.624795137646051	C3AR1,PTPRC,CCL5,CCR5,CD52,LCK,CAV1,CCR2,C5AR1,CCL19,CCR7,IFI6,CCR8,CXCR3,CCR4,CCL23,CCL3,CCR1,CCL13,APOE,CXCL13,CCR6,CETP,CCL2,GHRL,CYSLTR1,XCR1,ATP1A3,BCL2,XCL1,ATP7B,PROK2,CCL1,S1PR4
LUAD	Pearson	eigenvector	0.05	FDRN	eigenvector.FDRN_0.05.2	CHROMATIN_ASSEMBLY	6991	2002	3	0.859104563009584	2	2.32800532800533	4.98669575766558	0.199014492412648	1	HELLS,NAP1L2
LUAD	Pearson	eigenvector	0.05	FDRN	eigenvector.FDRN_0.05.2	CHROMATIN_ASSEMBLY_OR_DISASSEMBLY	6991	2002	4	1.14547275067945	3	2.61900599400599	7.48298983155779	0.0737038516856924	1	HELLS,HMGA1,NAP1L2
LUAD	Pearson	eigenvector	0.05	FDRN	eigenvector.FDRN_0.05.2	CHROMATIN_MODIFICATION	6991	2002	5	1.43184093834931	2	1.3968031968032	1.66186730470214	0.443579780399816	1	HELLS,HMGA1
LUAD	Pearson	eigenvector	0.05	FDRN	eigenvector.FDRN_0.05.2	CHROMATIN_REMODELING	6991	2002	3	0.859104563009584	2	2.32800532800533	4.98669575766558	0.199014492412648	1	HELLS,HMGA1
LUAD	Pearson	eigenvector	0.05	FDRN	eigenvector.FDRN_0.05.2	CHROMOSOME_CONDENSATION	6991	2002	4	1.14547275067945	4	3.49200799200799	Inf	0.00671072646411747	1	NCAPH,CDCA5,TOP2A,NUSAP1
LUAD	Pearson	eigenvector	0.05	FDRN	eigenvector.FDRN_0.05.2	CHROMOSOME_ORGANIZATION_AND_BIOGENESIS	6991	2002	23	6.58646831640681	17	2.58104938539721	7.10989624400766	8.65729682163611e-06	0.120197909071596	NCAPH,ESPL1,NDC80,CDCA5,TOP2A,CENPE,HELLS,NUSAP1,ZWINT,EZH2,PIF1,HMGA2,HMGA1,TERT,STAG3,NAP1L2,SATB1
LUAD	Pearson	eigenvector	0.05	FDRN	eigenvector.FDRN_0.05.2	CHROMOSOME_SEGREGATION	6991	2002	12	3.43641825203834	10	2.91000666000666	12.5092530597857	0.000132250302508433	1	NCAPH,ESPL1,NDC80,CDCA5,TOP2A,CENPE,CENPF,NUSAP1,ZWINT,BRCA1
LUAD	Pearson	eigenvector	0.05	FDRN	eigenvector.FDRN_0.05.3	CIRCADIAN_RHYTHM	6991	1195	5	0.854670290373337	3	3.51012552301255	7.28793925663244	0.037957359879748	1	EGR3,PTGDS,HTR7
LUAD	Pearson	eigenvector	0.05	FDRN	eigenvector.FDRN_0.05.2	COAGULATION	6991	2002	27	7.73194106708625	10	1.29333629333629	1.46813890031868	0.221604565392948	1	VWF,MMRN1,CD36,F12,THBD,F10,F2RL3,TMPRSS6,L3MBTL4,HS3ST5
LUAD	Pearson	eigenvector	0.05	FDRN	eigenvector.FDRN_0.05.2	COENZYME_BIOSYNTHETIC_PROCESS	6991	2002	3	0.859104563009584	2	2.32800532800533	4.98669575766558	0.199014492412648	1	GCLC,GCLM
LUAD	Pearson	eigenvector	0.05	FDRN	eigenvector.FDRN_0.05.2	COENZYME_METABOLIC_PROCESS	6991	2002	8	2.29094550135889	5	2.18250499500499	4.16024079292526	0.0479087409791412	1	GCLC,MTHFD2,GCLM,MOCOS,FTCD
LUAD	Pearson	eigenvector	0.05	FDRN	eigenvector.FDRN_0.05.2	COFACTOR_BIOSYNTHETIC_PROCESS	6991	2002	4	1.14547275067945	2	1.746003996004	2.4931380702436	0.324325133139604	1	GCLC,GCLM
LUAD	Pearson	eigenvector	0.05	FDRN	eigenvector.FDRN_0.05.1	COFACTOR_CATABOLIC_PROCESS	6991	2133	1	0.305106565584323	1	3.27754336615096	Inf	0.305106565584323	1	ALDH1L1
LUAD	Pearson	eigenvector	0.05	FDRN	eigenvector.FDRN_0.05.2	COFACTOR_METABOLIC_PROCESS	6991	2002	9	2.57731368902875	5	1.94000444000444	3.11983747082985	0.0828358503536599	1	GCLC,MTHFD2,GCLM,MOCOS,FTCD
LUAD	Pearson	eigenvector	0.05	FDRN	eigenvector.FDRN_0.05.3	COFACTOR_TRANSPORT	6991	1195	7	1.19653840652267	3	2.50723251643754	3.64334996609001	0.10176850381444	1	FOLR2,FOLR3,SLC22A16
LUAD	Pearson	eigenvector	0.05	FDRN	eigenvector.FDRN_0.05.4	COVALENT_CHROMATIN_MODIFICATION	6991	813	3	0.34887712773566	1	2.86633866338663	3.80180345531543	0.309917086652287	1	PRMT8
LUAD	Pearson	eigenvector	0.05	FDRN	eigenvector.FDRN_0.05.3	CYCLIC_NUCLEOTIDE_MEDIATED_SIGNALING	6991	1195	66	11.2816478329281	16	1.41823253455053	1.55944208705747	0.0868713448527356	1	CCR2,ADORA3,CNR2,FPR1,CCR1,RGS1,TSHR,CCL2,XCR1,HTR7,GRM4,ADRB3,P2RY11,CORT,ADCYAP1,DRD5
LUAD	Pearson	eigenvector	0.05	FDRN	eigenvector.FDRN_0.05.4	CYCLIC_NUCLEOTIDE_METABOLIC_PROCESS	6991	813	5	0.581461879559434	2	3.43960639606396	5.07410716665592	0.106381523597944	1	GRM8,PTHLH
LUAD	Pearson	eigenvector	0.05	FDRN	eigenvector.FDRN_0.05.3	CYTOKINE_AND_CHEMOKINE_MEDIATED_SIGNALING_PATHWAY	6991	1195	11	1.88027463882134	4	2.12734880182579	2.7768898687344	0.102831240669393	1	PTPRC,IL2RB,CCR2,IRAK3
LUAD	Pearson	eigenvector	0.05	FDRN	eigenvector.FDRN_0.05.3	CYTOKINE_BIOSYNTHETIC_PROCESS	6991	1195	25	4.27335145186669	18	4.21215062761506	12.6402293904867	1.98342600217388e-09	2.75378866141821e-05	TLR8,SPN,IRF4,TLR7,CD28,LTB,FOXP3,TLR9,EBI3,INHA,IL6,IL18,GHRL,TLR6,IL27,IL12B,TNFRSF8,NLRP12
LUAD	Pearson	eigenvector	0.05	FDRN	eigenvector.FDRN_0.05.3	CYTOKINE_METABOLIC_PROCESS	6991	1195	26	4.44428550994135	18	4.05014483424525	11.0584516203631	5.4183861856378e-09	7.52288738013952e-05	TLR8,SPN,IRF4,TLR7,CD28,LTB,FOXP3,TLR9,EBI3,INHA,IL6,IL18,GHRL,TLR6,IL27,IL12B,TNFRSF8,NLRP12
LUAD	Pearson	eigenvector	0.05	FDRN	eigenvector.FDRN_0.05.3	CYTOKINE_PRODUCTION	6991	1195	41	7.00829638106137	25	3.56720073476885	7.71540731887716	3.31512639729704e-10	4.60272149000721e-06	TLR8,SPN,IRF4,IFNG,TLR7,CRTAM,CD40LG,CD28,LTB,NLRP3,FOXP3,TLR9,EBI3,SRGN,INHA,IL6,IL18,GHRL,TLR6,IL27,IL12B,TNFRSF8,NLRP12,CARD11,NLRC4
LUAD	Pearson	eigenvector	0.05	FDRN	eigenvector.FDRN_0.05.3	CYTOKINE_SECRETION	6991	1195	9	1.53840652267201	6	3.90013947001395	9.73924911929355	0.00129424166757924	1	CRTAM,NLRP3,FOXP3,SRGN,NLRP12,NLRC4
LUAD	Pearson	eigenvector	0.05	FDRN	eigenvector.FDRN_0.05.2	CYTOKINESIS	6991	2002	8	2.29094550135889	6	2.61900599400599	7.49272605249033	0.00877580800485107	1	PRC1,BIRC5,NUSAP1,ANLN,RACGAP1,BRCA2
LUAD	Pearson	eigenvector	0.05	FDRN	eigenvector.FDRN_0.05.5	CYTOPLASM_ORGANIZATION_AND_BIOGENESIS	6991	721	5	0.515662995279645	3	5.81775312066574	13.0846368880731	0.00931342015769834	1	GJC1,GJA5,GJA1
LUAD	Pearson	eigenvector	0.05	FDRN	eigenvector.FDRN_0.05.4	CYTOSKELETON_DEPENDENT_INTRACELLULAR_TRANSPORT	6991	813	8	0.930339007295094	3	3.22463099630996	4.5711659578049	0.0560484073879884	1	KIF4A,KIF5A,TNNT2
LUAD	Pearson	eigenvector	0.05	FDRN	eigenvector.FDRN_0.05.2	CYTOSKELETON_ORGANIZATION_AND_BIOGENESIS	6991	2002	71	20.3321413245602	26	1.2787634900311	1.44553216190383	0.0884216994494196	1	KIF2C,PRC1,KIF23,TTK,KIF11,NUSAP1,ANLN,MYH11,RACGAP1,KPNA2,STMN1,TNXB,PLA2G1B,DES,ANK3,MAST1,PLEK2,RAC3,MYOZ1,RND1,KIF13B,CDC42BPA,ADRA2A,FGD1,APBA1,DMD
LUAD	Pearson	eigenvector	0.05	FDRN	eigenvector.FDRN_0.05.3	DEFENSE_RESPONSE	6991	1195	173	29.5715920469175	101	3.41544005611048	7.33634780487094	2.36269453231286e-35	3.28036508866317e-31	CYBB,TYROBP,C3AR1,TRAT1,PTPRC,CXCL11,TLR8,PTPRCAP,MNDA,ITK,CXCL9,CD19,LILRB2,CCL5,AIF1,CD84,SPN,CXCL10,AOAH,CD300C,NCF1,RSAD2,CCR5,CD48,CCL4,TLR7,KLRC2,MX1,CCR2,C5AR1,HLA-B,NCF2,ADORA3,CCR7,ALOX5AP,FPR2,CRTAM,PLA2G2D,PRF1,CCR4,CD40LG,SP140,PTAFR,CCL23,CCL3,NLRP3,FAIM3,HCP5,IL18RAP,LILRB5,CCR1,CCL13,LSP1,S100A8,KIR2DL4,CXCL2,LILRA1,KIR3DL2,KLRC3,GNLY,APOBEC3G,CCR6,MEFV,PLA2G7,COLEC12,LILRB3,LYZ,LI…
LUAD	Pearson	eigenvector	0.05	FDRN	eigenvector.FDRN_0.05.3	DEFENSE_RESPONSE_TO_BACTERIUM	6991	1195	15	2.56401087112001	5	1.95006973500697	2.43069301879759	0.0977283232228288	1	SPN,CFP,TLR6,CAMP,NLRC4
LUAD	Pearson	eigenvector	0.05	FDRN	eigenvector.FDRN_0.05.3	DEFENSE_RESPONSE_TO_VIRUS	6991	1195	7	1.19653840652267	7	5.85020920502092	Inf	4.20203203471322e-06	0.0583410127699583	PTPRC,TLR8,RSAD2,TLR7,APOBEC3G,BCL2,IL28RA
LUAD	Pearson	eigenvector	0.05	FDRN	eigenvector.FDRN_0.05.4	DEPHOSPHORYLATION	6991	813	24	2.79101702188528	5	1.79146166461665	2.00571094644369	0.138479227776048	1	TPTE,PTPRT,PTPRN2,PTPRZ1,PPEF1
LUAD	Pearson	eigenvector	0.05	FDRN	eigenvector.FDRN_0.05.1	DETECTION_OF_ABIOTIC_STIMULUS	6991	2133	9	2.7459590902589	5	1.82085742563942	2.85078829702931	0.105045186954218	1	ABCA4,GRM6,TRPC3,TACR1,GRK1
LUAD	Pearson	eigenvector	0.05	FDRN	eigenvector.FDRN_0.05.3	DETECTION_OF_BIOTIC_STIMULUS	6991	1195	5	0.854670290373337	3	3.51012552301255	7.28793925663244	0.037957359879748	1	CRTAM,NLRP3,NLRC4
LUAD	Pearson	eigenvector	0.05	FDRN	eigenvector.FDRN_0.05.4	DETECTION_OF_CHEMICAL_STIMULUS	6991	813	8	0.930339007295094	3	3.22463099630996	4.5711659578049	0.0560484073879884	1	KCNMB4,KCNMB2,SYT1
LUAD	Pearson	eigenvector	0.05	FDRN	eigenvector.FDRN_0.05.1	DETECTION_OF_EXTERNAL_STIMULUS	6991	2133	10	3.05106565584323	6	1.96652601969058	3.42232965890191	0.0510836455327384	1	PGLYRP4,ABCA4,GRM6,TRPC3,GRK1,PGLYRP3
LUAD	Pearson	eigenvector	0.05	FDRN	eigenvector.FDRN_0.05.4	DETECTION_OF_STIMULUS	6991	813	23	2.67472464597339	5	1.86935130220867	2.11741977240892	0.120507552391696	1	RP1,KCNMB4,KCNMB2,SYT1,PDE6B
LUAD	Pearson	eigenvector	0.05	FDRN	eigenvector.FDRN_0.05.4	DETECTION_OF_STIMULUS_INVOLVED_IN_SENSORY_PERCEPTION	6991	813	8	0.930339007295094	2	2.14975399753998	2.53644107912086	0.236459352853009	1	RP1,PDE6B
LUAD	Pearson	eigenvector	0.05	FDRN	eigenvector.FDRN_0.05.2	DEVELOPMENT_OF_PRIMARY_SEXUAL_CHARACTERISTICS	6991	2002	13	3.7227864397082	6	1.61169599631138	2.13920929034778	0.138396710249788	1	TBX3,SHH,ANKRD7,SOX15,LHCGR,NR5A1
LUAD	Pearson	eigenvector	0.05	FDRN	eigenvector.FDRN_0.05.1	DEVELOPMENTAL_GROWTH	6991	2133	10	3.05106565584323	5	1.63877168307548	2.28027517206217	0.159006728375698	1	KLK8,EREG,RTN4RL2,APOA5,BMPR1B
LUAD	Pearson	eigenvector	0.05	FDRN	eigenvector.FDRN_0.05.1	DEVELOPMENTAL_MATURATION	6991	2133	12	3.66127878701187	6	1.63877168307548	2.28087692478361	0.125915396838913	1	EREG,ACTA1,KRT19,TGFB2,KCNH1,NRCAM
LUAD	Pearson	eigenvector	0.05	FDRN	eigenvector.FDRN_0.05.5	DI___TRI_VALENT_INORGANIC_CATION_TRANSPORT	6991	721	16	1.65012158489486	3	1.81804785020804	2.0108018688302	0.224099285934203	1	PLN,CACNA2D1,SLN
LUAD	Pearson	eigenvector	0.05	FDRN	eigenvector.FDRN_0.05.2	DIGESTION	6991	2002	28	8.01830925475612	12	1.49657485371771	1.87395475909432	0.0758411412400834	1	SCTR,PGC,VIPR1,PRSS3,CTSE,SSTR1,CTRL,CYP39A1,SSTR2,BAAT,NMU,GALR2
LUAD	Pearson	eigenvector	0.05	FDRN	eigenvector.FDRN_0.05.1	DNA_CATABOLIC_PROCESS	6991	2133	3	0.915319696752968	2	2.18502891076731	4.55733523877878	0.222429823601396	1	TPD52L1,CECR2
LUAD	Pearson	eigenvector	0.05	FDRN	eigenvector.FDRN_0.05.2	DNA_DAMAGE_CHECKPOINT	6991	2002	3	0.859104563009584	3	3.49200799200799	Inf	0.0234590077695112	1	CCNA2,CHEK1,BRSK1
LUAD	Pearson	eigenvector	0.05	FDRN	eigenvector.FDRN_0.05.2	DNA_DAMAGE_RESPONSESIGNAL_TRANSDUCTION	6991	2002	7	2.00457731368903	4	1.99543313829028	3.32666186560751	0.108943777205934	1	CCNA2,BRCA1,CHEK1,BRSK1
LUAD	Pearson	eigenvector	0.05	FDRN	eigenvector.FDRN_0.05.3	DNA_DAMAGE_RESPONSESIGNAL_TRANSDUCTION_BY_P53_CLASS_MEDIATOR	6991	1195	2	0.341868116149335	1	2.92510460251046	4.85190151626022	0.31266993798894	1	IFI16
LUAD	Pearson	eigenvector	0.05	FDRN	eigenvector.FDRN_0.05.4	DNA_DAMAGE_RESPONSESIGNAL_TRANSDUCTION_RESULTING_IN_INDUCTION_OF_APOPTOSIS	6991	813	4	0.465169503647547	1	2.14975399753998	2.53455694134623	0.39020292073238	1	TP73
LUAD	Pearson	eigenvector	0.05	FDRN	eigenvector.FDRN_0.05.2	DNA_DEPENDENT_DNA_REPLICATION	6991	2002	12	3.43641825203834	9	2.61900599400599	7.50249148888904	0.00115834811451662	1	EXO1,CDC45,CDC6,RAD51,CDT1,RFC4,GLI1,PRIM1,PRKCG
LUAD	Pearson	eigenvector	0.05	FDRN	eigenvector.FDRN_0.05.1	DNA_FRAGMENTATION_DURING_APOPTOSIS	6991	2133	3	0.915319696752968	2	2.18502891076731	4.55733523877878	0.222429823601396	1	TPD52L1,CECR2
LUAD	Pearson	eigenvector	0.05	FDRN	eigenvector.FDRN_0.05.2	DNA_INTEGRITY_CHECKPOINT	6991	2002	6	1.71820912601917	6	3.49200799200799	Inf	0.000548559525892806	1	CCNA2,CDC45,CDC6,CDT1,CHEK1,BRSK1
LUAD	Pearson	eigenvector	0.05	FDRN	eigenvector.FDRN_0.05.2	DNA_METABOLIC_PROCESS	6991	2002	51	14.6047775711629	31	2.12259309318133	3.90673933629246	1.60454501180693e-06	0.0222775029439274	EXO1,TOP2A,RAD54L,CDC45,POLQ,CDC6,HELLS,RAD51,BLM,XRCC2,RECQL4,CDT1,MCM2,POLE2,BRCA1,KPNA2,CHEK1,FOS,PIF1,RFC4,RAD54B,DNMT3B,BRCA2,CDKN2A,BTG2,DMC1,TERT,ADRA1D,GLI1,PRIM1,PRKCG
LUAD	Pearson	eigenvector	0.05	FDRN	eigenvector.FDRN_0.05.2	DNA_MODIFICATION	6991	2002	3	0.859104563009584	3	3.49200799200799	Inf	0.0234590077695112	1	HELLS,FOS,DNMT3B
LUAD	Pearson	eigenvector	0.05	FDRN	eigenvector.FDRN_0.05.2	DNA_PACKAGING	6991	2002	7	2.00457731368903	6	2.99314970743542	14.9915899563724	0.00289939429297588	1	NCAPH,CDCA5,TOP2A,HELLS,NUSAP1,NAP1L2
LUAD	Pearson	eigenvector	0.05	FDRN	eigenvector.FDRN_0.05.2	DNA_RECOMBINATION	6991	2002	13	3.7227864397082	9	2.41754399446707	5.62623685822998	0.0028077646933981	1	EXO1,RAD54L,RAD51,BLM,BRCA1,KPNA2,CHEK1,RAD54B,DMC1
LUAD	Pearson	eigenvector	0.05	FDRN	eigenvector.FDRN_0.05.2	DNA_REPAIR	6991	2002	18	5.1546273780575	13	2.52200577200577	6.51247625239686	0.000157029212675058	1	EXO1,RAD54L,POLQ,RAD51,BLM,XRCC2,RECQL4,POLE2,BRCA1,RAD54B,BRCA2,BTG2,PRKCG
LUAD	Pearson	eigenvector	0.05	FDRN	eigenvector.FDRN_0.05.2	DNA_REPLICATION	6991	2002	19	5.44099556572736	11	2.02168883747831	3.43915372623049	0.00714650530865306	1	EXO1,CDC45,CDC6,RAD51,CDT1,MCM2,POLE2,RFC4,GLI1,PRIM1,PRKCG
LUAD	Pearson	eigenvector	0.05	FDRN	eigenvector.FDRN_0.05.2	DNA_REPLICATION_INITIATION	6991	2002	3	0.859104563009584	3	3.49200799200799	Inf	0.0234590077695112	1	CDC45,CDC6,CDT1
LUAD	Pearson	eigenvector	0.05	FDRN	eigenvector.FDRN_0.05.2	DOUBLE_STRAND_BREAK_REPAIR	6991	2002	3	0.859104563009584	3	3.49200799200799	Inf	0.0234590077695112	1	RAD51,BRCA1,RAD54B
LUAD	Pearson	eigenvector	0.05	FDRN	eigenvector.FDRN_0.05.1	ECTODERM_DEVELOPMENT	6991	2133	53	16.1706479759691	29	1.79337278525241	2.77572538828573	0.000200821028994479	1	KRT6A,KRT6B,SPRR1B,GJB5,KRT16,SPRR1A,LAMC2,TGM5,KRT83,COL17A1,KLK7,EMP1,TGM3,KRT15,KRT14,KRT17,LAMA3,KRT32,LAMB3,CDSN,TGFB2,KRTAP5-9,PROX1,BNC1,CRABP2,KRT13,KLK5,CALML5,ALOX12B
LUAD	Pearson	eigenvector	0.05	FDRN	eigenvector.FDRN_0.05.1	ELECTRON_TRANSPORT_GO_0006118	6991	2133	17	5.18681161493349	7	1.34957668017981	1.59612165412116	0.23907467848528	1	AKR1C1,AKR1C3,CYP4F11,ALDH3A1,CYP24A1,NOX5,CYB5R2
LUAD	Pearson	eigenvector	0.05	FDRN	eigenvector.FDRN_0.05.1	EMBRYO_IMPLANTATION	6991	2133	7	2.13574595909026	4	1.87288192351484	3.04000463542987	0.132641608082606	1	SPRR2D,SPRR2A,SPRR2F,PRLR
LUAD	Pearson	eigenvector	0.05	FDRN	eigenvector.FDRN_0.05.1	EMBRYONIC_DEVELOPMENT	6991	2133	26	7.93277070519239	11	1.38665296260233	1.67353862412388	0.137397381985523	1	TRIM15,KLF4,PTPRR,TGFB2,PBX1,EYA2,EGFL8,TDGF1,VANGL2,NPM2,T
LUAD	Pearson	eigenvector	0.05	FDRN	eigenvector.FDRN_0.05.2	EMBRYONIC_MORPHOGENESIS	6991	2002	8	2.29094550135889	4	1.746003996004	2.49463242367568	0.169978813432726	1	TBX5,TBX3,SHH,PTCH1
LUAD	Pearson	eigenvector	0.05	FDRN	eigenvector.FDRN_0.05.2	ENDOSOME_TRANSPORT	6991	2002	3	0.859104563009584	2	2.32800532800533	4.98669575766558	0.199014492412648	1	ADRB2,RHOB
LUAD	Pearson	eigenvector	0.05	FDRN	eigenvector.FDRN_0.05.1	ENDOTHELIAL_CELL_MIGRATION	6991	2133	7	2.13574595909026	4	1.87288192351484	3.04000463542987	0.132641608082606	1	CALCA,S100P,SCG2,S100A2
LUAD	Pearson	eigenvector	0.05	FDRN	eigenvector.FDRN_0.05.5	ENDOTHELIAL_CELL_PROLIFERATION	6991	721	6	0.618795594335574	1	1.61604253351826	1.74010197788307	0.479689943679924	1	CDH13
LUAD	Pearson	eigenvector	0.05	FDRN	eigenvector.FDRN_0.05.3	ENERGY_DERIVATION_BY_OXIDATION_OF_ORGANIC_COMPOUNDS	6991	1195	10	1.70934058074667	3	1.75506276150628	2.08114758570781	0.236678069092344	1	GYG2,ADRB3,LEP
LUAD	Pearson	eigenvector	0.05	FDRN	eigenvector.FDRN_0.05.3	ENERGY_RESERVE_METABOLIC_PROCESS	6991	1195	9	1.53840652267201	3	1.95006973500697	2.42829267229805	0.188255990535394	1	GYG2,ADRB3,LEP
LUAD	Pearson	eigenvector	0.05	FDRN	eigenvector.FDRN_0.05.5	ENZYME_LINKED_RECEPTOR_PROTEIN_SIGNALING_PATHWAY	6991	721	62	6.3942211414676	13	2.03308576797459	2.3307717654364	0.00940849350106539	1	INHBA,IGF2,FMOD,CDH13,PTPRD,FGFR4,ROR1,PTPRG,FOXC2,EDN2,IRS1,SOST,GRB10
LUAD	Pearson	eigenvector	0.05	FDRN	eigenvector.FDRN_0.05.1	EPIDERMAL_GROWTH_FACTOR_RECEPTOR_SIGNALING_PATHWAY	6991	2133	11	3.35617222142755	8	2.38366790265524	6.09054111019675	0.00479100340148825	1	EREG,EGF,AFAP1L2,CBLC,TDGF1,EGFR,TGFA,GRB7
LUAD	Pearson	eigenvector	0.05	FDRN	eigenvector.FDRN_0.05.1	EPIDERMIS_DEVELOPMENT	6991	2133	47	14.3400085824632	26	1.81310909616862	2.84179386792574	0.000337514549783326	1	SPRR1B,GJB5,KRT16,SPRR1A,LAMC2,TGM5,KRT83,COL17A1,KLK7,EMP1,TGM3,KRT15,KRT14,KRT17,LAMA3,KRT32,LAMB3,CDSN,TGFB2,KRTAP5-9,BNC1,CRABP2,KRT13,KLK5,CALML5,ALOX12B
LUAD	Pearson	eigenvector	0.05	FDRN	eigenvector.FDRN_0.05.2	EPITHELIAL_CELL_DIFFERENTIATION	6991	2002	10	2.86368187669861	4	1.3968031968032	1.66252981419376	0.314340080713981	1	DMBT1,KRT4,UPK2,UPK1A
LUAD	Pearson	eigenvector	0.05	FDRN	eigenvector.FDRN_0.05.3	EPITHELIAL_TO_MESENCHYMAL_TRANSITION	6991	1195	5	0.854670290373337	2	2.34008368200837	3.23646830605001	0.204473901376512	1	HGF,S100A4
LUAD	Pearson	eigenvector	0.05	FDRN	eigenvector.FDRN_0.05.3	ER_NUCLEAR_SIGNALING_PATHWAY	6991	1195	2	0.341868116149335	1	2.92510460251046	4.85190151626022	0.31266993798894	1	DERL3
LUAD	Pearson	eigenvector	0.05	FDRN	eigenvector.FDRN_0.05.1	ER_TO_GOLGI_VESICLE_MEDIATED_TRANSPORT	6991	2133	0	0	0	NA	0	1	1
LUAD	Pearson	eigenvector	0.05	FDRN	eigenvector.FDRN_0.05.3	ESTABLISHMENT_AND_OR_MAINTENANCE_OF_CELL_POLARITY	6991	1195	8	1.36747246459734	5	3.65638075313807	8.11082770272481	0.00513870863507561	1	SPN,CD3G,CCL4,WNT1,BRSK2
LUAD	Pearson	eigenvector	0.05	FDRN	eigenvector.FDRN_0.05.2	ESTABLISHMENT_AND_OR_MAINTENANCE_OF_CHROMATIN_ARCHITECTURE	6991	2002	10	2.86368187669861	6	2.09520479520479	3.74562384627735	0.0379488620383411	1	HELLS,EZH2,HMGA2,HMGA1,NAP1L2,SATB1
LUAD	Pearson	eigenvector	0.05	FDRN	eigenvector.FDRN_0.05.3	ESTABLISHMENT_OF_CELLULAR_LOCALIZATION	6991	1195	78	13.3328565298241	24	1.80006437077567	2.17904378587003	0.00203122855296003	1	CD74,CCL5,FYB,CRTAM,CCL3,NLRP3,FOXP3,CD209,STAP1,LRMP,CCL8,APOE,SRGN,RTP4,TNFSF14,NLRP12,GRM4,TNF,BCL2,CLEC4M,DDX25,RAB26,NLRC4,DYNC1I1
LUAD	Pearson	eigenvector	0.05	FDRN	eigenvector.FDRN_0.05.3	ESTABLISHMENT_OF_LOCALIZATION	6991	1195	341	58.2885138034616	73	1.25239082688131	1.34197069839304	0.0200793271711468	1	FCGR1A,TRAT1,CD74,CCL5,CD3G,MSR1,CD14,ABCD2,CAV1,MRC1,FYB,FOLR2,CRTAM,SLC1A3,KCNN3,CCL3,AQP9,NLRP3,FOXP3,CD209,STAP1,LRMP,CCL8,APOE,P2RX1,CLEC7A,FCN1,KCNJ10,SRGN,PTGDS,INHA,COLEC12,RTP4,KCNJ5,OSM,CETP,ABCB1,GHRL,KCNA3,TNFSF14,ABCB6,SLC2A3,NLRP12,GRM4,TNF,PKD2L1,BCL2,CLCNKA,FOLR3,CLEC4M,ATP7B,PPBP,KCNA2,ADRB3,DDX25,TRPM2,SLC16A6,MAPK8IP1,RAB26,ABCG2,SLC16A7,KCNE2,KCNH4,ASGR1,SPTBN2,NLRC4,SLC16A10,…
LUAD	Pearson	eigenvector	0.05	FDRN	eigenvector.FDRN_0.05.2	ESTABLISHMENT_OF_ORGANELLE_LOCALIZATION	6991	2002	8	2.29094550135889	5	2.18250499500499	4.16024079292526	0.0479087409791412	1	CDCA5,BIRC5,CENPE,CENPF,NUSAP1
LUAD	Pearson	eigenvector	0.05	FDRN	eigenvector.FDRN_0.05.3	ESTABLISHMENT_OF_PROTEIN_LOCALIZATION	6991	1195	36	6.15362609068803	13	2.11257554625755	2.75998217084205	0.00476315881414138	1	CD74,CD3G,FYB,CRTAM,NLRP3,FOXP3,STAP1,SRGN,RTP4,TNFSF14,NLRP12,TNF,NLRC4
LUAD	Pearson	eigenvector	0.05	FDRN	eigenvector.FDRN_0.05.5	ESTABLISHMENT_OF_VESICLE_LOCALIZATION	6991	721	3	0.309397797167787	1	3.23208506703652	4.35151970457157	0.278621357688442	1	SEPT5
LUAD	Pearson	eigenvector	0.05	FDRN	eigenvector.FDRN_0.05.2	EXCRETION	6991	2002	27	7.73194106708625	12	1.55200355200355	1.99945439672931	0.0579514383950959	1	SCTR,SCNN1G,AQP4,NPR1,AQP3,SCNN1B,AQP7,AQP1,SCNN1A,KCNK5,UNC13B,AVPR2
LUAD	Pearson	eigenvector	0.05	FDRN	eigenvector.FDRN_0.05.3	EXOCYTOSIS	6991	1195	16	2.73494492919468	4	1.46255230125523	1.61867233170143	0.287024920841226	1	CCL5,CCL3,CCL8,RAB26
LUAD	Pearson	eigenvector	0.05	FDRN	eigenvector.FDRN_0.05.1	EXTRACELLULAR_STRUCTURE_ORGANIZATION_AND_BIOGENESIS	6991	2133	24	7.32255757402374	15	2.04846460384435	3.81469498962697	0.00117200326062378	1	PCDHB9,PCDHB13,KLK8,PCDHB10,PCDHB16,PCDHB11,PCDHB14,PCDHB6,PCDHB2,PCDHB5,CACNB2,NLGN1,PCDHB3,ACHE,NRCAM
LUAD	Pearson	eigenvector	0.05	FDRN	eigenvector.FDRN_0.05.1	FATTY_ACID_BETA_OXIDATION	6991	2133	1	0.305106565584323	1	3.27754336615096	Inf	0.305106565584323	1	CPT1B
LUAD	Pearson	eigenvector	0.05	FDRN	eigenvector.FDRN_0.05.3	FATTY_ACID_BIOSYNTHETIC_PROCESS	6991	1195	7	1.19653840652267	3	2.50723251643754	3.64334996609001	0.10176850381444	1	CD74,PTGDS,PTGS1
LUAD	Pearson	eigenvector	0.05	FDRN	eigenvector.FDRN_0.05.1	FATTY_ACID_METABOLIC_PROCESS	6991	2133	20	6.10213131168645	9	1.47489451476793	1.86701939863481	0.123299446400061	1	AKR1C2,CPT1B,AKR1C3,CYP4F3,PPARGC1A,PTGES,SLC27A6,SLC27A2,CYP2J2
LUAD	Pearson	eigenvector	0.05	FDRN	eigenvector.FDRN_0.05.1	FATTY_ACID_OXIDATION	6991	2133	3	0.915319696752968	2	2.18502891076731	4.55733523877878	0.222429823601396	1	CPT1B,PPARGC1A
LUAD	Pearson	eigenvector	0.05	FDRN	eigenvector.FDRN_0.05.3	FEEDING_BEHAVIOR	6991	1195	11	1.88027463882134	5	2.65918600228224	4.05347452169067	0.0270409653937954	1	AGRP,GHRL,PPYR1,NPW,LEP
LUAD	Pearson	eigenvector	0.05	FDRN	eigenvector.FDRN_0.05.1	FEMALE_GAMETE_GENERATION	6991	2133	7	2.13574595909026	4	1.87288192351484	3.04000463542987	0.132641608082606	1	EREG,CGB,NPM2,BMPR1B
LUAD	Pearson	eigenvector	0.05	FDRN	eigenvector.FDRN_0.05.4	FEMALE_PREGNANCY	6991	813	24	2.79101702188528	6	2.14975399753998	2.54402246672524	0.0522151859311563	1	SCGB1A1,PZP,PTHLH,OVGP1,OXTR,ENDOU
LUAD	Pearson	eigenvector	0.05	FDRN	eigenvector.FDRN_0.05.2	FOCAL_ADHESION_FORMATION	6991	2002	3	0.859104563009584	2	2.32800532800533	4.98669575766558	0.199014492412648	1	ACTN2,ACTN3
LUAD	Pearson	eigenvector	0.05	FDRN	eigenvector.FDRN_0.05.3	G_PROTEIN_COUPLED_RECEPTOR_PROTEIN_SIGNALING_PATHWAY	6991	1195	202	34.5286797310828	52	1.50599444881727	1.7122486599559	0.00107069627897227	1	C3AR1,CD3E,CXCL9,CXCR6,CCR5,GPR34,CXCR5,PIK3CG,CCR2,C5AR1,ADORA3,CNR2,FPR2,CCR8,FPR1,PTAFR,CCL23,CCL3,CCR1,APOE,GPR183,RGS1,CCL17,GPR25,GPR55,TSHR,AGRP,CCRL2,CCL2,GHRL,XCR1,GPR15,HTR7,CCL25,PLCB2,CCRL1,GRM4,PPYR1,GABRR1,CXCR2,ADRB3,RGS2,FFAR3,ECEL1,ADRA2C,CHRM3,PTGER2,P2RY11,CORT,ADCYAP1,DRD5,S1PR4
LUAD	Pearson	eigenvector	0.05	FDRN	eigenvector.FDRN_0.05.3	G_PROTEIN_SIGNALING_ADENYLATE_CYCLASE_ACTIVATING_PATHWAY	6991	1195	19	3.24774710341868	5	1.5395287381634	1.73512872959868	0.213794639661617	1	ADORA3,ADRB3,P2RY11,ADCYAP1,DRD5
LUAD	Pearson	eigenvector	0.05	FDRN	eigenvector.FDRN_0.05.3	G_PROTEIN_SIGNALING_ADENYLATE_CYCLASE_INHIBITING_PATHWAY	6991	1195	8	1.36747246459734	3	2.19382845188285	2.91409466507892	0.142840894250757	1	RGS1,GRM4,CORT
LUAD	Pearson	eigenvector	0.05	FDRN	eigenvector.FDRN_0.05.3	G_PROTEIN_SIGNALING_COUPLED_TO_CAMP_NUCLEOTIDE_SECOND_MESSENGER	6991	1195	45	7.69203261336003	10	1.30004649000465	1.38895535200536	0.229858045100995	1	CCR2,ADORA3,FPR1,RGS1,GRM4,ADRB3,P2RY11,CORT,ADCYAP1,DRD5
LUAD	Pearson	eigenvector	0.05	FDRN	eigenvector.FDRN_0.05.3	G_PROTEIN_SIGNALING_COUPLED_TO_CYCLIC_NUCLEOTIDE_SECOND_MESSENGER	6991	1195	66	11.2816478329281	16	1.41823253455053	1.55944208705747	0.0868713448527356	1	CCR2,ADORA3,CNR2,FPR1,CCR1,RGS1,TSHR,CCL2,XCR1,HTR7,GRM4,ADRB3,P2RY11,CORT,ADCYAP1,DRD5
LUAD	Pearson	eigenvector	0.05	FDRN	eigenvector.FDRN_0.05.5	G_PROTEIN_SIGNALING_COUPLED_TO_IP3_SECOND_MESSENGERPHOSPHOLIPASE_C_ACTIVATING	6991	721	30	3.09397797167787	6	1.93925104022191	2.18358767849972	0.0819785307507993	1	EDNRA,P2RY6,AVPR1A,P2RY1,EDN2,HTR2B
LUAD	Pearson	eigenvector	0.05	FDRN	eigenvector.FDRN_0.05.2	G1_PHASE	6991	2002	6	1.71820912601917	6	3.49200799200799	Inf	0.000548559525892806	1	CDC25C,CDC6,E2F1,CDK6,PRUNE2,GFI1B
LUAD	Pearson	eigenvector	0.05	FDRN	eigenvector.FDRN_0.05.2	G1_PHASE_OF_MITOTIC_CELL_CYCLE	6991	2002	5	1.43184093834931	5	3.49200799200799	Inf	0.00191899691932256	1	CDC25C,CDC6,E2F1,CDK6,GFI1B
LUAD	Pearson	eigenvector	0.05	FDRN	eigenvector.FDRN_0.05.2	G1_S_TRANSITION_OF_MITOTIC_CELL_CYCLE	6991	2002	8	2.29094550135889	5	2.18250499500499	4.16024079292526	0.0479087409791412	1	CDCA5,CDKN3,CDC7,SKP2,CDKN2A
LUAD	Pearson	eigenvector	0.05	FDRN	eigenvector.FDRN_0.05.1	G2_M_TRANSITION_OF_MITOTIC_CELL_CYCLE	6991	2133	5	1.52553282792161	3	1.96652601969058	3.41890249745527	0.169826125920478	1	USH1C,CDKN2B,TPD52L1
LUAD	Pearson	eigenvector	0.05	FDRN	eigenvector.FDRN_0.05.4	GAMETE_GENERATION	6991	813	48	5.58203404377056	12	2.14975399753998	2.55553059458903	0.00742324435563212	1	DNAH9,SPATA4,FOXJ1,SPAG6,NME5,WFDC2,MYCBPAP,DNAJB13,CCNA1,CCT6B,REC8,HSPA2
LUAD	Pearson	eigenvector	0.05	FDRN	eigenvector.FDRN_0.05.2	GENE_SILENCING	6991	2002	1	0.286368187669861	1	3.49200799200799	Inf	0.286368187669861	1	HELLS
LUAD	Pearson	eigenvector	0.05	FDRN	eigenvector.FDRN_0.05.4	GENERATION_OF_A_SIGNAL_INVOLVED_IN_CELL_CELL_SIGNALING	6991	813	23	2.67472464597339	5	1.86935130220867	2.11741977240892	0.120507552391696	1	FAM3D,KCNMB4,BAIAP3,SCG5,SYT1
LUAD	Pearson	eigenvector	0.05	FDRN	eigenvector.FDRN_0.05.5	GENERATION_OF_NEURONS	6991	721	46	4.74409955657274	11	2.31866972200446	2.75938043254384	0.00594047263971883	1	THY1,SLIT2,UNC5C,SERPINF1,GLI2,NTNG2,NRP2,SPON2,GDNF,LRRC4C,MDGA1
LUAD	Pearson	eigenvector	0.05	FDRN	eigenvector.FDRN_0.05.5	GENERATION_OF_PRECURSOR_METABOLITES_AND_ENERGY	6991	721	41	4.22843656129309	7	1.65545820506749	1.79796286971634	0.123747431248881	1	NOX4,GFPT2,RUNX1T1,LOXL1,MCHR1,AVPR1A,APOM
LUAD	Pearson	eigenvector	0.05	FDRN	eigenvector.FDRN_0.05.5	GLAND_DEVELOPMENT	6991	721	9	0.928193391503362	2	2.15472337802435	2.48833194430849	0.2359391572837	1	GLI2,TBX1
LUAD	Pearson	eigenvector	0.05	FDRN	eigenvector.FDRN_0.05.2	GLIOGENESIS	6991	2002	3	0.859104563009584	2	2.32800532800533	4.98669575766558	0.199014492412648	1	AZU1,CDK6
LUAD	Pearson	eigenvector	0.05	FDRN	eigenvector.FDRN_0.05.2	GLUCAN_METABOLIC_PROCESS	6991	2002	5	1.43184093834931	2	1.3968031968032	1.66186730470214	0.443579780399816	1	PYGM,GYS2
LUAD	Pearson	eigenvector	0.05	FDRN	eigenvector.FDRN_0.05.3	GLUCOSAMINE_METABOLIC_PROCESS	6991	1195	7	1.19653840652267	2	1.67148834429169	1.94132115790382	0.342212405580775	1	CHIT1,CHST2
LUAD	Pearson	eigenvector	0.05	FDRN	eigenvector.FDRN_0.05.4	GLUCOSE_CATABOLIC_PROCESS	6991	813	2	0.232584751823773	1	4.29950799507995	7.60301076604674	0.219075537340161	1	ALDOB
LUAD	Pearson	eigenvector	0.05	FDRN	eigenvector.FDRN_0.05.1	GLUCOSE_METABOLIC_PROCESS	6991	2133	8	2.44085252467458	5	2.04846460384435	3.80151272718237	0.0619238801047958	1	UGDH,PPARGC1A,IRS2,TKTL1,GCK
LUAD	Pearson	eigenvector	0.05	FDRN	eigenvector.FDRN_0.05.1	GLUTAMATE_SIGNALING_PATHWAY	6991	2133	13	3.9663853525962	5	1.26059360236575	1.4243942568846	0.361027965633172	1	GRM5,GRM6,HOMER2,GRIK2,GRIK1
LUAD	Pearson	eigenvector	0.05	FDRN	eigenvector.FDRN_0.05.2	GLUTAMINE_FAMILY_AMINO_ACID_METABOLIC_PROCESS	6991	2002	5	1.43184093834931	4	2.79360639360639	9.98224113469559	0.0258776446432971	1	GCLC,GCLM,PYCR1,GAD1
LUAD	Pearson	eigenvector	0.05	FDRN	eigenvector.FDRN_0.05.5	GLYCEROPHOSPHOLIPID_BIOSYNTHETIC_PROCESS	6991	721	2	0.206265198111858	1	4.84812760055478	8.70355945953839	0.195642097779916	1	APOA1
LUAD	Pearson	eigenvector	0.05	FDRN	eigenvector.FDRN_0.05.3	GLYCEROPHOSPHOLIPID_METABOLIC_PROCESS	6991	1195	8	1.36747246459734	3	2.19382845188285	2.91409466507892	0.142840894250757	1	CETP,PLA2G4C,PLA1A
LUAD	Pearson	eigenvector	0.05	FDRN	eigenvector.FDRN_0.05.2	GLYCOLIPID_METABOLIC_PROCESS	6991	2002	4	1.14547275067945	3	2.61900599400599	7.48298983155779	0.0737038516856924	1	B4GALNT1,LARGE,ST8SIA5
LUAD	Pearson	eigenvector	0.05	FDRN	eigenvector.FDRN_0.05.1	GLYCOPROTEIN_BIOSYNTHETIC_PROCESS	6991	2133	27	8.23787727077671	13	1.57807643555417	2.12149531656909	0.0406929763339785	1	B3GALT5,FUT6,BACE2,TSPAN8,GCNT3,TM4SF4,FUT2,LDLR,A4GNT,FUT9,GCNT1,TUSC3,ALK
LUAD	Pearson	eigenvector	0.05	FDRN	eigenvector.FDRN_0.05.5	GLYCOPROTEIN_CATABOLIC_PROCESS	6991	721	1	0.103132599055929	1	9.69625520110957	Inf	0.103132599055928	1	ADAMTS9
LUAD	Pearson	eigenvector	0.05	FDRN	eigenvector.FDRN_0.05.1	GLYCOPROTEIN_METABOLIC_PROCESS	6991	2133	29	8.84809040194536	14	1.58226231469357	2.1329366658562	0.0334103807175078	1	B3GALT5,FUT6,BACE2,TSPAN8,GCNT3,TM4SF4,FUT2,LDLR,A4GNT,ACHE,FUT9,GCNT1,TUSC3,ALK
LUAD	Pearson	eigenvector	0.05	FDRN	eigenvector.FDRN_0.05.2	GLYCOSPHINGOLIPID_METABOLIC_PROCESS	6991	2002	4	1.14547275067945	3	2.61900599400599	7.48298983155779	0.0737038516856924	1	B4GALNT1,LARGE,ST8SIA5
LUAD	Pearson	eigenvector	0.05	FDRN	eigenvector.FDRN_0.05.5	GOLGI_VESICLE_TRANSPORT	6991	721	2	0.206265198111858	1	4.84812760055478	8.70355945953839	0.195642097779916	1	STEAP2
LUAD	Pearson	eigenvector	0.05	FDRN	eigenvector.FDRN_0.05.2	GROWTH	6991	2002	31	8.8774138177657	13	1.46439044826142	1.80477235721334	0.0778705075001391	1	DLC1,FAM107A,ALOX15B,CDKN2A,GHR,RTN4RL1,TNN,COL4A4,PTCH1,BNIPL,PLCE1,RERG,DMBX1
LUAD	Pearson	eigenvector	0.05	FDRN	eigenvector.FDRN_0.05.2	HEART_DEVELOPMENT	6991	2002	18	5.1546273780575	9	1.746003996004	2.49838143412643	0.0450237713502544	1	MYH11,TBX5,CASQ2,SHOX2,SHH,CITED2,PLCE1,BMP2,HAND1
LUAD	Pearson	eigenvector	0.05	FDRN	eigenvector.FDRN_0.05.3	HEME_BIOSYNTHETIC_PROCESS	6991	1195	1	0.170934058074667	1	5.85020920502092	Inf	0.170934058074667	1	ALAS2
LUAD	Pearson	eigenvector	0.05	FDRN	eigenvector.FDRN_0.05.3	HEME_METABOLIC_PROCESS	6991	1195	1	0.170934058074667	1	5.85020920502092	Inf	0.170934058074667	1	ALAS2
LUAD	Pearson	eigenvector	0.05	FDRN	eigenvector.FDRN_0.05.3	HEMOPOIESIS	6991	1195	34	5.81175797453869	20	3.44129953236525	7.02667140363295	4.79905702278088e-08	0.000666301077042897	CD3D,PTPRC,SPI1,CD79A,ZAP70,NFAM1,MAP4K1,LCK,RASGRP4,TM7SF4,LRMP,CSF1,MMP9,INHA,IL10,ALAS2,IFI16,IL7,IL27,IL12B
LUAD	Pearson	eigenvector	0.05	FDRN	eigenvector.FDRN_0.05.3	HEMOPOIETIC_OR_LYMPHOID_ORGAN_DEVELOPMENT	6991	1195	35	5.98269203261336	20	3.34297668858338	6.5573450065241	9.40902755865294e-08	0.00130634938624337	CD3D,PTPRC,SPI1,CD79A,ZAP70,NFAM1,MAP4K1,LCK,RASGRP4,TM7SF4,LRMP,CSF1,MMP9,INHA,IL10,ALAS2,IFI16,IL7,IL27,IL12B
LUAD	Pearson	eigenvector	0.05	FDRN	eigenvector.FDRN_0.05.2	HEMOSTASIS	6991	2002	28	8.01830925475612	11	1.37186028257457	1.61573826431166	0.149438026723211	1	VWF,MMRN1,CD36,F12,THBD,F10,F2RL3,TMPRSS6,NFE2,AVPR2,L3MBTL4
LUAD	Pearson	eigenvector	0.05	FDRN	eigenvector.FDRN_0.05.3	HETEROCYCLE_METABOLIC_PROCESS	6991	1195	6	1.025604348448	2	1.95006973500697	2.42709551764695	0.27351414793325	1	IDO1,ALAS2
LUAD	Pearson	eigenvector	0.05	FDRN	eigenvector.FDRN_0.05.3	HETEROPHILIC_CELL_ADHESION	6991	1195	6	1.025604348448	3	2.92510460251046	4.85836574979231	0.0663934082630345	1	CD209,CADM3,LGALS7
LUAD	Pearson	eigenvector	0.05	FDRN	eigenvector.FDRN_0.05.4	HISTONE_MODIFICATION	6991	813	2	0.232584751823773	1	4.29950799507995	7.60301076604674	0.219075537340161	1	PRMT8
LUAD	Pearson	eigenvector	0.05	FDRN	eigenvector.FDRN_0.05.3	HOMEOSTASIS_OF_NUMBER_OF_CELLS	6991	1195	5	0.854670290373337	3	3.51012552301255	7.28793925663244	0.037957359879748	1	SPI1,IL6,ALAS2
LUAD	Pearson	eigenvector	0.05	FDRN	eigenvector.FDRN_0.05.3	HOMEOSTATIC_PROCESS	6991	1195	121	20.6830210270348	39	1.88560461980013	2.35052865368466	3.04016574319226e-05	0.422096611784813	C3AR1,PTPRC,SPI1,CCL5,CCR5,CD52,LCK,CAV1,CCR2,C5AR1,CCL19,CCR7,IFI6,CCR8,CXCR3,CCR4,CCL23,CCL3,CCR1,CCL13,APOE,CXCL13,CCR6,CDH23,IL6,ALAS2,CETP,CCL2,GHRL,IL7,CYSLTR1,XCR1,ATP1A3,BCL2,XCL1,ATP7B,PROK2,CCL1,S1PR4
LUAD	Pearson	eigenvector	0.05	FDRN	eigenvector.FDRN_0.05.3	HOMOPHILIC_CELL_ADHESION	6991	1195	9	1.53840652267201	3	1.95006973500697	2.42829267229805	0.188255990535394	1	CD84,CADM3,PVRL3
LUAD	Pearson	eigenvector	0.05	FDRN	eigenvector.FDRN_0.05.4	HORMONE_METABOLIC_PROCESS	6991	813	18	2.09326276641396	5	2.38861555282219	2.93394441131159	0.0495630351713111	1	CHST9,DIO1,SCG5,DHRS3,CHST8
LUAD	Pearson	eigenvector	0.05	FDRN	eigenvector.FDRN_0.05.5	HORMONE_SECRETION	6991	721	14	1.44385638678301	2	1.38517931444422	1.45052825738841	0.43151035556354	1	INHBA,INHBB
LUAD	Pearson	eigenvector	0.05	FDRN	eigenvector.FDRN_0.05.3	HUMORAL_IMMUNE_RESPONSE	6991	1195	22	3.76054927764268	16	4.25469760365158	13.0883483375267	1.29091205687073e-08	0.000179230229975932	TREM2,PDCD1,LY86,POU2AF1,CD28,POU2F2,PAX5,EBI3,CCR6,IL6,CCL2,IL7,BST2,BCL2,C2,KRT1
LUAD	Pearson	eigenvector	0.05	FDRN	eigenvector.FDRN_0.05.3	I_KAPPAB_KINASE_NF_KAPPAB_CASCADE	6991	1195	24	4.10241739379202	11	2.68134588563459	4.13167718255801	0.000989881758414155	1	FASLG,RHOH,CARD9,LGALS9,CD40,TLR6,SECTM1,TNFSF14,NLRP12,TNFSF10,BST2
LUAD	Pearson	eigenvector	0.05	FDRN	eigenvector.FDRN_0.05.1	ICOSANOID_METABOLIC_PROCESS	6991	2133	10	3.05106565584323	5	1.63877168307548	2.28027517206217	0.159006728375698	1	AKR1C2,AKR1C3,CYP4F3,PTGES,CYP2J2
LUAD	Pearson	eigenvector	0.05	FDRN	eigenvector.FDRN_0.05.3	IMMUNE_EFFECTOR_PROCESS	6991	1195	21	3.58961521956802	17	4.73588364215979	20.8807004399294	2.46756846305858e-10	3.42597205411053e-06	PTPRC,TLR8,CD74,SLA2,RSAD2,TLR7,CRTAM,CD40LG,FOXP3,FCN1,APOBEC3G,NCR1,IL12B,BCL2,C2,KRT1,IL28RA
LUAD	Pearson	eigenvector	0.05	FDRN	eigenvector.FDRN_0.05.3	IMMUNE_RESPONSE	6991	1195	140	23.9307681304534	102	4.26229527794381	14.1319345141977	5.52507509219168e-49	7.67101425799893e-45	FCGR1A,FCGR2B,TRAT1,PTPRC,GZMA,TLR8,FCGR3A,CD74,CD79A,SLA2,ZAP70,LILRB2,CCL5,TREM2,MS4A1,CD79B,CMKLR1,IGSF6,PDCD1,LY86,NFAM1,RSAD2,CCR5,LAX1,IRF8,POU2AF1,IL2RG,CCL4,TLR7,CCR2,C5AR1,CIITA,FYB,CCL19,CD96,IL7R,CNR2,CTLA4,IFI6,CCR8,CRTAM,CCR4,CD40LG,CD28,PTAFR,CCL23,AQP9,FOXP3,CD22,CCR1,POU2F2,CD274,IL2RA,PAX5,GPR183,EBI3,CCL18,FCN1,RGS1,CD7,CXCL13,FCGR3B,APOBEC3G,LAT,KIR2DL3,CCR6,COLEC12,AIM2,FCAR,K…
LUAD	Pearson	eigenvector	0.05	FDRN	eigenvector.FDRN_0.05.3	IMMUNE_SYSTEM_DEVELOPMENT	6991	1195	36	6.15362609068803	21	3.4126220362622	6.89098037592172	2.70432378942015e-08	0.000375468314923094	CD3D,PTPRC,SPI1,CD79A,ZAP70,NFAM1,MAP4K1,LCK,CD40LG,RASGRP4,TM7SF4,LRMP,CSF1,MMP9,INHA,IL10,ALAS2,IFI16,IL7,IL27,IL12B
LUAD	Pearson	eigenvector	0.05	FDRN	eigenvector.FDRN_0.05.3	IMMUNE_SYSTEM_PROCESS	6991	1195	182	31.1099985695895	123	3.95371281438227	11.1508204262646	3.52972542555441e-53	4.90067078083974e-49	FCGR1A,LST1,CD3D,FCGR2B,TRAT1,PTPRC,SPI1,SIRPG,CD3E,CD2,GZMA,TLR8,FCGR3A,CD74,SIT1,CD79A,DOCK2,SLA2,ZAP70,LILRB2,CCL5,TREM2,MS4A1,CD79B,CMKLR1,IGSF6,ITGB2,PDCD1,LY86,NFAM1,RSAD2,CCR5,MAP4K1,LAX1,LCK,IRF8,POU2AF1,IL2RG,CCL4,TLR7,CCR2,C5AR1,CIITA,FYB,CCL19,CD96,IL7R,CNR2,CTLA4,IFI6,CCR8,CRTAM,CCR4,CD40LG,RASGRP4,CD28,PTAFR,CCL23,AQP9,FOXP3,CD22,CCR1,TM7SF4,POU2F2,CD274,IL2RA,LRMP,PAX5,CSF1,CLEC7A,G…
LUAD	Pearson	eigenvector	0.05	FDRN	eigenvector.FDRN_0.05.3	INACTIVATION_OF_MAPK_ACTIVITY	6991	1195	6	1.025604348448	2	1.95006973500697	2.42709551764695	0.27351414793325	1	LAX1,DUSP2
LUAD	Pearson	eigenvector	0.05	FDRN	eigenvector.FDRN_0.05.3	INDUCTION_OF_APOPTOSIS_BY_EXTRACELLULAR_SIGNALS	6991	1195	6	1.025604348448	2	1.95006973500697	2.42709551764695	0.27351414793325	1	BTK,CD38
LUAD	Pearson	eigenvector	0.05	FDRN	eigenvector.FDRN_0.05.3	INDUCTION_OF_APOPTOSIS_BY_INTRACELLULAR_SIGNALS	6991	1195	5	0.854670290373337	2	2.34008368200837	3.23646830605001	0.204473901376512	1	IFI16,LGALS12
LUAD	Pearson	eigenvector	0.05	FDRN	eigenvector.FDRN_0.05.3	INFLAMMATORY_RESPONSE	6991	1195	84	14.3584608782721	43	2.99474995018928	5.23762257942237	6.32260149610584e-13	8.77829991719335e-09	CYBB,C3AR1,CXCL11,CXCL9,CCL5,AIF1,CXCL10,AOAH,CCR5,CCL4,CCR2,ADORA3,CCR7,ALOX5AP,FPR2,PLA2G2D,CCR4,CD40LG,PTAFR,CCL23,CCL3,NLRP3,IL18RAP,CCR1,CCL13,S100A8,CXCL2,MEFV,PLA2G7,LYZ,CCL21,CD40,GHRL,XCR1,CCL22,LY75,S100A12,CCL24,CXCR2,C2,KRT1,CHST2,CCL3L3
LUAD	Pearson	eigenvector	0.05	FDRN	eigenvector.FDRN_0.05.3	INNATE_IMMUNE_RESPONSE	6991	1195	13	2.22214275497068	7	3.15011264885742	5.68398714542677	0.0027617801909536	1	TLR8,CRTAM,APOBEC3G,COLEC12,NCR1,IL12B,KRT1
LUAD	Pearson	eigenvector	0.05	FDRN	eigenvector.FDRN_0.05.2	INORGANIC_ANION_TRANSPORT	6991	2002	13	3.7227864397082	6	1.61169599631138	2.13920929034778	0.138396710249788	1	FXYD1,SLC34A2,CLIC5,CLIC3,SLC17A7,NMUR1
LUAD	Pearson	eigenvector	0.05	FDRN	eigenvector.FDRN_0.05.5	INSULIN_RECEPTOR_SIGNALING_PATHWAY	6991	721	5	0.515662995279645	4	7.75700416088766	34.907241368105	0.000515352360547776	1	IGF2,FOXC2,IRS1,GRB10
LUAD	Pearson	eigenvector	0.05	FDRN	eigenvector.FDRN_0.05.2	INTERACTION_WITH_HOST	6991	2002	7	2.00457731368903	3	1.49657485371771	1.87002251697247	0.322184744193388	1	ACE2,HS3ST5,C9
LUAD	Pearson	eigenvector	0.05	FDRN	eigenvector.FDRN_0.05.5	INTERCELLULAR_JUNCTION_ASSEMBLY	6991	721	3	0.309397797167787	3	9.69625520110957	Inf	0.00109286151647814	1	GJC1,GJA5,GJA1
LUAD	Pearson	eigenvector	0.05	FDRN	eigenvector.FDRN_0.05.5	INTERCELLULAR_JUNCTION_ASSEMBLY_AND_MAINTENANCE	6991	721	4	0.412530396223716	3	7.27219140083218	26.1663492816413	0.00403457947940799	1	GJC1,GJA5,GJA1
LUAD	Pearson	eigenvector	0.05	FDRN	eigenvector.FDRN_0.05.3	INTERFERON_GAMMA_BIOSYNTHETIC_PROCESS	6991	1195	10	1.70934058074667	8	4.68016736401674	19.5097778435616	2.31879481303093e-05	0.321941471841214	TLR8,TLR7,TLR9,EBI3,INHA,IL18,IL27,IL12B
LUAD	Pearson	eigenvector	0.05	FDRN	eigenvector.FDRN_0.05.3	INTERFERON_GAMMA_PRODUCTION	6991	1195	12	2.05120869689601	9	4.38765690376569	14.6487854734956	1.62645434812397e-05	0.225816921693532	TLR8,TLR7,FOXP3,TLR9,EBI3,INHA,IL18,IL27,IL12B
LUAD	Pearson	eigenvector	0.05	FDRN	eigenvector.FDRN_0.05.3	INTERLEUKIN_1_SECRETION	6991	1195	5	0.854670290373337	3	3.51012552301255	7.28793925663244	0.037957359879748	1	NLRP3,NLRP12,NLRC4
LUAD	Pearson	eigenvector	0.05	FDRN	eigenvector.FDRN_0.05.3	INTERLEUKIN_2_PRODUCTION	6991	1195	5	0.854670290373337	4	4.68016736401674	19.4477144892795	0.00367116139758724	1	IRF4,CD28,FOXP3,IL18
LUAD	Pearson	eigenvector	0.05	FDRN	eigenvector.FDRN_0.05.3	INTERLEUKIN_8_BIOSYNTHETIC_PROCESS	6991	1195	3	0.512802174224002	2	3.90013947001395	9.70987895298523	0.0776264627841291	1	TLR8,TLR7
LUAD	Pearson	eigenvector	0.05	FDRN	eigenvector.FDRN_0.05.3	INTERLEUKIN_8_PRODUCTION	6991	1195	5	0.854670290373337	2	2.34008368200837	3.23646830605001	0.204473901376512	1	TLR8,TLR7
LUAD	Pearson	eigenvector	0.05	FDRN	eigenvector.FDRN_0.05.2	INTERPHASE	6991	2002	23	6.58646831640681	14	2.12557008209182	3.8958244876435	0.00124746798570967	1	CDCA5,BIRC5,CDC25C,CDC6,CENPF,CDKN3,KPNA2,CDC7,E2F1,SKP2,CDKN2A,CDK6,PRUNE2,GFI1B
LUAD	Pearson	eigenvector	0.05	FDRN	eigenvector.FDRN_0.05.2	INTERPHASE_OF_MITOTIC_CELL_CYCLE	6991	2002	20	5.72736375339723	13	2.26980519480519	4.65056649959611	0.000773976242919445	1	CDCA5,BIRC5,CDC25C,CDC6,CENPF,CDKN3,KPNA2,CDC7,E2F1,SKP2,CDKN2A,CDK6,GFI1B
LUAD	Pearson	eigenvector	0.05	FDRN	eigenvector.FDRN_0.05.1	INTRA_GOLGI_VESICLE_MEDIATED_TRANSPORT	6991	2133	0	0	0	NA	0	1	1
LUAD	Pearson	eigenvector	0.05	FDRN	eigenvector.FDRN_0.05.3	INTRACELLULAR_PROTEIN_TRANSPORT	6991	1195	18	3.07681304534401	8	2.6000929800093	3.89850832781958	0.0061903373118925	1	CD74,FYB,NLRP3,STAP1,RTP4,TNFSF14,NLRP12,TNF
LUAD	Pearson	eigenvector	0.05	FDRN	eigenvector.FDRN_0.05.3	INTRACELLULAR_RECEPTOR_MEDIATED_SIGNALING_PATHWAY	6991	1195	3	0.512802174224002	2	3.90013947001395	9.70987895298523	0.0776264627841291	1	SLA2,PPARGC1B
LUAD	Pearson	eigenvector	0.05	FDRN	eigenvector.FDRN_0.05.3	INTRACELLULAR_SIGNALING_CASCADE	6991	1195	234	39.9985695894722	73	1.82506526481422	2.27684875102304	5.24095452052987e-08	0.000727654125630367	TYROBP,TRAT1,BTK,SIRPG,GZMA,SLA2,NFAM1,MAP4K1,LAX1,BLK,GZMB,LCK,CD27,FASLG,CCR2,C5AR1,FYB,DERL3,ADORA3,CNR2,IFI6,FPR1,RASGRP4,PTAFR,IL22RA2,CCR1,GRAP2,APOE,CLEC7A,RHOH,RGS1,CARD9,LAT,TNIK,LGALS9,TSHR,CCL2,IFI16,CD40,GHRL,PAG1,TLR6,STAT4,SECTM1,XCR1,RASGRP1,DUSP2,HTR7,PLCB2,TNFSF14,RRAD,WNK2,NLRP12,TNFSF10,GRM4,BST2,CXCR2,ADRB3,MAPK8IP1,PPARGC1B,SOCS3,ADRA2C,NLRC4,CLNK,REN,P2RY11,NRTN,CORT,PROK2,A…
LUAD	Pearson	eigenvector	0.05	FDRN	eigenvector.FDRN_0.05.3	INTRACELLULAR_TRANSPORT	6991	1195	37	6.3245601487627	14	2.21359267217008	2.97496706672436	0.00207806087965938	1	CD74,FYB,NLRP3,CD209,STAP1,APOE,RTP4,TNFSF14,NLRP12,TNF,BCL2,CLEC4M,DDX25,DYNC1I1
LUAD	Pearson	eigenvector	0.05	FDRN	eigenvector.FDRN_0.05.3	ION_HOMEOSTASIS	6991	1195	90	15.3840652267201	31	2.01507205950721	2.58918932141801	4.75288876962907e-05	0.6598910767753	C3AR1,PTPRC,CCL5,CCR5,CD52,LCK,CCR2,C5AR1,CCL19,CCR7,IFI6,CCR8,CXCR3,CCR4,CCL23,CCL3,CCR1,CCL13,CXCL13,CCR6,CCL2,GHRL,CYSLTR1,XCR1,ATP1A3,BCL2,XCL1,ATP7B,PROK2,CCL1,S1PR4
LUAD	Pearson	eigenvector	0.05	FDRN	eigenvector.FDRN_0.05.1	ION_TRANSPORT	6991	2133	108	32.9515090831068	37	1.12286207914431	1.19013388547315	0.225706362940344	1	CHRNA7,KCNN4,KCNAB3,ABCC8,KCNJ11,SCNN1D,SLCO1A2,RYR1,ATP2A3,KCNQ3,KCNS1,KCNC1,TRPC3,KCNG2,KCNH2,TRPM3,SLC4A11,KCNV1,KCNH1,SCN2A,SCN4A,KCNJ1,KCNB2,SLC34A3,SLCO1B3,CLCN4,SCN1B,SLC4A1,SCN9A,CHRNB4,KCNQ4,SLC26A2,KCNK7,KCNJ3,KCNJ2,NMUR2,SLC39A2
LUAD	Pearson	eigenvector	0.05	FDRN	eigenvector.FDRN_0.05.4	ISOPRENOID_METABOLIC_PROCESS	6991	813	6	0.69775425547132	2	2.86633866338663	3.80525786429289	0.147618099333909	1	BCO2,DHRS3
LUAD	Pearson	eigenvector	0.05	FDRN	eigenvector.FDRN_0.05.3	JAK_STAT_CASCADE	6991	1195	10	1.70934058074667	5	2.92510460251046	4.86485177841786	0.0171200433499478	1	CCR2,IL22RA2,CCL2,STAT4,SOCS3
LUAD	Pearson	eigenvector	0.05	FDRN	eigenvector.FDRN_0.05.3	JNK_CASCADE	6991	1195	14	2.39307681304534	5	2.08936043036461	2.70114773923282	0.0753420072738114	1	MAP4K1,CD27,CARD9,TNIK,MAPK8IP1
LUAD	Pearson	eigenvector	0.05	FDRN	eigenvector.FDRN_0.05.1	KERATINOCYTE_DIFFERENTIATION	6991	2133	12	3.66127878701187	6	1.63877168307548	2.28087692478361	0.125915396838913	1	SPRR1B,EREG,ANXA1,SPRR1A,IVL,TGM3
LUAD	Pearson	eigenvector	0.05	FDRN	eigenvector.FDRN_0.05.3	LEARNING_AND_OR_MEMORY	6991	1195	6	1.025604348448	2	1.95006973500697	2.42709551764695	0.27351414793325	1	S100B,APOE
LUAD	Pearson	eigenvector	0.05	FDRN	eigenvector.FDRN_0.05.3	LEUKOCYTE_ACTIVATION	6991	1195	41	7.00829638106137	27	3.85257679355036	9.54206100332697	4.51892625278883e-12	6.27407720937201e-08	LST1,CD3D,PTPRC,SIRPG,CD3E,CD2,SIT1,CD79A,SLA2,ZAP70,NFAM1,LAX1,LCK,CRTAM,CD40LG,CD28,FOXP3,CLEC7A,EBI3,CD7,LAT,INHA,IL18,IL7,IL27,IL12B,CXCR2
LUAD	Pearson	eigenvector	0.05	FDRN	eigenvector.FDRN_0.05.3	LEUKOCYTE_CHEMOTAXIS	6991	1195	11	1.88027463882134	4	2.12734880182579	2.7768898687344	0.102831240669393	1	DOCK2,ITGB2,IL10,CXCR2
LUAD	Pearson	eigenvector	0.05	FDRN	eigenvector.FDRN_0.05.3	LEUKOCYTE_DIFFERENTIATION	6991	1195	20	3.41868116149335	14	4.09514644351464	11.4331224061224	2.36184432128554e-07	0.00327918465567284	CD3D,PTPRC,CD79A,ZAP70,NFAM1,LCK,TM7SF4,CSF1,MMP9,INHA,IFI16,IL7,IL27,IL12B
LUAD	Pearson	eigenvector	0.05	FDRN	eigenvector.FDRN_0.05.3	LEUKOCYTE_MIGRATION	6991	1195	11	1.88027463882134	4	2.12734880182579	2.7768898687344	0.102831240669393	1	DOCK2,ITGB2,IL10,CXCR2
LUAD	Pearson	eigenvector	0.05	FDRN	eigenvector.FDRN_0.05.2	LIPID_BIOSYNTHETIC_PROCESS	6991	2002	30	8.59104563009584	15	1.746003996004	2.50290516216141	0.0107262713567756	1	BRCA1,FADS2,LPCAT1,HPGD,LARGE,CYP39A1,ADM,PLCE1,SGMS2,CYP11A1,PNPLA3,NR5A1,FADS1,ST8SIA5,DGAT2
LUAD	Pearson	eigenvector	0.05	FDRN	eigenvector.FDRN_0.05.1	LIPID_CATABOLIC_PROCESS	6991	2133	12	3.66127878701187	6	1.63877168307548	2.28087692478361	0.125915396838913	1	CPT1B,UGT2B4,CEL,APOA5,ANGPTL3,CYP46A1
LUAD	Pearson	eigenvector	0.05	FDRN	eigenvector.FDRN_0.05.3	LIPID_HOMEOSTASIS	6991	1195	9	1.53840652267201	3	1.95006973500697	2.42829267229805	0.188255990535394	1	CAV1,APOE,CETP
LUAD	Pearson	eigenvector	0.05	FDRN	eigenvector.FDRN_0.05.1	LIPID_METABOLIC_PROCESS	6991	2133	116	35.3923616077814	41	1.15844205182922	1.24977546131898	0.149653667248626	1	AKR1C2,AKR1C1,CPT1B,AKR1B10,AKR1C3,NR0B1,CYP4F3,HNF4A,ANXA1,PLA2G6,BMP6,TFCP2L1,PPARGC1A,ALDH3B2,PDE3A,NPC1L1,NR1I2,CYP3A5,UGT2B15,UGT2B4,SULT2B1,NR1H4,IP6K3,BTNL3,PTGES,SLC27A6,LDLR,UGT2B7,CEL,CHPT1,RDH12,APOA5,ABCB4,ALDH8A1,HSD11B2,ALOX12B,ANGPTL3,SLC27A2,TTPA,CYP2J2,CYP46A1
LUAD	Pearson	eigenvector	0.05	FDRN	eigenvector.FDRN_0.05.3	LIPID_TRANSPORT	6991	1195	9	1.53840652267201	3	1.95006973500697	2.42829267229805	0.188255990535394	1	CAV1,APOE,CETP
LUAD	Pearson	eigenvector	0.05	FDRN	eigenvector.FDRN_0.05.5	LIPOPROTEIN_BIOSYNTHETIC_PROCESS	6991	721	1	0.103132599055929	1	9.69625520110957	Inf	0.103132599055928	1	APOA1
LUAD	Pearson	eigenvector	0.05	FDRN	eigenvector.FDRN_0.05.1	LIPOPROTEIN_METABOLIC_PROCESS	6991	2133	5	1.52553282792161	3	1.96652601969058	3.41890249745527	0.169826125920478	1	NPC1L1,LDLR,ANGPTL3
LUAD	Pearson	eigenvector	0.05	FDRN	eigenvector.FDRN_0.05.3	LOCOMOTORY_BEHAVIOR	6991	1195	74	12.6491202975254	43	3.39944588940405	6.93857502643411	1.50620066898756e-15	2.09120900882233e-11	CXCL11,DOCK2,CXCL9,CCL5,CMKLR1,SPN,ITGB2,CXCL10,CCR5,CCR2,C5AR1,CCL19,CCR7,FPR2,CCR8,CXCR3,CCR4,FPR1,PTAFR,CCL23,CCL3,CCL13,CCL8,RNASE2,CXCL2,CCL18,CXCL13,CCR6,CCL17,IL10,CCRL2,CCL21,CCL2,XCR1,CCL25,CCL22,CCRL1,XCL1,CCL24,CXCR2,CXCL14,PROK2,CCL1
LUAD	Pearson	eigenvector	0.05	FDRN	eigenvector.FDRN_0.05.3	LYMPHOCYTE_ACTIVATION	6991	1195	36	6.15362609068803	26	4.22515109251511	12.8614067149643	3.93422222965841e-13	5.46227414365774e-09	LST1,CD3D,PTPRC,SIRPG,CD3E,CD2,SIT1,CD79A,SLA2,ZAP70,NFAM1,LAX1,LCK,CRTAM,CD40LG,CD28,FOXP3,CLEC7A,EBI3,CD7,LAT,INHA,IL18,IL7,IL27,IL12B
LUAD	Pearson	eigenvector	0.05	FDRN	eigenvector.FDRN_0.05.3	LYMPHOCYTE_DIFFERENTIATION	6991	1195	14	2.39307681304534	10	4.17872086072923	12.2125637470008	1.05834595583965e-05	0.146940752508777	CD3D,PTPRC,CD79A,ZAP70,NFAM1,LCK,INHA,IL7,IL27,IL12B
LUAD	Pearson	eigenvector	0.05	FDRN	eigenvector.FDRN_0.05.2	LYSOSOMAL_TRANSPORT	6991	2002	2	0.572736375339723	2	3.49200799200799	Inf	0.0819775026505568	1	ADRB2,RHOB
LUAD	Pearson	eigenvector	0.05	FDRN	eigenvector.FDRN_0.05.3	LYSOSOME_ORGANIZATION_AND_BIOGENESIS	6991	1195	1	0.170934058074667	1	5.85020920502092	Inf	0.170934058074667	1	MYO7A
LUAD	Pearson	eigenvector	0.05	FDRN	eigenvector.FDRN_0.05.2	M_PHASE	6991	2002	48	13.7456730081533	36	2.61900599400599	7.59171691234138	3.30808685481661e-11	4.59294778922738e-07	KIF2C,TPX2,BUB1B,CCNA2,NCAPH,KIF15,ESPL1,DLGAP5,TTK,PLK1,KIF11,NDC80,BUB1,CDCA5,BIRC5,RAD54L,CENPE,NEK2,CDC25C,RAD51,NUSAP1,PKMYT1,MAD2L1,ANLN,UBE2C,AURKA,XRCC2,ZWINT,KNTC1,KPNA2,CHEK1,RAD54B,DMC1,BRSK1,STAG3,DUSP13
LUAD	Pearson	eigenvector	0.05	FDRN	eigenvector.FDRN_0.05.2	M_PHASE_OF_MITOTIC_CELL_CYCLE	6991	2002	35	10.0228865684451	27	2.69383473669188	8.50867985145882	3.51360121307873e-09	4.87828392423851e-05	KIF2C,TPX2,BUB1B,CCNA2,NCAPH,KIF15,ESPL1,DLGAP5,TTK,PLK1,KIF11,NDC80,BUB1,CDCA5,BIRC5,CENPE,NEK2,CDC25C,NUSAP1,PKMYT1,MAD2L1,ANLN,UBE2C,AURKA,ZWINT,KNTC1,BRSK1
LUAD	Pearson	eigenvector	0.05	FDRN	eigenvector.FDRN_0.05.2	MACROMOLECULAR_COMPLEX_ASSEMBLY	6991	2002	55	15.7502503218424	19	1.20633003360276	1.31821031850372	0.203224321083881	1	RAD51,ANLN,MYH11,E2F2,VWF,HMGA1,ADRB2,SCUBE1,OCLN,ACTN2,REPS2,GPX3,NAP1L2,AASS,RIMS1,UPK1A,APBA1,EIF3C,APC2
LUAD	Pearson	eigenvector	0.05	FDRN	eigenvector.FDRN_0.05.3	MACROMOLECULAR_COMPLEX_DISASSEMBLY	6991	1195	3	0.512802174224002	1	1.95006973500697	2.42590036867619	0.430191675591347	1	IRAK3
LUAD	Pearson	eigenvector	0.05	FDRN	eigenvector.FDRN_0.05.3	MACROMOLECULE_BIOSYNTHETIC_PROCESS	6991	1195	88	15.0421971105707	32	2.12734880182579	2.81960055053181	1.01561470489665e-05	0.141007945627851	PTPRC,TLR8,CD37,SPN,IRF4,TLR7,CD28,FUT7,LTB,FOXP3,TLR9,EBI3,INHA,IL10,IL6,ALAS2,IL18,GHRL,TLR6,IL27,KEL,IL12B,TNFRSF8,WARS,NLRP12,ST8SIA4,GYG2,DDX25,CHST11,LIPC,CHST13,DAZL
LUAD	Pearson	eigenvector	0.05	FDRN	eigenvector.FDRN_0.05.1	MACROMOLECULE_CATABOLIC_PROCESS	6991	2133	21	6.40723787727078	8	1.24858794900989	1.40302081688425	0.294602550728145	1	MIOX,TPD52L1,TREH,CECR2,TKTL1,MGAM,SPACA3,GBA3
LUAD	Pearson	eigenvector	0.05	FDRN	eigenvector.FDRN_0.05.3	MACROMOLECULE_LOCALIZATION	6991	1195	43	7.3501644972107	14	1.90471927605332	2.35701286097456	0.00977348324940006	1	CD74,CD3G,FYB,CRTAM,NLRP3,FOXP3,STAP1,SRGN,RTP4,TNFSF14,NLRP12,TNF,DDX25,NLRC4
LUAD	Pearson	eigenvector	0.05	FDRN	eigenvector.FDRN_0.05.1	MAINTENANCE_OF_CELLULAR_LOCALIZATION	6991	2133	3	0.915319696752968	2	2.18502891076731	4.55733523877878	0.222429823601396	1	PDIA2,ALB
LUAD	Pearson	eigenvector	0.05	FDRN	eigenvector.FDRN_0.05.2	MAINTENANCE_OF_CELLULAR_PROTEIN_LOCALIZATION	6991	2002	2	0.572736375339723	1	1.746003996004	2.49239201418543	0.490758872689165	1	MDFI
LUAD	Pearson	eigenvector	0.05	FDRN	eigenvector.FDRN_0.05.2	MALE_GONAD_DEVELOPMENT	6991	2002	7	2.00457731368903	4	1.99543313829028	3.32666186560751	0.108943777205934	1	ANKRD7,SOX15,LHCGR,NR5A1
LUAD	Pearson	eigenvector	0.05	FDRN	eigenvector.FDRN_0.05.3	MAPKKK_CASCADE_GO_0000165	6991	1195	44	7.52109855528537	16	2.12734880182579	2.79494998691655	0.0016671191754659	1	MAP4K1,LAX1,CD27,C5AR1,FPR1,CARD9,TNIK,GHRL,DUSP2,GRM4,ADRB3,MAPK8IP1,ADRA2C,REN,NRTN,PROK2
LUAD	Pearson	eigenvector	0.05	FDRN	eigenvector.FDRN_0.05.2	MEIOSIS_I	6991	2002	6	1.71820912601917	5	2.91000666000666	12.4803692788566	0.00877118388647131	1	RAD51,CHEK1,RAD54B,DMC1,STAG3
LUAD	Pearson	eigenvector	0.05	FDRN	eigenvector.FDRN_0.05.2	MEIOTIC_CELL_CYCLE	6991	2002	14	4.00915462737806	8	1.99543313829028	3.3315219583153	0.023739061209246	1	RAD54L,RAD51,XRCC2,CHEK1,RAD54B,DMC1,STAG3,DUSP13
LUAD	Pearson	eigenvector	0.05	FDRN	eigenvector.FDRN_0.05.2	MEIOTIC_RECOMBINATION	6991	2002	5	1.43184093834931	4	2.79360639360639	9.98224113469559	0.0258776446432971	1	RAD51,CHEK1,RAD54B,DMC1
LUAD	Pearson	eigenvector	0.05	FDRN	eigenvector.FDRN_0.05.3	MEMBRANE_FUSION	6991	1195	7	1.19653840652267	3	2.50723251643754	3.64334996609001	0.10176850381444	1	STX11,STAP1,LRMP
LUAD	Pearson	eigenvector	0.05	FDRN	eigenvector.FDRN_0.05.2	MEMBRANE_LIPID_BIOSYNTHETIC_PROCESS	6991	2002	9	2.57731368902875	5	1.94000444000444	3.11983747082985	0.0828358503536599	1	LPCAT1,LARGE,SGMS2,FADS1,ST8SIA5
LUAD	Pearson	eigenvector	0.05	FDRN	eigenvector.FDRN_0.05.3	MEMBRANE_LIPID_METABOLIC_PROCESS	6991	1195	27	4.61521956801602	7	1.51672090500542	1.70152715291276	0.165284036239891	1	PLA2G2D,APOC2,CETP,PLA2G4C,PLCB2,ST8SIA1,PLA1A
LUAD	Pearson	eigenvector	0.05	FDRN	eigenvector.FDRN_0.05.3	MEMBRANE_ORGANIZATION_AND_BIOGENESIS	6991	1195	46	7.8629666714347	14	1.78049845370202	2.13500197695006	0.0181704330342178	1	FCGR1A,CD2,MSR1,CD14,MRC1,STX11,STAP1,LRMP,CLEC7A,FCN1,COLEC12,BCL2,ADRB3,ASGR1
LUAD	Pearson	eigenvector	0.05	FDRN	eigenvector.FDRN_0.05.3	MESODERM_DEVELOPMENT	6991	1195	17	2.90587898726935	6	2.06477971941915	2.65337378701933	0.0558487891963028	1	BTK,IKZF1,HCK,IKZF3,MATK,SECTM1
LUAD	Pearson	eigenvector	0.05	FDRN	eigenvector.FDRN_0.05.1	METAL_ION_TRANSPORT	6991	2133	79	24.1034186811615	30	1.24463672132315	1.39998646517408	0.0940456346627005	1	CHRNA7,KCNN4,KCNAB3,ABCC8,KCNJ11,SCNN1D,RYR1,ATP2A3,KCNQ3,KCNS1,KCNC1,TRPC3,KCNG2,KCNH2,SLC4A11,KCNV1,KCNH1,SCN2A,SCN4A,KCNJ1,KCNB2,SLC34A3,SCN1B,SCN9A,KCNQ4,KCNK7,KCNJ3,KCNJ2,NMUR2,SLC39A2
LUAD	Pearson	eigenvector	0.05	FDRN	eigenvector.FDRN_0.05.4	MICROTUBULE_BASED_MOVEMENT	6991	813	7	0.814046631383207	2	2.45686171147426	3.04394305006183	0.191356616486754	1	KIF4A,KIF5A
LUAD	Pearson	eigenvector	0.05	FDRN	eigenvector.FDRN_0.05.2	MICROTUBULE_CYTOSKELETON_ORGANIZATION_AND_BIOGENESIS	6991	2002	10	2.86368187669861	7	2.44440559440559	5.82914114360856	0.00797918110698317	1	KIF2C,PRC1,KIF23,TTK,KIF11,NUSAP1,STMN1
LUAD	Pearson	eigenvector	0.05	FDRN	eigenvector.FDRN_0.05.2	MICROTUBULE_ORGANIZING_CENTER_ORGANIZATION_AND_BIOGENESIS	6991	2002	2	0.572736375339723	2	3.49200799200799	Inf	0.0819775026505568	1	KIF11,BRCA2
LUAD	Pearson	eigenvector	0.05	FDRN	eigenvector.FDRN_0.05.4	MICROTUBULE_POLYMERIZATION_OR_DEPOLYMERIZATION	6991	813	3	0.34887712773566	1	2.86633866338663	3.80180345531543	0.309917086652287	1	TPPP
LUAD	Pearson	eigenvector	0.05	FDRN	eigenvector.FDRN_0.05.3	MITOCHONDRIAL_MEMBRANE_ORGANIZATION_AND_BIOGENESIS	6991	1195	1	0.170934058074667	1	5.85020920502092	Inf	0.170934058074667	1	BCL2
LUAD	Pearson	eigenvector	0.05	FDRN	eigenvector.FDRN_0.05.3	MITOCHONDRIAL_TRANSPORT	6991	1195	1	0.170934058074667	1	5.85020920502092	Inf	0.170934058074667	1	BCL2
LUAD	Pearson	eigenvector	0.05	FDRN	eigenvector.FDRN_0.05.3	MITOCHONDRION_ORGANIZATION_AND_BIOGENESIS	6991	1195	5	0.854670290373337	2	2.34008368200837	3.23646830605001	0.204473901376512	1	IFI6,BCL2
LUAD	Pearson	eigenvector	0.05	FDRN	eigenvector.FDRN_0.05.2	MITOSIS	6991	2002	34	9.73651838077528	26	2.67035905271199	8.18939158860778	9.58685207727053e-09	0.000133103854240824	KIF2C,TPX2,BUB1B,CCNA2,NCAPH,KIF15,ESPL1,TTK,PLK1,KIF11,NDC80,BUB1,CDCA5,BIRC5,CENPE,NEK2,CDC25C,NUSAP1,PKMYT1,MAD2L1,ANLN,UBE2C,AURKA,ZWINT,KNTC1,BRSK1
LUAD	Pearson	eigenvector	0.05	FDRN	eigenvector.FDRN_0.05.2	MITOTIC_CELL_CYCLE	6991	2002	59	16.8957230725218	42	2.4858361977006	6.26455802398692	1.32510686669257e-11	1.83977837371596e-07	KIF2C,TPX2,BUB1B,CCNA2,NCAPH,PRC1,KIF23,KIF15,ESPL1,DLGAP5,TTK,PLK1,KIF11,NDC80,BUB1,CDCA5,BIRC5,CENPE,NEK2,CDC25C,CDC6,CENPF,CDKN3,NUSAP1,PKMYT1,MAD2L1,ANLN,UBE2C,AURKA,ZWINT,KNTC1,KPNA2,CDC7,E2F1,STMN1,SKP2,ASNS,SIK1,CDKN2A,BRSK1,CDK6,GFI1B
LUAD	Pearson	eigenvector	0.05	FDRN	eigenvector.FDRN_0.05.2	MITOTIC_CELL_CYCLE_CHECKPOINT	6991	2002	9	2.57731368902875	8	3.1040071040071	20.0051073834728	0.000300705280875788	1	BUB1B,CCNA2,TTK,BUB1,MAD2L1,ZWINT,KNTC1,BRSK1
LUAD	Pearson	eigenvector	0.05	FDRN	eigenvector.FDRN_0.05.2	MITOTIC_SISTER_CHROMATID_SEGREGATION	6991	2002	8	2.29094550135889	7	3.05550699300699	17.4968283633385	0.000940589722350818	1	NCAPH,ESPL1,NDC80,CDCA5,CENPE,NUSAP1,ZWINT
LUAD	Pearson	eigenvector	0.05	FDRN	eigenvector.FDRN_0.05.2	MITOTIC_SPINDLE_ORGANIZATION_AND_BIOGENESIS	6991	2002	5	1.43184093834931	5	3.49200799200799	Inf	0.00191899691932256	1	PRC1,KIF23,TTK,KIF11,STMN1
LUAD	Pearson	eigenvector	0.05	FDRN	eigenvector.FDRN_0.05.1	MONOCARBOXYLIC_ACID_METABOLIC_PROCESS	6991	2133	34	10.373623229867	16	1.54237334877692	2.03206341548141	0.0309228467521274	1	AKR1C2,AKR1C1,CPT1B,AKR1C3,CYP4F3,UGDH,PPARGC1A,NR1H4,PTGES,SLC27A6,CSGALNACT1,BBOX1,ALDH1L1,SLC27A2,GCK,CYP2J2
LUAD	Pearson	eigenvector	0.05	FDRN	eigenvector.FDRN_0.05.5	MONOCARBOXYLIC_ACID_TRANSPORT	6991	721	9	0.928193391503362	2	2.15472337802435	2.48833194430849	0.2359391572837	1	SLC16A3,SLC16A2
LUAD	Pearson	eigenvector	0.05	FDRN	eigenvector.FDRN_0.05.3	MONOVALENT_INORGANIC_CATION_HOMEOSTASIS	6991	1195	6	1.025604348448	2	1.95006973500697	2.42709551764695	0.27351414793325	1	ATP1A3,BCL2
LUAD	Pearson	eigenvector	0.05	FDRN	eigenvector.FDRN_0.05.1	MONOVALENT_INORGANIC_CATION_TRANSPORT	6991	2133	62	18.916607066228	24	1.2687264643165	1.44336509298939	0.103652127690785	1	KCNN4,KCNAB3,ABCC8,KCNJ11,SCNN1D,KCNQ3,KCNS1,KCNC1,KCNG2,KCNH2,SLC4A11,KCNV1,KCNH1,SCN2A,SCN4A,KCNJ1,KCNB2,SLC34A3,SCN1B,SCN9A,KCNQ4,KCNK7,KCNJ3,KCNJ2
LUAD	Pearson	eigenvector	0.05	FDRN	eigenvector.FDRN_0.05.1	MORPHOGENESIS_OF_AN_EPITHELIUM	6991	2133	12	3.66127878701187	5	1.36564306922957	1.628166432292	0.289822209941178	1	ELF3,UPK1B,UPK3A,VANGL2,KRT3
LUAD	Pearson	eigenvector	0.05	FDRN	eigenvector.FDRN_0.05.5	MRNA_METABOLIC_PROCESS	6991	721	3	0.309397797167787	1	3.23208506703652	4.35151970457157	0.278621357688442	1	ELAVL4
LUAD	Pearson	eigenvector	0.05	FDRN	eigenvector.FDRN_0.05.5	MRNA_PROCESSING_GO_0006397	6991	721	2	0.206265198111858	1	4.84812760055478	8.70355945953839	0.195642097779916	1	ELAVL4
LUAD	Pearson	eigenvector	0.05	FDRN	eigenvector.FDRN_0.05.1	MRNA_SPLICE_SITE_SELECTION	6991	2133	0	0	0	NA	0	1	1
LUAD	Pearson	eigenvector	0.05	FDRN	eigenvector.FDRN_0.05.3	MULTI_ORGANISM_PROCESS	6991	1195	79	13.5037905878987	32	2.36970499443885	3.36481035803723	6.54993532359788e-07	0.0090939302032833	HLA-DPB1,PTPRC,TLR8,LILRB1,CCL5,SPN,RSAD2,CCL4,TLR7,CCL19,FGR,IFI44,PRF1,CD209,CCL8,SLC11A1,APOBEC3G,CHIT1,IL10,IDO1,CFP,GHRL,TLR6,CCL22,S100A12,TNF,BCL2,CLEC4M,CAMP,NLRC4,IL28RA,ADCYAP1
LUAD	Pearson	eigenvector	0.05	FDRN	eigenvector.FDRN_0.05.5	MULTICELLULAR_ORGANISMAL_DEVELOPMENT	6991	721	552	56.9291946788728	81	1.42282005668456	1.55812918721531	0.000502725702935078	1	COL5A2,TAGLN,NPR3,COL1A1,DCN,ITGA11,AEBP1,COL1A2,COL10A1,POSTN,VCAN,COL6A3,COL5A3,SFRP4,COL12A1,FBN1,SGCD,THY1,INHBA,FGF7,ANGPTL2,IGF2,COMP,MMP11,PCOLCE,COL4A2,SLIT2,UNC5C,HOXB2,THBS1,SNAI2,CTGF,CDH13,SERPINF1,ROR2,CXCL1,IGFBP3,PDPN,MATN3,FGF1,COL18A1,COL13A1,DPYSL3,TWIST2,GLI2,IGF1,FGFR1,ADAMTS9,HEY2,ADAM23,LY6H,NTNG2,MPPED2,NRP2,ST8SIA2,NTF3,TRO,SPON2,GDNF,EXTL1,FOXC2,LRRC4C,FST,MDGA1,MSX1,STMN…
LUAD	Pearson	eigenvector	0.05	FDRN	eigenvector.FDRN_0.05.2	MUSCLE_CELL_DIFFERENTIATION	6991	2002	14	4.00915462737806	6	1.49657485371771	1.87132932403666	0.186136659619075	1	MYH11,SYNE1,TBX3,MYOZ1,CACNA1H,MAPK12
LUAD	Pearson	eigenvector	0.05	FDRN	eigenvector.FDRN_0.05.5	MUSCLE_DEVELOPMENT	6991	721	46	4.74409955657274	9	1.89709340891274	2.1290987907668	0.0425085397763102	1	TAGLN,ITGA11,AEBP1,COL6A3,COL5A3,SGCD,IGFBP3,IGF1,CHRNA1
LUAD	Pearson	eigenvector	0.05	FDRN	eigenvector.FDRN_0.05.3	MYELOID_CELL_DIFFERENTIATION	6991	1195	15	2.56401087112001	8	3.12011157601116	5.5717547956075	0.00147334870354062	1	SPI1,RASGRP4,TM7SF4,CSF1,MMP9,INHA,ALAS2,IFI16
LUAD	Pearson	eigenvector	0.05	FDRN	eigenvector.FDRN_0.05.3	MYELOID_LEUKOCYTE_DIFFERENTIATION	6991	1195	8	1.36747246459734	5	3.65638075313807	8.11082770272481	0.00513870863507561	1	TM7SF4,CSF1,MMP9,INHA,IFI16
LUAD	Pearson	eigenvector	0.05	FDRN	eigenvector.FDRN_0.05.2	MYOBLAST_DIFFERENTIATION	6991	2002	12	3.43641825203834	5	1.45500333000333	1.78173834992078	0.241052036839329	1	MYH11,TBX3,MYOZ1,CACNA1H,MAPK12
LUAD	Pearson	eigenvector	0.05	FDRN	eigenvector.FDRN_0.05.3	N_ACETYLGLUCOSAMINE_METABOLIC_PROCESS	6991	1195	7	1.19653840652267	2	1.67148834429169	1.94132115790382	0.342212405580775	1	CHIT1,CHST2
LUAD	Pearson	eigenvector	0.05	FDRN	eigenvector.FDRN_0.05.1	N_TERMINAL_PROTEIN_AMINO_ACID_MODIFICATION	6991	2133	0	0	0	NA	0	1	1
LUAD	Pearson	eigenvector	0.05	FDRN	eigenvector.FDRN_0.05.5	NEGATIVE_REGULATION_OF_ANGIOGENESIS	6991	721	7	0.721928193391503	2	2.77035862888845	3.48440708223176	0.157447810016266	1	COL4A2,SERPINF1
LUAD	Pearson	eigenvector	0.05	FDRN	eigenvector.FDRN_0.05.3	NEGATIVE_REGULATION_OF_APOPTOSIS	6991	1195	52	8.88857101988271	22	2.47508850981654	3.60385045371358	1.61300826269838e-05	0.223950067193043	CD74,CD27,IL2RB,BCL2A1,IFI6,CD40LG,CD28,FAIM3,IL6,BIRC3,CCL2,GHRL,IL7,FAS,TNF,BCL2,SNCA,SOCS3,IGF1R,TNFSF18,PROK2,MPO
LUAD	Pearson	eigenvector	0.05	FDRN	eigenvector.FDRN_0.05.3	NEGATIVE_REGULATION_OF_BINDING	6991	1195	5	0.854670290373337	2	2.34008368200837	3.23646830605001	0.204473901376512	1	NLRP3,FOXP3
LUAD	Pearson	eigenvector	0.05	FDRN	eigenvector.FDRN_0.05.3	NEGATIVE_REGULATION_OF_BIOLOGICAL_PROCESS	6991	1195	237	40.5113717636962	58	1.43169676747347	1.60060449747099	0.00208940837968728	1	LST1,TRAT1,PTPRC,SPI1,SIRPG,CD74,SLA2,AIF1,CD33,SPN,LAX1,IRF8,CD27,IL2RB,BCL2A1,IFI6,CD40LG,CD28,CCL23,NLRP3,FOXP3,FAIM3,GPNMB,RHOH,TNFRSF9,SRGN,IL1B,APOBEC3G,RARRES3,INHA,ZBTB32,IL10,IL6,BIRC3,OSM,CCL2,GHRL,IL7,FAS,FABP3,GP1BA,TNFRSF8,RARRES1,WARS,IFITM1,NLRP12,TNF,BCL2,ADRB3,SNCA,SOCS3,IGF1R,TNFSF18,PROK2,MPO,LEP,CCL3L3,DTX1
LUAD	Pearson	eigenvector	0.05	FDRN	eigenvector.FDRN_0.05.3	NEGATIVE_REGULATION_OF_BIOSYNTHETIC_PROCESS	6991	1195	17	2.90587898726935	6	2.06477971941915	2.65337378701933	0.0558487891963028	1	FOXP3,INHA,IL10,IL6,GHRL,NLRP12
LUAD	Pearson	eigenvector	0.05	FDRN	eigenvector.FDRN_0.05.3	NEGATIVE_REGULATION_OF_CATALYTIC_ACTIVITY	6991	1195	29	4.95708768416536	7	1.41211946328091	1.54633563677345	0.215927648266732	1	PTPRC,LAX1,CCR2,IFI6,DUSP2,GRM4,DRD5
LUAD	Pearson	eigenvector	0.05	FDRN	eigenvector.FDRN_0.05.5	NEGATIVE_REGULATION_OF_CELL_ADHESION	6991	721	8	0.825060792447432	2	2.42406380027739	2.90333909312162	0.19620545495863	1	CDH13,TGFBI
LUAD	Pearson	eigenvector	0.05	FDRN	eigenvector.FDRN_0.05.2	NEGATIVE_REGULATION_OF_CELL_CYCLE	6991	2002	23	6.58646831640681	9	1.36643790991617	1.60460501685661	0.186292447610901	1	CDKN3,ALOX15B,CDKN2A,HPGD,BMP2,MAP2K6,RHOB,MAPK12,DHRS2
LUAD	Pearson	eigenvector	0.05	FDRN	eigenvector.FDRN_0.05.2	NEGATIVE_REGULATION_OF_CELL_DIFFERENTIATION	6991	2002	15	4.29552281504792	5	1.16400266400266	1.24662070565536	0.43746971526574	1	ZBTB16,TBX3,SHH,CNTN4,CDK6
LUAD	Pearson	eigenvector	0.05	FDRN	eigenvector.FDRN_0.05.2	NEGATIVE_REGULATION_OF_CELL_MIGRATION	6991	2002	4	1.14547275067945	3	2.61900599400599	7.48298983155779	0.0737038516856924	1	TBX5,ALOX15B,SHH
LUAD	Pearson	eigenvector	0.05	FDRN	eigenvector.FDRN_0.05.3	NEGATIVE_REGULATION_OF_CELL_PROLIFERATION	6991	1195	68	11.6235159490774	19	1.63461727787349	1.89463619423726	0.0170052953491739	1	LST1,SIRPG,AIF1,CD33,CCL23,FOXP3,GPNMB,TNFRSF9,IL1B,RARRES3,IL6,OSM,GHRL,FABP3,TNFRSF8,RARRES1,WARS,IFITM1,CCL3L3
LUAD	Pearson	eigenvector	0.05	FDRN	eigenvector.FDRN_0.05.3	NEGATIVE_REGULATION_OF_CELLULAR_BIOSYNTHETIC_PROCESS	6991	1195	16	2.73494492919468	6	2.19382845188285	2.91891011745259	0.0420256752522089	1	FOXP3,INHA,IL10,IL6,GHRL,NLRP12
LUAD	Pearson	eigenvector	0.05	FDRN	eigenvector.FDRN_0.05.2	NEGATIVE_REGULATION_OF_CELLULAR_METABOLIC_PROCESS	6991	2002	70	20.0457731368903	27	1.34691736834594	1.57235896311054	0.045929213038536	1	CDC45,CDC6,CENPF,HELLS,CDT1,BRCA1,E2F1,TBX2,FOSB,TWIST1,ZBTB16,SFTPD,CDKN2A,GCLC,PER1,TBX3,ZNF423,MDFI,ID4,BMP2,NR6A1,DMBX1,ELANE,FOXD3,PRKCG,GFI1B,ZNF238
LUAD	Pearson	eigenvector	0.05	FDRN	eigenvector.FDRN_0.05.3	NEGATIVE_REGULATION_OF_CELLULAR_PROCESS	6991	1195	220	37.6054927764268	54	1.43596044123241	1.60499355030009	0.00273542959937714	1	LST1,TRAT1,PTPRC,SPI1,SIRPG,CD74,SLA2,AIF1,CD33,SPN,LAX1,IRF8,CD27,IL2RB,BCL2A1,IFI6,CD40LG,CD28,CCL23,NLRP3,FOXP3,FAIM3,GPNMB,RHOH,TNFRSF9,IL1B,RARRES3,INHA,ZBTB32,IL10,IL6,BIRC3,OSM,CCL2,GHRL,IL7,FAS,FABP3,TNFRSF8,RARRES1,WARS,IFITM1,NLRP12,TNF,BCL2,ADRB3,SNCA,SOCS3,IGF1R,TNFSF18,PROK2,MPO,CCL3L3,DTX1
LUAD	Pearson	eigenvector	0.05	FDRN	eigenvector.FDRN_0.05.3	NEGATIVE_REGULATION_OF_CELLULAR_PROTEIN_METABOLIC_PROCESS	6991	1195	17	2.90587898726935	7	2.40890967265567	3.408428903363	0.0166832996880368	1	TRAT1,FOXP3,INHA,IL10,IL6,GHRL,NLRP12
LUAD	Pearson	eigenvector	0.05	FDRN	eigenvector.FDRN_0.05.3	NEGATIVE_REGULATION_OF_CYTOKINE_BIOSYNTHETIC_PROCESS	6991	1195	9	1.53840652267201	5	3.25011622501162	6.08171492640776	0.00994429234444608	1	FOXP3,INHA,IL6,GHRL,NLRP12
LUAD	Pearson	eigenvector	0.05	FDRN	eigenvector.FDRN_0.05.3	NEGATIVE_REGULATION_OF_DEVELOPMENTAL_PROCESS	6991	1195	77	13.1619224717494	25	1.89941857305874	2.3599188727321	0.000695402131923222	1	CD74,CD27,IL2RB,BCL2A1,IFI6,CD40LG,CD28,FAIM3,SRGN,INHA,IL6,BIRC3,CCL2,GHRL,IL7,FAS,TNF,BCL2,SNCA,SOCS3,IGF1R,TNFSF18,PROK2,MPO,DTX1
LUAD	Pearson	eigenvector	0.05	FDRN	eigenvector.FDRN_0.05.3	NEGATIVE_REGULATION_OF_DNA_BINDING	6991	1195	5	0.854670290373337	2	2.34008368200837	3.23646830605001	0.204473901376512	1	NLRP3,FOXP3
LUAD	Pearson	eigenvector	0.05	FDRN	eigenvector.FDRN_0.05.2	NEGATIVE_REGULATION_OF_DNA_METABOLIC_PROCESS	6991	2002	3	0.859104563009584	3	3.49200799200799	Inf	0.0234590077695112	1	CDC45,CDC6,CDT1
LUAD	Pearson	eigenvector	0.05	FDRN	eigenvector.FDRN_0.05.2	NEGATIVE_REGULATION_OF_DNA_REPLICATION	6991	2002	3	0.859104563009584	3	3.49200799200799	Inf	0.0234590077695112	1	CDC45,CDC6,CDT1
LUAD	Pearson	eigenvector	0.05	FDRN	eigenvector.FDRN_0.05.2	NEGATIVE_REGULATION_OF_GROWTH	6991	2002	11	3.15005006436847	5	1.58727636000363	2.0791857232406	0.181133703818085	1	DLC1,ALOX15B,CDKN2A,PTCH1,RERG
LUAD	Pearson	eigenvector	0.05	FDRN	eigenvector.FDRN_0.05.4	NEGATIVE_REGULATION_OF_HYDROLASE_ACTIVITY	6991	813	6	0.69775425547132	2	2.86633866338663	3.80525786429289	0.147618099333909	1	ANGPTL4,TNNT2
LUAD	Pearson	eigenvector	0.05	FDRN	eigenvector.FDRN_0.05.3	NEGATIVE_REGULATION_OF_IMMUNE_SYSTEM_PROCESS	6991	1195	11	1.88027463882134	6	3.19102320273868	5.84242397167837	0.00521493689733059	1	LST1,PTPRC,SLA2,LAX1,FOXP3,INHA
LUAD	Pearson	eigenvector	0.05	FDRN	eigenvector.FDRN_0.05.2	NEGATIVE_REGULATION_OF_INTRACELLULAR_TRANSPORT	6991	2002	3	0.859104563009584	2	2.32800532800533	4.98669575766558	0.199014492412648	1	MDFI,CRYAB
LUAD	Pearson	eigenvector	0.05	FDRN	eigenvector.FDRN_0.05.3	NEGATIVE_REGULATION_OF_MAP_KINASE_ACTIVITY	6991	1195	6	1.025604348448	2	1.95006973500697	2.42709551764695	0.27351414793325	1	LAX1,DUSP2
LUAD	Pearson	eigenvector	0.05	FDRN	eigenvector.FDRN_0.05.2	NEGATIVE_REGULATION_OF_METABOLIC_PROCESS	6991	2002	70	20.0457731368903	27	1.34691736834594	1.57235896311054	0.045929213038536	1	CDC45,CDC6,CENPF,HELLS,CDT1,BRCA1,E2F1,TBX2,FOSB,TWIST1,ZBTB16,SFTPD,CDKN2A,GCLC,PER1,TBX3,ZNF423,MDFI,ID4,BMP2,NR6A1,DMBX1,ELANE,FOXD3,PRKCG,GFI1B,ZNF238
LUAD	Pearson	eigenvector	0.05	FDRN	eigenvector.FDRN_0.05.3	NEGATIVE_REGULATION_OF_MULTICELLULAR_ORGANISMAL_PROCESS	6991	1195	22	3.76054927764268	9	2.39326740205401	3.37491563702408	0.00717999437169568	1	LST1,PTPRC,SLA2,LAX1,FOXP3,SRGN,INHA,GHRL,GP1BA
LUAD	Pearson	eigenvector	0.05	FDRN	eigenvector.FDRN_0.05.5	NEGATIVE_REGULATION_OF_MYELOID_CELL_DIFFERENTIATION	6991	721	5	0.515662995279645	1	1.93925104022191	2.17536877112124	0.419810685801747	1	INHBA
LUAD	Pearson	eigenvector	0.05	FDRN	eigenvector.FDRN_0.05.2	NEGATIVE_REGULATION_OF_NUCLEOBASENUCLEOSIDENUCLEOTIDE_AND_NUCLEIC_ACID_METABOLIC_PROCESS	6991	2002	51	14.6047775711629	23	1.57482713365066	2.05900025681629	0.008801357220107	1	CDC45,CDC6,CENPF,HELLS,CDT1,BRCA1,E2F1,TBX2,FOSB,TWIST1,ZBTB16,GCLC,PER1,TBX3,ZNF423,MDFI,ID4,BMP2,NR6A1,DMBX1,FOXD3,GFI1B,ZNF238
LUAD	Pearson	eigenvector	0.05	FDRN	eigenvector.FDRN_0.05.5	NEGATIVE_REGULATION_OF_PHOSPHATE_METABOLIC_PROCESS	6991	721	6	0.618795594335574	2	3.23208506703652	4.35617586247915	0.120414396410865	1	INHBA,IGFBP3
LUAD	Pearson	eigenvector	0.05	FDRN	eigenvector.FDRN_0.05.5	NEGATIVE_REGULATION_OF_PHOSPHORYLATION	6991	721	6	0.618795594335574	2	3.23208506703652	4.35617586247915	0.120414396410865	1	INHBA,IGFBP3
LUAD	Pearson	eigenvector	0.05	FDRN	eigenvector.FDRN_0.05.3	NEGATIVE_REGULATION_OF_PROGRAMMED_CELL_DEATH	6991	1195	53	9.05950507795737	22	2.42838872661246	3.48701926776295	2.31807323987744e-05	0.321841288624584	CD74,CD27,IL2RB,BCL2A1,IFI6,CD40LG,CD28,FAIM3,IL6,BIRC3,CCL2,GHRL,IL7,FAS,TNF,BCL2,SNCA,SOCS3,IGF1R,TNFSF18,PROK2,MPO
LUAD	Pearson	eigenvector	0.05	FDRN	eigenvector.FDRN_0.05.3	NEGATIVE_REGULATION_OF_PROTEIN_METABOLIC_PROCESS	6991	1195	17	2.90587898726935	7	2.40890967265567	3.408428903363	0.0166832996880368	1	TRAT1,FOXP3,INHA,IL10,IL6,GHRL,NLRP12
LUAD	Pearson	eigenvector	0.05	FDRN	eigenvector.FDRN_0.05.3	NEGATIVE_REGULATION_OF_RESPONSE_TO_STIMULUS	6991	1195	8	1.36747246459734	4	2.92510460251046	4.86160603273665	0.0333145197539119	1	PTPRC,FOXP3,GHRL,LEP
LUAD	Pearson	eigenvector	0.05	FDRN	eigenvector.FDRN_0.05.2	NEGATIVE_REGULATION_OF_RNA_METABOLIC_PROCESS	6991	2002	29	8.30467744242598	13	1.5653828929691	2.03129427845233	0.0460283955013281	1	HELLS,E2F1,TBX2,FOSB,TWIST1,ZBTB16,TBX3,MDFI,BMP2,NR6A1,FOXD3,GFI1B,ZNF238
LUAD	Pearson	eigenvector	0.05	FDRN	eigenvector.FDRN_0.05.3	NEGATIVE_REGULATION_OF_SECRETION	6991	1195	9	1.53840652267201	4	2.6000929800093	3.88877413378457	0.0520107016814846	1	FOXP3,SRGN,OSM,NLRP12
LUAD	Pearson	eigenvector	0.05	FDRN	eigenvector.FDRN_0.05.3	NEGATIVE_REGULATION_OF_SIGNAL_TRANSDUCTION	6991	1195	13	2.22214275497068	5	2.25008046346958	3.03928032383161	0.0560636584653621	1	PTPRC,SLA2,RHOH,NLRP12,ADRB3
LUAD	Pearson	eigenvector	0.05	FDRN	eigenvector.FDRN_0.05.2	NEGATIVE_REGULATION_OF_TRANSCRIPTION	6991	2002	45	12.8865684451438	20	1.55200355200355	2.00348638509739	0.0169014397482669	1	CENPF,HELLS,BRCA1,E2F1,TBX2,FOSB,TWIST1,ZBTB16,GCLC,PER1,TBX3,ZNF423,MDFI,ID4,BMP2,NR6A1,DMBX1,FOXD3,GFI1B,ZNF238
LUAD	Pearson	eigenvector	0.05	FDRN	eigenvector.FDRN_0.05.2	NEGATIVE_REGULATION_OF_TRANSCRIPTION_DNA_DEPENDENT	6991	2002	29	8.30467744242598	13	1.5653828929691	2.03129427845233	0.0460283955013281	1	HELLS,E2F1,TBX2,FOSB,TWIST1,ZBTB16,TBX3,MDFI,BMP2,NR6A1,FOXD3,GFI1B,ZNF238
LUAD	Pearson	eigenvector	0.05	FDRN	eigenvector.FDRN_0.05.3	NEGATIVE_REGULATION_OF_TRANSCRIPTION_FACTOR_ACTIVITY	6991	1195	4	0.68373623229867	2	2.92510460251046	4.85513091560366	0.137867284777807	1	NLRP3,FOXP3
LUAD	Pearson	eigenvector	0.05	FDRN	eigenvector.FDRN_0.05.5	NEGATIVE_REGULATION_OF_TRANSCRIPTION_FROM_RNA_POLYMERASE_II_PROMOTER	6991	721	19	1.95951938206265	4	2.04131688444412	2.32596416989066	0.124931341820948	1	SNAI2,GLI2,GLIS1,FST
LUAD	Pearson	eigenvector	0.05	FDRN	eigenvector.FDRN_0.05.2	NEGATIVE_REGULATION_OF_TRANSFERASE_ACTIVITY	6991	2002	14	4.00915462737806	5	1.24714571143143	1.38534249870588	0.371364369479303	1	PIF1,CDKN2A,TRIB3,MBIP,DUSP9
LUAD	Pearson	eigenvector	0.05	FDRN	eigenvector.FDRN_0.05.3	NEGATIVE_REGULATION_OF_TRANSLATION	6991	1195	12	2.05120869689601	6	2.92510460251046	4.86810300086033	0.00893599333154164	1	FOXP3,INHA,IL10,IL6,GHRL,NLRP12
LUAD	Pearson	eigenvector	0.05	FDRN	eigenvector.FDRN_0.05.3	NEGATIVE_REGULATION_OF_TRANSPORT	6991	1195	5	0.854670290373337	2	2.34008368200837	3.23646830605001	0.204473901376512	1	TRAT1,NLRP3
LUAD	Pearson	eigenvector	0.05	FDRN	eigenvector.FDRN_0.05.1	NERVOUS_SYSTEM_DEVELOPMENT	6991	2133	209	63.7672722071234	93	1.4584283878088	1.86352829404081	1.05387178077483e-05	0.146319558042777	PCDHB9,PCDHB13,KLK8,PCDHB10,PCDHB16,FGF13,PCDHB11,PCDHB14,PCDHB6,PCDHA8,RTN4RL2,HPCAL4,PCDHA11,PCDHB2,PCDHA3,GDA,PCDHB17,CELF3,PCP4,CIT,PCDHA5,AVIL,GFRA3,PCDHB5,PCDHA4,GPR56,NRXN3,NPAS1,PCDHB15,PCDHA10,PCSK9,ODZ1,PCDHA6,TGFB2,PBX1,NHLH2,ADORA1,EFNB3,NPAS2,DRD2,POU6F2,L1CAM,RAPGEFL1,PCDHA2,BAI1,FGF2,NDP,TFAP2B,GSTM3,SH3GL2,RPS6KA6,VANGL2,FOXP2,NRXN1,DOC2A,MYO16,DNER,PCDHA7,DSCAM,NHLH1,LHX6,SIX3,SL…
LUAD	Pearson	eigenvector	0.05	FDRN	eigenvector.FDRN_0.05.5	NEURITE_DEVELOPMENT	6991	721	30	3.09397797167787	9	2.90887656033287	3.7600952366208	0.00244242051714075	1	THY1,SLIT2,UNC5C,GLI2,NTNG2,NRP2,SPON2,GDNF,LRRC4C
LUAD	Pearson	eigenvector	0.05	FDRN	eigenvector.FDRN_0.05.5	NEUROGENESIS	6991	721	48	4.95036475468459	11	2.22205848358761	2.60942310827028	0.00832075576460067	1	THY1,SLIT2,UNC5C,SERPINF1,GLI2,NTNG2,NRP2,SPON2,GDNF,LRRC4C,MDGA1
LUAD	Pearson	eigenvector	0.05	FDRN	eigenvector.FDRN_0.05.1	NEUROLOGICAL_SYSTEM_PROCESS	6991	2133	200	61.0213131168645	80	1.31101734646038	1.53845970737608	0.00238952052437764	1	PCDHB9,CALCA,CHRNA7,NQO1,CABP4,PCDHB13,KLK8,PCDHB10,PCDHB16,PCDHB11,MYO1A,GJB6,PCDHB14,PCDHB6,USH1C,ATP6V1B1,CNGA3,PRR4,PCDHB2,BSN,GPR98,ATP6V0A4,TACSTD2,PCDHB5,ABCA4,CNGA1,KCNQ5,ACCN3,TAS2R5,TGFB2,CALY,DRD2,FSCN2,GRM5,POU6F2,KCNQ3,RDH10,IMPG1,HTR1F,NDP,TRPC3,TAS1R1,HTR3A,GJA3,RDH5,CACNA1B,DOC2A,STX1B,GRK1,RDH12,LPAR3,KCNIP1,SIX3,SYN3,HTR1B,GRIK2,NLGN1,NPTX1,GRIK1,PCDHB3,GABRB2,CNGB1,NOVA1,CCKBR,…
LUAD	Pearson	eigenvector	0.05	FDRN	eigenvector.FDRN_0.05.3	NEURON_APOPTOSIS	6991	1195	7	1.19653840652267	2	1.67148834429169	1.94132115790382	0.342212405580775	1	GRM4,BCL2
LUAD	Pearson	eigenvector	0.05	FDRN	eigenvector.FDRN_0.05.5	NEURON_DEVELOPMENT	6991	721	33	3.40337576884566	9	2.64443323666625	3.28887586381943	0.00496798711925981	1	THY1,SLIT2,UNC5C,GLI2,NTNG2,NRP2,SPON2,GDNF,LRRC4C
LUAD	Pearson	eigenvector	0.05	FDRN	eigenvector.FDRN_0.05.5	NEURON_DIFFERENTIATION	6991	721	42	4.33156916034902	10	2.30863219074037	2.74116514979472	0.00882940213685304	1	THY1,SLIT2,UNC5C,GLI2,NTNG2,NRP2,SPON2,GDNF,LRRC4C,MDGA1
LUAD	Pearson	eigenvector	0.05	FDRN	eigenvector.FDRN_0.05.5	NEUROPEPTIDE_SIGNALING_PATHWAY	6991	721	6	0.618795594335574	2	3.23208506703652	4.35617586247915	0.120414396410865	1	GRP,GLRB
LUAD	Pearson	eigenvector	0.05	FDRN	eigenvector.FDRN_0.05.4	NEUROTRANSMITTER_SECRETION	6991	813	9	1.04663138320698	3	2.86633866338663	3.80872080244385	0.0770011893974588	1	KCNMB4,BAIAP3,SYT1
LUAD	Pearson	eigenvector	0.05	FDRN	eigenvector.FDRN_0.05.1	NEUTRAL_AMINO_ACID_TRANSPORT	6991	2133	6	1.83063939350594	4	2.18502891076731	4.56067648616936	0.0745109490039507	1	SLC7A9,SLC7A10,SLC38A3,SLC43A1
LUAD	Pearson	eigenvector	0.05	FDRN	eigenvector.FDRN_0.05.1	NITROGEN_COMPOUND_BIOSYNTHETIC_PROCESS	6991	2133	10	3.05106565584323	5	1.63877168307548	2.28027517206217	0.159006728375698	1	NQO1,PAH,TGFB2,EGFR,BBOX1
LUAD	Pearson	eigenvector	0.05	FDRN	eigenvector.FDRN_0.05.4	NITROGEN_COMPOUND_CATABOLIC_PROCESS	6991	813	11	1.27921613503075	2	1.56345745275635	1.69020772360983	0.371806619965809	1	TST,AMT
LUAD	Pearson	eigenvector	0.05	FDRN	eigenvector.FDRN_0.05.2	NITROGEN_COMPOUND_METABOLIC_PROCESS	6991	2002	68	19.4730367615506	23	1.181120350238	1.27685979409195	0.205477164346221	1	GGT1,AOC3,SULT1A2,CHIA,GCLC,GCLM,B3GNT8,SLC7A5,SDS,ASPA,CDO1,LARGE,GCSH,GLDC,SULT1A1,PYCR1,SLC7A8,GAD1,BAAT,SLC6A14,SLC5A7,HYAL4,MAT1A
LUAD	Pearson	eigenvector	0.05	FDRN	eigenvector.FDRN_0.05.3	NLS_BEARING_SUBSTRATE_IMPORT_INTO_NUCLEUS	6991	1195	2	0.341868116149335	1	2.92510460251046	4.85190151626022	0.31266993798894	1	FYB
LUAD	Pearson	eigenvector	0.05	FDRN	eigenvector.FDRN_0.05.1	NOTCH_SIGNALING_PATHWAY	6991	2133	3	0.915319696752968	2	2.18502891076731	4.55733523877878	0.222429823601396	1	MAML2,TP63
LUAD	Pearson	eigenvector	0.05	FDRN	eigenvector.FDRN_0.05.3	NUCLEAR_EXPORT	6991	1195	1	0.170934058074667	1	5.85020920502092	Inf	0.170934058074667	1	DDX25
LUAD	Pearson	eigenvector	0.05	FDRN	eigenvector.FDRN_0.05.3	NUCLEAR_IMPORT	6991	1195	10	1.70934058074667	5	2.92510460251046	4.86485177841786	0.0171200433499478	1	FYB,NLRP3,TNFSF14,NLRP12,TNF
LUAD	Pearson	eigenvector	0.05	FDRN	eigenvector.FDRN_0.05.2	NUCLEAR_ORGANIZATION_AND_BIOGENESIS	6991	2002	5	1.43184093834931	3	2.09520479520479	3.74153446160889	0.145443162249285	1	TOP2A,CDKN2A,WBP2NL
LUAD	Pearson	eigenvector	0.05	FDRN	eigenvector.FDRN_0.05.3	NUCLEAR_TRANSPORT	6991	1195	11	1.88027463882134	6	3.19102320273868	5.84242397167837	0.00521493689733059	1	FYB,NLRP3,TNFSF14,NLRP12,TNF,DDX25
LUAD	Pearson	eigenvector	0.05	FDRN	eigenvector.FDRN_0.05.4	NUCLEOBASENUCLEOSIDE_AND_NUCLEOTIDE_METABOLIC_PROCESS	6991	813	12	1.39550851094264	3	2.14975399753998	2.53832968667004	0.155557677854321	1	NME5,GRM8,PTHLH
LUAD	Pearson	eigenvector	0.05	FDRN	eigenvector.FDRN_0.05.2	NUCLEOBASENUCLEOSIDENUCLEOTIDE_AND_NUCLEIC_ACID_METABOLIC_PROCESS	6991	2002	250	71.5920469174653	103	1.43870729270729	1.78633481508235	9.89008030427056e-06	0.137313874944492	EXO1,TOP2A,RAD54L,CDC45,POLQ,CDC6,CENPF,HELLS,RAD51,BLM,UHRF1,BRIP1,XRCC2,RECQL4,CDT1,TRIP13,E2F2,TK1,MCM2,POLE2,BRCA1,KPNA2,CHEK1,FOS,EZH2,PIF1,RFC4,TYMS,RAD54B,PTTG1,E2F1,TBX2,FOSB,FOXF1,ZNF367,TBX5,CEBPA,TWIST1,ZBTB16,DNMT3B,FOSL1,HMGA2,FOXF2,NFIX,HLF,BRCA2,ZFP36,CDKN2A,GCLC,PER1,EGR1,IGF2BP3,POLR3G,HMGA1,HNF1B,BTG2,TBX3,GATA6,DMC1,YBX2,ETV1,UCN2,ZNF423,RBPMS,TERT,ADRA1D,FOXH1,DIRAS3,HSF2BP,ED…
LUAD	Pearson	eigenvector	0.05	FDRN	eigenvector.FDRN_0.05.3	NUCLEOBASENUCLEOSIDENUCLEOTIDE_AND_NUCLEIC_ACID_TRANSPORT	6991	1195	5	0.854670290373337	2	2.34008368200837	3.23646830605001	0.204473901376512	1	AQP9,DDX25
LUAD	Pearson	eigenvector	0.05	FDRN	eigenvector.FDRN_0.05.3	NUCLEOCYTOPLASMIC_TRANSPORT	6991	1195	11	1.88027463882134	6	3.19102320273868	5.84242397167837	0.00521493689733059	1	FYB,NLRP3,TNFSF14,NLRP12,TNF,DDX25
LUAD	Pearson	eigenvector	0.05	FDRN	eigenvector.FDRN_0.05.5	NUCLEOSOME_ASSEMBLY	6991	721	2	0.206265198111858	1	4.84812760055478	8.70355945953839	0.195642097779916	1	NAP1L3
LUAD	Pearson	eigenvector	0.05	FDRN	eigenvector.FDRN_0.05.2	NUCLEOTIDE_BIOSYNTHETIC_PROCESS	6991	2002	7	2.00457731368903	3	1.49657485371771	1.87002251697247	0.322184744193388	1	TYMS,UCN2,ADM
LUAD	Pearson	eigenvector	0.05	FDRN	eigenvector.FDRN_0.05.2	NUCLEOTIDE_EXCISION_REPAIR	6991	2002	1	0.286368187669861	1	3.49200799200799	Inf	0.286368187669861	1	BRCA2
LUAD	Pearson	eigenvector	0.05	FDRN	eigenvector.FDRN_0.05.5	NUCLEOTIDE_METABOLIC_PROCESS	6991	721	11	1.13445858961522	2	1.76295549111083	1.93493743339559	0.31600018852159	1	AK5,FHIT
LUAD	Pearson	eigenvector	0.05	FDRN	eigenvector.FDRN_0.05.1	NUCLEOTIDE_SUGAR_METABOLIC_PROCESS	6991	2133	3	0.915319696752968	3	3.27754336615096	Inf	0.0283746156297261	1	UGDH,B4GALNT2,CSGALNACT1
LUAD	Pearson	eigenvector	0.05	FDRN	eigenvector.FDRN_0.05.5	OLIGOSACCHARIDE_METABOLIC_PROCESS	6991	721	3	0.309397797167787	2	6.46417013407305	17.4229302968133	0.0296835779628673	1	ST8SIA2,ST6GAL2
LUAD	Pearson	eigenvector	0.05	FDRN	eigenvector.FDRN_0.05.4	ONE_CARBON_COMPOUND_METABOLIC_PROCESS	6991	813	5	0.581461879559434	2	3.43960639606396	5.07410716665592	0.106381523597944	1	PRMT8,TST
LUAD	Pearson	eigenvector	0.05	FDRN	eigenvector.FDRN_0.05.5	ORGAN_DEVELOPMENT	6991	721	309	31.8679731082821	51	1.60035280018313	1.77357901309335	0.000404790128106369	1	COL5A2,TAGLN,NPR3,COL1A1,DCN,ITGA11,AEBP1,COL1A2,COL10A1,POSTN,COL6A3,COL5A3,COL12A1,FBN1,SGCD,THY1,INHBA,FGF7,IGF2,COMP,COL4A2,SLIT2,UNC5C,SNAI2,CTGF,CDH13,SERPINF1,IGFBP3,PDPN,MATN3,COL18A1,COL13A1,TWIST2,GLI2,IGF1,FGFR1,HEY2,LY6H,EXTL1,FOXC2,FST,MDGA1,MSX1,TNFRSF11B,MEPE,TBX1,ALPK3,RUNX2,CHRNA1,KIRREL3,VEGFA
LUAD	Pearson	eigenvector	0.05	FDRN	eigenvector.FDRN_0.05.5	ORGAN_MORPHOGENESIS	6991	721	68	7.01301673580318	14	1.99628783552256	2.2789706270807	0.0084738456391557	1	DCN,COL5A3,THY1,COMP,COL4A2,CDH13,SERPINF1,COL18A1,GLI2,HEY2,LY6H,MSX1,TBX1,VEGFA
LUAD	Pearson	eigenvector	0.05	FDRN	eigenvector.FDRN_0.05.2	ORGANELLE_LOCALIZATION	6991	2002	10	2.86368187669861	5	1.746003996004	2.49538072329942	0.127722838668979	1	CDCA5,BIRC5,CENPE,CENPF,NUSAP1
LUAD	Pearson	eigenvector	0.05	FDRN	eigenvector.FDRN_0.05.2	ORGANELLE_ORGANIZATION_AND_BIOGENESIS	6991	2002	111	31.7868688313546	49	1.54151704151704	1.99367069851342	0.000322740242883948	1	KIF2C,NCAPH,PRC1,KIF23,ESPL1,TTK,KIF11,NDC80,CDCA5,TOP2A,CENPE,HELLS,NUSAP1,ANLN,MYH11,ZWINT,RACGAP1,KPNA2,EZH2,PIF1,STMN1,TNXB,HMGA2,PLA2G1B,BRCA2,CDKN2A,SYNE1,DES,HMGA1,ANK3,MAST1,TERT,STAG3,PLEK2,RAC3,PMAIP1,MYOZ1,RND1,KIF13B,ATG9B,NAP1L2,CDC42BPA,ADRA2A,FGD1,APBA1,DMD,SATB1,MAP1LC3A,WBP2NL
LUAD	Pearson	eigenvector	0.05	FDRN	eigenvector.FDRN_0.05.1	ORGANIC_ACID_METABOLIC_PROCESS	6991	2133	69	21.0523530253183	27	1.28251696936342	1.470002082544	0.0782570514777353	1	AKR1C2,AKR1C1,CPT1B,AKR1C3,CYP4F3,UGDH,ME1,HGD,SLC7A2,PPARGC1A,SLC7A9,PAH,SLC3A1,GATM,NR1H4,PTGES,SLC27A6,HPD,CSGALNACT1,BBOX1,SLC7A4,ALDH1L1,ASRGL1,SLC27A2,GAMT,GCK,CYP2J2
LUAD	Pearson	eigenvector	0.05	FDRN	eigenvector.FDRN_0.05.3	ORGANIC_ACID_TRANSPORT	6991	1195	23	3.93148333571735	5	1.27178460978716	1.34867464504733	0.355797382211974	1	SLC1A3,AQP9,SLC16A6,SLC16A7,SLC16A10
LUAD	Pearson	eigenvector	0.05	FDRN	eigenvector.FDRN_0.05.1	OVULATION_CYCLE	6991	2133	5	1.52553282792161	5	3.27754336615096	Inf	0.002635370089124	1	SPRR2D,EREG,SPRR2A,SPRR2F,BMPR1B
LUAD	Pearson	eigenvector	0.05	FDRN	eigenvector.FDRN_0.05.5	OXYGEN_AND_REACTIVE_OXYGEN_SPECIES_METABOLIC_PROCESS	6991	721	8	0.825060792447432	3	3.63609570041609	5.23319115352358	0.0411748751891725	1	NOX4,NOS2,AOX1
LUAD	Pearson	eigenvector	0.05	FDRN	eigenvector.FDRN_0.05.2	PATTERN_SPECIFICATION_PROCESS	6991	2002	12	3.43641825203834	6	1.746003996004	2.49612977302604	0.0972480375883437	1	TBX3,LEFTY2,SHH,PTCH1,MDFI,CITED2
LUAD	Pearson	eigenvector	0.05	FDRN	eigenvector.FDRN_0.05.5	PEPTIDE_METABOLIC_PROCESS	6991	721	4	0.412530396223716	2	4.84812760055478	8.71421016102545	0.0553325764463267	1	ADAMTS13,PCSK5
LUAD	Pearson	eigenvector	0.05	FDRN	eigenvector.FDRN_0.05.1	PEPTIDYL_AMINO_ACID_MODIFICATION	6991	2133	12	3.66127878701187	6	1.63877168307548	2.28087692478361	0.125915396838913	1	IVL,CLCF1,IL31RA,TDGF1,EGFR,TUSC3
LUAD	Pearson	eigenvector	0.05	FDRN	eigenvector.FDRN_0.05.3	PEPTIDYL_TYROSINE_MODIFICATION	6991	1195	8	1.36747246459734	3	2.19382845188285	2.91409466507892	0.142840894250757	1	ITGB2,CD80,IL22RA2
LUAD	Pearson	eigenvector	0.05	FDRN	eigenvector.FDRN_0.05.3	PEPTIDYL_TYROSINE_PHOSPHORYLATION	6991	1195	8	1.36747246459734	3	2.19382845188285	2.91409466507892	0.142840894250757	1	ITGB2,CD80,IL22RA2
LUAD	Pearson	eigenvector	0.05	FDRN	eigenvector.FDRN_0.05.1	PERIPHERAL_NERVOUS_SYSTEM_DEVELOPMENT	6991	2133	7	2.13574595909026	4	1.87288192351484	3.04000463542987	0.132641608082606	1	GFRA3,BAI1,GSTM3,ACCN1
LUAD	Pearson	eigenvector	0.05	FDRN	eigenvector.FDRN_0.05.1	PEROXISOME_ORGANIZATION_AND_BIOGENESIS	6991	2133	0	0	0	NA	0	1	1
LUAD	Pearson	eigenvector	0.05	FDRN	eigenvector.FDRN_0.05.3	PHAGOCYTOSIS	6991	1195	11	1.88027463882134	5	2.65918600228224	4.05347452169067	0.0270409653937954	1	FCGR1A,CD14,CLEC7A,FCN1,COLEC12
LUAD	Pearson	eigenvector	0.05	FDRN	eigenvector.FDRN_0.05.1	PHOSPHOINOSITIDE_BIOSYNTHETIC_PROCESS	6991	2133	0	0	0	NA	0	1	1
LUAD	Pearson	eigenvector	0.05	FDRN	eigenvector.FDRN_0.05.5	PHOSPHOINOSITIDE_MEDIATED_SIGNALING	6991	721	33	3.40337576884566	6	1.76295549111083	1.94016067664107	0.118089848013728	1	EDNRA,P2RY6,AVPR1A,P2RY1,EDN2,HTR2B
LUAD	Pearson	eigenvector	0.05	FDRN	eigenvector.FDRN_0.05.2	PHOSPHOINOSITIDE_METABOLIC_PROCESS	6991	2002	2	0.572736375339723	1	1.746003996004	2.49239201418543	0.490758872689165	1	PITPNM3
LUAD	Pearson	eigenvector	0.05	FDRN	eigenvector.FDRN_0.05.3	PHOSPHOLIPASE_C_ACTIVATION	6991	1195	9	1.53840652267201	3	1.95006973500697	2.42829267229805	0.188255990535394	1	C5AR1,PLCB2,S1PR4
LUAD	Pearson	eigenvector	0.05	FDRN	eigenvector.FDRN_0.05.2	PHOSPHOLIPID_BIOSYNTHETIC_PROCESS	6991	2002	6	1.71820912601917	3	1.746003996004	2.49388487303292	0.230795758341622	1	LPCAT1,SGMS2,FADS1
LUAD	Pearson	eigenvector	0.05	FDRN	eigenvector.FDRN_0.05.3	PHOSPHOLIPID_METABOLIC_PROCESS	6991	1195	20	3.41868116149335	6	1.75506276150628	2.08387362465324	0.111751159782428	1	PLA2G2D,APOC2,CETP,PLA2G4C,PLCB2,PLA1A
LUAD	Pearson	eigenvector	0.05	FDRN	eigenvector.FDRN_0.05.3	PHOSPHORYLATION	6991	1195	91	15.5549992847947	25	1.6072003310497	1.8548536809956	0.0085702547632	1	BTK,ITGB2,MAP4K1,LCK,HCK,CD80,FYB,FGR,IL22RA2,PRKCB,MATK,PIM2,INHA,CAMK4,CCL2,CCND2,WNK2,NLRP12,IRAK3,PRKAA2,IGF1R,TXK,BRSK2,AURKC,WNK4
LUAD	Pearson	eigenvector	0.05	FDRN	eigenvector.FDRN_0.05.1	PHOTORECEPTOR_CELL_MAINTENANCE	6991	2133	7	2.13574595909026	3	1.40466144263613	1.70901213134102	0.364516073902806	1	USH1C,GPR98,RDH12
LUAD	Pearson	eigenvector	0.05	FDRN	eigenvector.FDRN_0.05.4	PHOTOTRANSDUCTION	6991	813	5	0.581461879559434	2	3.43960639606396	5.07410716665592	0.106381523597944	1	RP1,PDE6B
LUAD	Pearson	eigenvector	0.05	FDRN	eigenvector.FDRN_0.05.3	PIGMENT_BIOSYNTHETIC_PROCESS	6991	1195	3	0.512802174224002	1	1.95006973500697	2.42590036867619	0.430191675591347	1	ALAS2
LUAD	Pearson	eigenvector	0.05	FDRN	eigenvector.FDRN_0.05.3	PIGMENT_METABOLIC_PROCESS	6991	1195	3	0.512802174224002	1	1.95006973500697	2.42590036867619	0.430191675591347	1	ALAS2
LUAD	Pearson	eigenvector	0.05	FDRN	eigenvector.FDRN_0.05.2	POLYSACCHARIDE_METABOLIC_PROCESS	6991	2002	10	2.86368187669861	4	1.3968031968032	1.66252981419376	0.314340080713981	1	CHIA,B3GNT8,PYGM,GYS2
LUAD	Pearson	eigenvector	0.05	FDRN	eigenvector.FDRN_0.05.4	POSITIVE_REGULATION_OF_ANGIOGENESIS	6991	813	6	0.69775425547132	3	4.29950799507995	7.61930324845045	0.0239083721260145	1	SPHK1,ANGPTL4,AMOT
LUAD	Pearson	eigenvector	0.05	FDRN	eigenvector.FDRN_0.05.3	POSITIVE_REGULATION_OF_BINDING	6991	1195	8	1.36747246459734	4	2.92510460251046	4.86160603273665	0.0333145197539119	1	NFAM1,PRKCQ,TNF,CARD11
LUAD	Pearson	eigenvector	0.05	FDRN	eigenvector.FDRN_0.05.3	POSITIVE_REGULATION_OF_BIOLOGICAL_PROCESS	6991	1195	265	45.2975253897869	84	1.85440593668588	2.3451440909235	2.12686277092545e-09	2.95293627115289e-05	TRAT1,PTPRC,BTK,SPI1,SIRPG,CD3E,CD2,TLR8,CD79A,SLA2,ZAP70,SPN,SLAMF1,IRF4,CXCL10,IL12RB1,IFNG,NFAM1,LCK,CD27,FASLG,TLR7,MX1,CD80,LTA,TNFSF13B,CRTAM,TNFSF8,CD40LG,RASGRP4,CD28,LTB,NLRP3,FOXP3,APOE,CSF1,TLR9,MATK,TNFRSF9,EBI3,FLT3,CARD9,TLR2,INHA,NFATC2,ADAMTSL4,IL6,NCR1,LGALS9,TSHR,CD38,CSF3,IL18,IFI16,CD40,GHRL,TLR6,IL7,IL27,SECTM1,FAS,IL15,CCND2,TGM2,CD70,TNFSF14,IL12B,TNFRSF8,PPARG,NLRP12,TNFSF…
LUAD	Pearson	eigenvector	0.05	FDRN	eigenvector.FDRN_0.05.2	POSITIVE_REGULATION_OF_CASPASE_ACTIVITY	6991	2002	11	3.15005006436847	5	1.58727636000363	2.0791857232406	0.181133703818085	1	COL4A3,CDKN2A,PMAIP1,BCL2L10,TNFSF15
LUAD	Pearson	eigenvector	0.05	FDRN	eigenvector.FDRN_0.05.3	POSITIVE_REGULATION_OF_CATALYTIC_ACTIVITY	6991	1195	71	12.1363181233014	20	1.64794625493547	1.91708130323507	0.0133094476416696	1	MAP4K1,LCK,C5AR1,ADORA3,FPR1,NLRP3,APOC2,GHRL,TLR6,CCND2,PLCB2,GRM4,ADRB3,ADRA2C,NLRC4,P2RY11,PROK2,ADCYAP1,DRD5,S1PR4
LUAD	Pearson	eigenvector	0.05	FDRN	eigenvector.FDRN_0.05.5	POSITIVE_REGULATION_OF_CELL_ADHESION	6991	721	10	1.03132599055929	3	2.90887656033287	3.73707089873592	0.0755503289424486	1	SAA1,CDH13,IL12A
LUAD	Pearson	eigenvector	0.05	FDRN	eigenvector.FDRN_0.05.2	POSITIVE_REGULATION_OF_CELL_CYCLE	6991	2002	13	3.7227864397082	5	1.34307999692615	1.55879308548635	0.305211615957793	1	BIRC5,NUSAP1,ASNS,TBX3,CITED2
LUAD	Pearson	eigenvector	0.05	FDRN	eigenvector.FDRN_0.05.1	POSITIVE_REGULATION_OF_CELL_DIFFERENTIATION	6991	2133	11	3.35617222142755	5	1.48979243915953	1.89996319900844	0.2215277044819	1	CALCA,TGFB2,SCIN,BMP4,BMPR1B
LUAD	Pearson	eigenvector	0.05	FDRN	eigenvector.FDRN_0.05.1	POSITIVE_REGULATION_OF_CELL_MIGRATION	6991	2133	7	2.13574595909026	4	1.87288192351484	3.04000463542987	0.132641608082606	1	TDGF1,EGFR,TRIP6,ANGPTL3
LUAD	Pearson	eigenvector	0.05	FDRN	eigenvector.FDRN_0.05.3	POSITIVE_REGULATION_OF_CELL_PROLIFERATION	6991	1195	76	12.9909884136747	21	1.61650517507157	1.86688647520236	0.0142226777133983	1	PTPRC,SIRPG,CD3E,SLAMF1,CXCL10,IL12RB1,TNFSF13B,CD28,CSF1,MATK,EBI3,FLT3,IL6,TSHR,CSF3,IL18,IL7,IL15,IL12B,CXCR2,IGF1R
LUAD	Pearson	eigenvector	0.05	FDRN	eigenvector.FDRN_0.05.1	POSITIVE_REGULATION_OF_CELLULAR_COMPONENT_ORGANIZATION_AND_BIOGENESIS	6991	2133	13	3.9663853525962	5	1.26059360236575	1.4243942568846	0.361027965633172	1	PPARGC1A,CDC42EP1,CDC42EP5,MAPT,SPACA3
LUAD	Pearson	eigenvector	0.05	FDRN	eigenvector.FDRN_0.05.3	POSITIVE_REGULATION_OF_CELLULAR_METABOLIC_PROCESS	6991	1195	80	13.6747246459734	20	1.46255230125523	1.62709727423715	0.0457310654270977	1	SPI1,TLR8,SPN,IRF4,TLR7,CD80,CD28,LTB,FOXP3,TLR9,EBI3,NFATC2,IL6,TLR6,IL27,CCND2,IL12B,TNFRSF8,PPARGC1B,DAZL
LUAD	Pearson	eigenvector	0.05	FDRN	eigenvector.FDRN_0.05.3	POSITIVE_REGULATION_OF_CELLULAR_PROCESS	6991	1195	245	41.8788442282935	75	1.79088036888396	2.21581514710438	8.25451081657645e-08	0.00114605628177347	TRAT1,PTPRC,BTK,SPI1,SIRPG,CD3E,CD2,TLR8,ZAP70,SPN,SLAMF1,IRF4,CXCL10,IL12RB1,NFAM1,LCK,CD27,FASLG,TLR7,MX1,CD80,LTA,TNFSF13B,CRTAM,TNFSF8,RASGRP4,CD28,LTB,FOXP3,APOE,CSF1,TLR9,MATK,TNFRSF9,EBI3,FLT3,CARD9,TLR2,INHA,NFATC2,ADAMTSL4,IL6,NCR1,LGALS9,TSHR,CD38,CSF3,IL18,IFI16,CD40,GHRL,TLR6,IL7,IL27,SECTM1,FAS,IL15,CCND2,TGM2,CD70,TNFSF14,IL12B,TNFRSF8,PPARG,NLRP12,TNFSF10,LGALS12,GRM4,BST2,CXCR2,AD…
LUAD	Pearson	eigenvector	0.05	FDRN	eigenvector.FDRN_0.05.3	POSITIVE_REGULATION_OF_CELLULAR_PROTEIN_METABOLIC_PROCESS	6991	1195	34	5.81175797453869	16	2.7530396258922	4.35494462765054	4.84306833187745e-05	0.672411607197865	TLR8,SPN,IRF4,TLR7,CD80,CD28,LTB,TLR9,EBI3,IL6,TLR6,IL27,CCND2,IL12B,TNFRSF8,DAZL
LUAD	Pearson	eigenvector	0.05	FDRN	eigenvector.FDRN_0.05.3	POSITIVE_REGULATION_OF_CYTOKINE_BIOSYNTHETIC_PROCESS	6991	1195	16	2.73494492919468	12	4.38765690376569	14.683237222998	5.4819533421793e-07	0.00761114402028174	TLR8,SPN,IRF4,TLR7,CD28,LTB,TLR9,EBI3,TLR6,IL27,IL12B,TNFRSF8
LUAD	Pearson	eigenvector	0.05	FDRN	eigenvector.FDRN_0.05.3	POSITIVE_REGULATION_OF_CYTOKINE_PRODUCTION	6991	1195	8	1.36747246459734	4	2.92510460251046	4.86160603273665	0.0333145197539119	1	IFNG,CD40LG,IL12B,CARD11
LUAD	Pearson	eigenvector	0.05	FDRN	eigenvector.FDRN_0.05.3	POSITIVE_REGULATION_OF_CYTOKINE_SECRETION	6991	1195	4	0.68373623229867	2	2.92510460251046	4.85513091560366	0.137867284777807	1	CRTAM,NLRP3
LUAD	Pearson	eigenvector	0.05	FDRN	eigenvector.FDRN_0.05.1	POSITIVE_REGULATION_OF_CYTOSKELETON_ORGANIZATION_AND_BIOGENESIS	6991	2133	2	0.610213131168645	2	3.27754336615096	Inf	0.0930596849536161	1	CDC42EP5,MAPT
LUAD	Pearson	eigenvector	0.05	FDRN	eigenvector.FDRN_0.05.3	POSITIVE_REGULATION_OF_DEFENSE_RESPONSE	6991	1195	7	1.19653840652267	3	2.50723251643754	3.64334996609001	0.10176850381444	1	TLR8,CRTAM,IL12B
LUAD	Pearson	eigenvector	0.05	FDRN	eigenvector.FDRN_0.05.3	POSITIVE_REGULATION_OF_DEVELOPMENTAL_PROCESS	6991	1195	81	13.8456587040481	30	2.16674415000775	2.90044326925577	1.25842827925838e-05	0.174720182292233	PTPRC,BTK,CD2,ZAP70,LCK,CD27,FASLG,MX1,LTA,CRTAM,TNFSF8,APOE,TNFRSF9,TLR2,INHA,ADAMTSL4,NCR1,CD38,IFI16,GHRL,IL7,FAS,CD70,TNFSF14,IL12B,TNFRSF8,PPARG,TNFSF10,LGALS12,NLRC4
LUAD	Pearson	eigenvector	0.05	FDRN	eigenvector.FDRN_0.05.3	POSITIVE_REGULATION_OF_DNA_BINDING	6991	1195	8	1.36747246459734	4	2.92510460251046	4.86160603273665	0.0333145197539119	1	NFAM1,PRKCQ,TNF,CARD11
LUAD	Pearson	eigenvector	0.05	FDRN	eigenvector.FDRN_0.05.2	POSITIVE_REGULATION_OF_DNA_METABOLIC_PROCESS	6991	2002	6	1.71820912601917	3	1.746003996004	2.49388487303292	0.230795758341622	1	RAD51,GLI1,PRKCG
LUAD	Pearson	eigenvector	0.05	FDRN	eigenvector.FDRN_0.05.1	POSITIVE_REGULATION_OF_EPITHELIAL_CELL_PROLIFERATION	6991	2133	3	0.915319696752968	2	2.18502891076731	4.55733523877878	0.222429823601396	1	EGFR,TGFA
LUAD	Pearson	eigenvector	0.05	FDRN	eigenvector.FDRN_0.05.3	POSITIVE_REGULATION_OF_HYDROLASE_ACTIVITY	6991	1195	26	4.44428550994135	7	1.57505632442871	1.79137505972253	0.142180550692805	1	LCK,C5AR1,NLRP3,APOC2,PLCB2,NLRC4,S1PR4
LUAD	Pearson	eigenvector	0.05	FDRN	eigenvector.FDRN_0.05.3	POSITIVE_REGULATION_OF_I_KAPPAB_KINASE_NF_KAPPAB_CASCADE	6991	1195	16	2.73494492919468	8	2.92510460251046	4.87462193238408	0.00250861930742756	1	FASLG,CARD9,LGALS9,CD40,TLR6,SECTM1,TNFSF10,BST2
LUAD	Pearson	eigenvector	0.05	FDRN	eigenvector.FDRN_0.05.3	POSITIVE_REGULATION_OF_IMMUNE_RESPONSE	6991	1195	16	2.73494492919468	10	3.65638075313807	8.13969957736911	6.06984081118469e-05	0.842736698224882	TRAT1,PTPRC,TLR8,CD79A,SLA2,NFAM1,CRTAM,IL12B,C2,KRT1
LUAD	Pearson	eigenvector	0.05	FDRN	eigenvector.FDRN_0.05.3	POSITIVE_REGULATION_OF_IMMUNE_SYSTEM_PROCESS	6991	1195	26	4.44428550994135	18	4.05014483424525	11.0584516203631	5.4183861856378e-09	7.52288738013952e-05	TRAT1,PTPRC,SIRPG,CD3E,TLR8,CD79A,SLA2,ZAP70,NFAM1,LCK,CRTAM,CD28,EBI3,IL18,IL7,IL12B,C2,KRT1
LUAD	Pearson	eigenvector	0.05	FDRN	eigenvector.FDRN_0.05.3	POSITIVE_REGULATION_OF_JNK_ACTIVITY	6991	1195	3	0.512802174224002	2	3.90013947001395	9.70987895298523	0.0776264627841291	1	MAP4K1,TLR6
LUAD	Pearson	eigenvector	0.05	FDRN	eigenvector.FDRN_0.05.3	POSITIVE_REGULATION_OF_LYMPHOCYTE_ACTIVATION	6991	1195	13	2.22214275497068	10	4.50016092693917	16.2794939669868	3.57281829679916e-06	0.0496050092327595	PTPRC,SIRPG,CD3E,ZAP70,LCK,CD28,EBI3,IL18,IL7,IL12B
LUAD	Pearson	eigenvector	0.05	FDRN	eigenvector.FDRN_0.05.3	POSITIVE_REGULATION_OF_MAP_KINASE_ACTIVITY	6991	1195	22	3.76054927764268	8	2.12734880182579	2.78286992543468	0.0239702482428771	1	MAP4K1,C5AR1,FPR1,GHRL,TLR6,GRM4,ADRA2C,PROK2
LUAD	Pearson	eigenvector	0.05	FDRN	eigenvector.FDRN_0.05.3	POSITIVE_REGULATION_OF_MAPKKK_CASCADE	6991	1195	7	1.19653840652267	4	3.34297668858338	6.48270946911256	0.0192266141944937	1	CD27,CARD9,GRM4,ADRB3
LUAD	Pearson	eigenvector	0.05	FDRN	eigenvector.FDRN_0.05.3	POSITIVE_REGULATION_OF_METABOLIC_PROCESS	6991	1195	83	14.1875268201974	20	1.40968896506528	1.54882221382142	0.0640240413728515	1	SPI1,TLR8,SPN,IRF4,TLR7,CD80,CD28,LTB,FOXP3,TLR9,EBI3,NFATC2,IL6,TLR6,IL27,CCND2,IL12B,TNFRSF8,PPARGC1B,DAZL
LUAD	Pearson	eigenvector	0.05	FDRN	eigenvector.FDRN_0.05.3	POSITIVE_REGULATION_OF_MULTICELLULAR_ORGANISMAL_PROCESS	6991	1195	38	6.49549420683736	22	3.38696322395948	6.77255724022222	1.52061446349231e-08	0.000211122112111272	TRAT1,PTPRC,SIRPG,CD3E,TLR8,CD79A,SLA2,ZAP70,IFNG,NFAM1,LCK,CRTAM,CD40LG,CD28,EBI3,IL18,IL7,IL12B,C2,CARD11,KRT1,PROK2
LUAD	Pearson	eigenvector	0.05	FDRN	eigenvector.FDRN_0.05.1	POSITIVE_REGULATION_OF_NUCLEOBASENUCLEOSIDENUCLEOTIDE_AND_NUCLEIC_ACID_METABOLIC_PROCESS	6991	2133	45	13.7297954512945	18	1.31101734646038	1.52267547367787	0.111905158619714	1	EREG,HNF4A,HNF1A,BMP6,PPARGC1A,MAML2,TP63,AFAP1L2,NPAS2,FOXE1,TFAP2B,GLIS3,ESRRG,CREB5,BMP7,MSTN,PAX8,GATA4
LUAD	Pearson	eigenvector	0.05	FDRN	eigenvector.FDRN_0.05.1	POSITIVE_REGULATION_OF_PEPTIDYL_TYROSINE_PHOSPHORYLATION	6991	2133	5	1.52553282792161	3	1.96652601969058	3.41890249745527	0.169826125920478	1	CLCF1,IL31RA,TDGF1
LUAD	Pearson	eigenvector	0.05	FDRN	eigenvector.FDRN_0.05.1	POSITIVE_REGULATION_OF_PHOSPHATE_METABOLIC_PROCESS	6991	2133	14	4.27149191818052	8	1.87288192351484	3.04384421318238	0.0346013437957506	1	EREG,CLCF1,EGF,IL31RA,TDGF1,EGFR,CCND1,BMP4
LUAD	Pearson	eigenvector	0.05	FDRN	eigenvector.FDRN_0.05.1	POSITIVE_REGULATION_OF_PHOSPHORYLATION	6991	2133	14	4.27149191818052	8	1.87288192351484	3.04384421318238	0.0346013437957506	1	EREG,CLCF1,EGF,IL31RA,TDGF1,EGFR,CCND1,BMP4
LUAD	Pearson	eigenvector	0.05	FDRN	eigenvector.FDRN_0.05.1	POSITIVE_REGULATION_OF_PROTEIN_AMINO_ACID_PHOSPHORYLATION	6991	2133	10	3.05106565584323	5	1.63877168307548	2.28027517206217	0.159006728375698	1	CLCF1,IL31RA,TDGF1,CCND1,BMP4
LUAD	Pearson	eigenvector	0.05	FDRN	eigenvector.FDRN_0.05.3	POSITIVE_REGULATION_OF_PROTEIN_METABOLIC_PROCESS	6991	1195	34	5.81175797453869	16	2.7530396258922	4.35494462765054	4.84306833187745e-05	0.672411607197865	TLR8,SPN,IRF4,TLR7,CD80,CD28,LTB,TLR9,EBI3,IL6,TLR6,IL27,CCND2,IL12B,TNFRSF8,DAZL
LUAD	Pearson	eigenvector	0.05	FDRN	eigenvector.FDRN_0.05.1	POSITIVE_REGULATION_OF_PROTEIN_MODIFICATION_PROCESS	6991	2133	12	3.66127878701187	6	1.63877168307548	2.28087692478361	0.125915396838913	1	PPARGC1A,CLCF1,IL31RA,TDGF1,CCND1,BMP4
LUAD	Pearson	eigenvector	0.05	FDRN	eigenvector.FDRN_0.05.3	POSITIVE_REGULATION_OF_PROTEIN_SECRETION	6991	1195	6	1.025604348448	2	1.95006973500697	2.42709551764695	0.27351414793325	1	CRTAM,NLRP3
LUAD	Pearson	eigenvector	0.05	FDRN	eigenvector.FDRN_0.05.3	POSITIVE_REGULATION_OF_RESPONSE_TO_STIMULUS	6991	1195	23	3.93148333571735	11	2.79792614153174	4.47669114643941	0.000633026102388933	1	TRAT1,PTPRC,TLR8,CD79A,SLA2,NFAM1,CRTAM,GHRL,IL12B,C2,KRT1
LUAD	Pearson	eigenvector	0.05	FDRN	eigenvector.FDRN_0.05.1	POSITIVE_REGULATION_OF_RNA_METABOLIC_PROCESS	6991	2133	33	10.0685166642826	14	1.39047294321556	1.68253436795445	0.098939225763287	1	HNF4A,HNF1A,BMP6,MAML2,TP63,AFAP1L2,NPAS2,FOXE1,TFAP2B,GLIS3,ESRRG,CREB5,PAX8,GATA4
LUAD	Pearson	eigenvector	0.05	FDRN	eigenvector.FDRN_0.05.3	POSITIVE_REGULATION_OF_SECRETION	6991	1195	12	2.05120869689601	4	1.95006973500697	2.42949183766424	0.134260316856387	1	CRTAM,NLRP3,INHA,GHRL
LUAD	Pearson	eigenvector	0.05	FDRN	eigenvector.FDRN_0.05.3	POSITIVE_REGULATION_OF_SIGNAL_TRANSDUCTION	6991	1195	37	6.3245601487627	15	2.37170643446794	3.33549203948457	0.000625113995560549	1	TRAT1,PTPRC,NFAM1,CD27,FASLG,RASGRP4,CARD9,LGALS9,CD40,TLR6,SECTM1,TNFSF10,GRM4,BST2,ADRB3
LUAD	Pearson	eigenvector	0.05	FDRN	eigenvector.FDRN_0.05.3	POSITIVE_REGULATION_OF_T_CELL_ACTIVATION	6991	1195	12	2.05120869689601	10	4.87517433751743	24.4299003748195	9.74443349665275e-07	0.0135291714667527	PTPRC,SIRPG,CD3E,ZAP70,LCK,CD28,EBI3,IL18,IL7,IL12B
LUAD	Pearson	eigenvector	0.05	FDRN	eigenvector.FDRN_0.05.3	POSITIVE_REGULATION_OF_T_CELL_PROLIFERATION	6991	1195	7	1.19653840652267	6	5.01446503287507	29.1993147279146	0.000147587098235205	1	PTPRC,CD3E,CD28,EBI3,IL18,IL12B
LUAD	Pearson	eigenvector	0.05	FDRN	eigenvector.FDRN_0.05.1	POSITIVE_REGULATION_OF_TRANSCRIPTION	6991	2133	41	12.5093691889572	16	1.27904131361989	1.46100633138071	0.154481207036544	1	HNF4A,HNF1A,BMP6,MAML2,TP63,AFAP1L2,NPAS2,FOXE1,TFAP2B,GLIS3,ESRRG,CREB5,BMP7,MSTN,PAX8,GATA4
LUAD	Pearson	eigenvector	0.05	FDRN	eigenvector.FDRN_0.05.3	POSITIVE_REGULATION_OF_TRANSCRIPTION_FACTOR_ACTIVITY	6991	1195	8	1.36747246459734	4	2.92510460251046	4.86160603273665	0.0333145197539119	1	NFAM1,PRKCQ,TNF,CARD11
LUAD	Pearson	eigenvector	0.05	FDRN	eigenvector.FDRN_0.05.5	POSITIVE_REGULATION_OF_TRANSCRIPTION_FROM_RNA_POLYMERASE_II_PROMOTER	6991	721	14	1.44385638678301	4	2.77035862888845	3.49133653447387	0.0484603841365236	1	INHBA,GLI2,GLIS1,PLAGL1
LUAD	Pearson	eigenvector	0.05	FDRN	eigenvector.FDRN_0.05.1	POSITIVE_REGULATION_OF_TRANSCRIPTIONDNA_DEPENDENT	6991	2133	33	10.0685166642826	14	1.39047294321556	1.68253436795445	0.098939225763287	1	HNF4A,HNF1A,BMP6,MAML2,TP63,AFAP1L2,NPAS2,FOXE1,TFAP2B,GLIS3,ESRRG,CREB5,PAX8,GATA4
LUAD	Pearson	eigenvector	0.05	FDRN	eigenvector.FDRN_0.05.1	POSITIVE_REGULATION_OF_TRANSFERASE_ACTIVITY	6991	2133	36	10.9838363610356	16	1.45668594051154	1.82797798162902	0.0537951777489061	1	CHRNA7,EREG,GADD45G,TPD52L1,EGF,ADORA2B,FGF2,TDGF1,MAP3K13,EGFR,C5,CCND1,TGFA,CARD10,PRLR,CD24
LUAD	Pearson	eigenvector	0.05	FDRN	eigenvector.FDRN_0.05.3	POSITIVE_REGULATION_OF_TRANSLATION	6991	1195	19	3.24774710341868	14	4.31068046685752	13.7217635509572	8.4091332900664e-08	0.00116752406599282	TLR8,SPN,IRF4,TLR7,CD28,LTB,TLR9,EBI3,IL6,TLR6,IL27,IL12B,TNFRSF8,DAZL
LUAD	Pearson	eigenvector	0.05	FDRN	eigenvector.FDRN_0.05.3	POSITIVE_REGULATION_OF_TRANSPORT	6991	1195	11	1.88027463882134	3	1.59551160136934	1.82069985825666	0.286870629750951	1	GHRL,TNFSF14,NLRP12
LUAD	Pearson	eigenvector	0.05	FDRN	eigenvector.FDRN_0.05.5	POST_GOLGI_VESICLE_MEDIATED_TRANSPORT	6991	721	2	0.206265198111858	1	4.84812760055478	8.70355945953839	0.195642097779916	1	STEAP2
LUAD	Pearson	eigenvector	0.05	FDRN	eigenvector.FDRN_0.05.3	POST_TRANSLATIONAL_PROTEIN_MODIFICATION	6991	1195	138	23.5889000143041	32	1.35657025043963	1.47689175889103	0.0391329328755575	1	PTPRC,BTK,ITGB2,PTPN7,MAP4K1,LCK,HCK,PTPRO,CD80,FYB,FGR,IL22RA2,PRKCB,PTPN22,CUZD1,MATK,PIM2,CAMK4,CCL2,CSTA,CCND2,DUSP2,WNK2,NLRP12,IRAK3,PRKAA2,IGF1R,TXK,BRSK2,AURKC,WNK4,ART3
LUAD	Pearson	eigenvector	0.05	FDRN	eigenvector.FDRN_0.05.4	POTASSIUM_ION_TRANSPORT	6991	813	47	5.46574166785868	8	1.46366229619743	1.56419916279265	0.173582812585057	1	KCNE1,KCNH3,KCNMB4,KCNA1,KCNMB2,KCNF1,KCNK1,KCNJ6
LUAD	Pearson	eigenvector	0.05	FDRN	eigenvector.FDRN_0.05.3	PRODUCTION_OF_MOLECULAR_MEDIATOR_OF_IMMUNE_RESPONSE	6991	1195	4	0.68373623229867	3	4.38765690376569	14.5803927697873	0.0173856407904516	1	PTPRC,CD40LG,FOXP3
LUAD	Pearson	eigenvector	0.05	FDRN	eigenvector.FDRN_0.05.3	PROGRAMMED_CELL_DEATH	6991	1195	149	25.4691746531254	59	2.31652579259218	3.29201247029426	3.84258937497684e-11	5.33505108821785e-07	PTPRC,BTK,CD2,GZMA,CD74,CD3G,PDCD1,LY86,CD14,GZMB,LCK,CD27,IL2RB,FASLG,MX1,LTA,BCL2A1,IFI6,CRTAM,TNFSF8,CD40LG,CD28,NLRP3,FAIM3,IL2RA,APOE,TNFRSF9,SRGN,IL1B,TLR2,INHA,ADAMTSL4,IL6,BIRC3,NCR1,CD38,CCL2,IFI16,GHRL,IL7,FAS,CD70,TNFSF14,IL12B,TNFRSF8,TNFSF10,LGALS12,GRM4,TNF,BCL2,SNCA,AHR,SOCS3,NLRC4,IGF1R,TNFSF18,PROK2,MPO,IL24
LUAD	Pearson	eigenvector	0.05	FDRN	eigenvector.FDRN_0.05.3	PROTEIN_AMINO_ACID_ADP_RIBOSYLATION	6991	1195	1	0.170934058074667	1	5.85020920502092	Inf	0.170934058074667	1	ART3
LUAD	Pearson	eigenvector	0.05	FDRN	eigenvector.FDRN_0.05.3	PROTEIN_AMINO_ACID_AUTOPHOSPHORYLATION	6991	1195	6	1.025604348448	2	1.95006973500697	2.42709551764695	0.27351414793325	1	NLRP12,IGF1R
LUAD	Pearson	eigenvector	0.05	FDRN	eigenvector.FDRN_0.05.4	PROTEIN_AMINO_ACID_DEPHOSPHORYLATION	6991	813	24	2.79101702188528	5	1.79146166461665	2.00571094644369	0.138479227776048	1	TPTE,PTPRT,PTPRN2,PTPRZ1,PPEF1
LUAD	Pearson	eigenvector	0.05	FDRN	eigenvector.FDRN_0.05.1	PROTEIN_AMINO_ACID_LIPIDATION	6991	2133	0	0	0	NA	0	1	1
LUAD	Pearson	eigenvector	0.05	FDRN	eigenvector.FDRN_0.05.3	PROTEIN_AMINO_ACID_N_LINKED_GLYCOSYLATION	6991	1195	10	1.70934058074667	4	2.34008368200837	3.24022358972609	0.0752711405691756	1	CD37,KEL,ST8SIA4,LIPC
LUAD	Pearson	eigenvector	0.05	FDRN	eigenvector.FDRN_0.05.1	PROTEIN_AMINO_ACID_O_LINKED_GLYCOSYLATION	6991	2133	6	1.83063939350594	4	2.18502891076731	4.56067648616936	0.0745109490039507	1	GCNT3,LDLR,A4GNT,GCNT1
LUAD	Pearson	eigenvector	0.05	FDRN	eigenvector.FDRN_0.05.3	PROTEIN_AMINO_ACID_PHOSPHORYLATION	6991	1195	83	14.1875268201974	24	1.69162675807834	1.99274388556585	0.00498015201733652	1	BTK,ITGB2,MAP4K1,LCK,HCK,CD80,FYB,FGR,IL22RA2,PRKCB,MATK,PIM2,CAMK4,CCL2,CCND2,WNK2,NLRP12,IRAK3,PRKAA2,IGF1R,TXK,BRSK2,AURKC,WNK4
LUAD	Pearson	eigenvector	0.05	FDRN	eigenvector.FDRN_0.05.3	PROTEIN_AUTOPROCESSING	6991	1195	7	1.19653840652267	2	1.67148834429169	1.94132115790382	0.342212405580775	1	NLRP12,IGF1R
LUAD	Pearson	eigenvector	0.05	FDRN	eigenvector.FDRN_0.05.2	PROTEIN_CATABOLIC_PROCESS	6991	2002	5	1.43184093834931	4	2.79360639360639	9.98224113469559	0.0258776446432971	1	CDC20,UBE2C,PRKCG,PARK2
LUAD	Pearson	eigenvector	0.05	FDRN	eigenvector.FDRN_0.05.2	PROTEIN_COMPLEX_ASSEMBLY	6991	2002	48	13.7456730081533	16	1.16400266400266	1.24798630981116	0.28198544328562	1	RAD51,ANLN,MYH11,VWF,HMGA1,ADRB2,SCUBE1,OCLN,ACTN2,REPS2,GPX3,AASS,RIMS1,UPK1A,APBA1,APC2
LUAD	Pearson	eigenvector	0.05	FDRN	eigenvector.FDRN_0.05.3	PROTEIN_COMPLEX_DISASSEMBLY	6991	1195	3	0.512802174224002	1	1.95006973500697	2.42590036867619	0.430191675591347	1	IRAK3
LUAD	Pearson	eigenvector	0.05	FDRN	eigenvector.FDRN_0.05.5	PROTEIN_DNA_COMPLEX_ASSEMBLY	6991	721	5	0.515662995279645	1	1.93925104022191	2.17536877112124	0.419810685801747	1	NAP1L3
LUAD	Pearson	eigenvector	0.05	FDRN	eigenvector.FDRN_0.05.1	PROTEIN_EXPORT_FROM_NUCLEUS	6991	2133	0	0	0	NA	0	1	1
LUAD	Pearson	eigenvector	0.05	FDRN	eigenvector.FDRN_0.05.4	PROTEIN_FOLDING	6991	813	7	0.814046631383207	2	2.45686171147426	3.04394305006183	0.191356616486754	1	CCT6B,FKBP6
LUAD	Pearson	eigenvector	0.05	FDRN	eigenvector.FDRN_0.05.2	PROTEIN_HOMOOLIGOMERIZATION	6991	2002	11	3.15005006436847	5	1.58727636000363	2.0791857232406	0.181133703818085	1	RAD51,VWF,SCUBE1,ACTN2,GPX3
LUAD	Pearson	eigenvector	0.05	FDRN	eigenvector.FDRN_0.05.3	PROTEIN_IMPORT	6991	1195	10	1.70934058074667	5	2.92510460251046	4.86485177841786	0.0171200433499478	1	FYB,NLRP3,TNFSF14,NLRP12,TNF
LUAD	Pearson	eigenvector	0.05	FDRN	eigenvector.FDRN_0.05.3	PROTEIN_IMPORT_INTO_NUCLEUS	6991	1195	10	1.70934058074667	5	2.92510460251046	4.86485177841786	0.0171200433499478	1	FYB,NLRP3,TNFSF14,NLRP12,TNF
LUAD	Pearson	eigenvector	0.05	FDRN	eigenvector.FDRN_0.05.5	PROTEIN_IMPORT_INTO_NUCLEUS_TRANSLOCATION	6991	721	2	0.206265198111858	1	4.84812760055478	8.70355945953839	0.195642097779916	1	GLI3
LUAD	Pearson	eigenvector	0.05	FDRN	eigenvector.FDRN_0.05.3	PROTEIN_KINASE_CASCADE	6991	1195	92	15.7259333428694	35	2.22562306712752	3.03723214188539	1.16870776570339e-06	0.0162263386190259	MAP4K1,LAX1,BLK,CD27,FASLG,CCR2,C5AR1,FYB,FPR1,IL22RA2,RHOH,CARD9,TNIK,LGALS9,CCL2,CD40,GHRL,TLR6,STAT4,SECTM1,DUSP2,TNFSF14,WNK2,NLRP12,TNFSF10,GRM4,BST2,ADRB3,MAPK8IP1,SOCS3,ADRA2C,REN,NRTN,PROK2,WNK4
LUAD	Pearson	eigenvector	0.05	FDRN	eigenvector.FDRN_0.05.3	PROTEIN_LOCALIZATION	6991	1195	42	7.17923043913603	13	1.81077903964933	2.18685255173074	0.0194655561680689	1	CD74,CD3G,FYB,CRTAM,NLRP3,FOXP3,STAP1,SRGN,RTP4,TNFSF14,NLRP12,TNF,NLRC4
LUAD	Pearson	eigenvector	0.05	FDRN	eigenvector.FDRN_0.05.3	PROTEIN_MATURATION	6991	1195	2	0.341868116149335	2	5.85020920502092	Inf	0.0291981781603938	1	SRGN,REN
LUAD	Pearson	eigenvector	0.05	FDRN	eigenvector.FDRN_0.05.3	PROTEIN_METABOLIC_PROCESS	6991	1195	344	58.8013159776856	84	1.42853945703999	1.60972970361866	0.000250446513658413	1	CPA3,TRAT1,PTPRC,BTK,CD3E,TLR8,CD74,CD37,SPN,ITGB2,IRF4,PTPN7,MAP4K1,LCK,IL2RB,HCK,PTPRO,TLR7,CD80,FYB,NAPSB,OLR1,FGR,CD28,FUT7,LTB,IL22RA2,PRKCB,NLRP3,FOXP3,PTPN22,APOE,CUZD1,TLR9,MATK,EBI3,SRGN,PIM2,CASP5,MMP9,INHA,ACE,IL10,IL6,CAMK4,ALAS2,CETP,CCL2,IL18,CD40,GHRL,TLR6,IL27,CSTA,FAS,CCND2,DUSP2,KEL,IL12B,TNFRSF8,WNK2,WARS,NLRP12,MMP7,ST8SIA4,C2,DDX25,FKBP5,CHST11,IRAK3,PRKAA2,REN,CHRM3,KRT1,IGF…
LUAD	Pearson	eigenvector	0.05	FDRN	eigenvector.FDRN_0.05.2	PROTEIN_MODIFICATION_BY_SMALL_PROTEIN_CONJUGATION	6991	2002	5	1.43184093834931	4	2.79360639360639	9.98224113469559	0.0258776446432971	1	UBE2C,BRCA1,PRKCG,PARK2
LUAD	Pearson	eigenvector	0.05	FDRN	eigenvector.FDRN_0.05.3	PROTEIN_MODIFICATION_PROCESS	6991	1195	180	30.7681304534401	39	1.26754532775453	1.35300463873649	0.0635599422091633	1	PTPRC,BTK,CD37,ITGB2,PTPN7,MAP4K1,LCK,HCK,PTPRO,CD80,FYB,FGR,FUT7,IL22RA2,PRKCB,PTPN22,CUZD1,MATK,PIM2,CAMK4,CCL2,CSTA,CCND2,DUSP2,KEL,WNK2,NLRP12,ST8SIA4,IRAK3,PRKAA2,CHRM3,IGF1R,TXK,LIPC,BRSK2,AURKC,WNK4,PADI4,ART3
LUAD	Pearson	eigenvector	0.05	FDRN	eigenvector.FDRN_0.05.2	PROTEIN_OLIGOMERIZATION	6991	2002	17	4.86825919038764	7	1.437885643768	1.74682320483151	0.187857313427912	1	RAD51,VWF,SCUBE1,ACTN2,GPX3,AASS,UPK1A
LUAD	Pearson	eigenvector	0.05	FDRN	eigenvector.FDRN_0.05.1	PROTEIN_POLYUBIQUITINATION	6991	2133	0	0	0	NA	0	1	1
LUAD	Pearson	eigenvector	0.05	FDRN	eigenvector.FDRN_0.05.5	PROTEIN_PROCESSING	6991	721	14	1.44385638678301	2	1.38517931444422	1.45052825738841	0.43151035556354	1	ADAMTS13,PCSK5
LUAD	Pearson	eigenvector	0.05	FDRN	eigenvector.FDRN_0.05.3	PROTEIN_RNA_COMPLEX_ASSEMBLY	6991	1195	3	0.512802174224002	1	1.95006973500697	2.42590036867619	0.430191675591347	1	DAZL
LUAD	Pearson	eigenvector	0.05	FDRN	eigenvector.FDRN_0.05.3	PROTEIN_SECRETION	6991	1195	15	2.56401087112001	6	2.34008368200837	3.24399150691376	0.0305693753757765	1	CRTAM,NLRP3,FOXP3,SRGN,NLRP12,NLRC4
LUAD	Pearson	eigenvector	0.05	FDRN	eigenvector.FDRN_0.05.5	PROTEIN_STABILIZATION	6991	721	2	0.206265198111858	1	4.84812760055478	8.70355945953839	0.195642097779916	1	APOA1
LUAD	Pearson	eigenvector	0.05	FDRN	eigenvector.FDRN_0.05.3	PROTEIN_TARGETING	6991	1195	14	2.39307681304534	6	2.50723251643754	3.65001894719166	0.0213626306101534	1	FYB,NLRP3,RTP4,TNFSF14,NLRP12,TNF
LUAD	Pearson	eigenvector	0.05	FDRN	eigenvector.FDRN_0.05.3	PROTEIN_TARGETING_TO_MEMBRANE	6991	1195	1	0.170934058074667	1	5.85020920502092	Inf	0.170934058074667	1	RTP4
LUAD	Pearson	eigenvector	0.05	FDRN	eigenvector.FDRN_0.05.1	PROTEIN_TARGETING_TO_MITOCHONDRION	6991	2133	0	0	0	NA	0	1	1
LUAD	Pearson	eigenvector	0.05	FDRN	eigenvector.FDRN_0.05.3	PROTEIN_TETRAMERIZATION	6991	1195	8	1.36747246459734	2	1.46255230125523	1.61763509979278	0.408669576024115	1	APOE,IGF1R
LUAD	Pearson	eigenvector	0.05	FDRN	eigenvector.FDRN_0.05.3	PROTEIN_TRANSPORT	6991	1195	22	3.76054927764268	9	2.39326740205401	3.37491563702408	0.00717999437169568	1	CD74,CD3G,FYB,NLRP3,STAP1,RTP4,TNFSF14,NLRP12,TNF
LUAD	Pearson	eigenvector	0.05	FDRN	eigenvector.FDRN_0.05.2	PROTEIN_UBIQUITINATION	6991	2002	5	1.43184093834931	4	2.79360639360639	9.98224113469559	0.0258776446432971	1	UBE2C,BRCA1,PRKCG,PARK2
LUAD	Pearson	eigenvector	0.05	FDRN	eigenvector.FDRN_0.05.5	PROTEOGLYCAN_BIOSYNTHETIC_PROCESS	6991	721	8	0.825060792447432	2	2.42406380027739	2.90333909312162	0.19620545495863	1	HS3ST3B1,CHST3
LUAD	Pearson	eigenvector	0.05	FDRN	eigenvector.FDRN_0.05.5	PROTEOGLYCAN_METABOLIC_PROCESS	6991	721	9	0.928193391503362	2	2.15472337802435	2.48833194430849	0.2359391572837	1	HS3ST3B1,CHST3
LUAD	Pearson	eigenvector	0.05	FDRN	eigenvector.FDRN_0.05.5	PROTEOLYSIS	6991	721	62	6.3942211414676	15	2.34586819381683	2.81252219166103	0.00124594101677983	1	PLAU,MMP2,CTSK,MMP11,CPZ,CORIN,MMP14,MMP3,ADAMTS13,PCSK5,MMP13,ADAMTS9,MMP8,PLAT,MME
LUAD	Pearson	eigenvector	0.05	FDRN	eigenvector.FDRN_0.05.5	PURINE_NUCLEOTIDE_METABOLIC_PROCESS	6991	721	1	0.103132599055929	1	9.69625520110957	Inf	0.103132599055928	1	AK5
LUAD	Pearson	eigenvector	0.05	FDRN	eigenvector.FDRN_0.05.5	PURINE_RIBONUCLEOTIDE_METABOLIC_PROCESS	6991	721	1	0.103132599055929	1	9.69625520110957	Inf	0.103132599055928	1	AK5
LUAD	Pearson	eigenvector	0.05	FDRN	eigenvector.FDRN_0.05.5	PYRIMIDINE_NUCLEOTIDE_METABOLIC_PROCESS	6991	721	2	0.206265198111858	1	4.84812760055478	8.70355945953839	0.195642097779916	1	AK5
LUAD	Pearson	eigenvector	0.05	FDRN	eigenvector.FDRN_0.05.3	RAS_PROTEIN_SIGNAL_TRANSDUCTION	6991	1195	17	2.90587898726935	6	2.06477971941915	2.65337378701933	0.0558487891963028	1	LCK,RASGRP4,GRAP2,APOE,LAT,RASGRP1
LUAD	Pearson	eigenvector	0.05	FDRN	eigenvector.FDRN_0.05.2	RECEPTOR_MEDIATED_ENDOCYTOSIS	6991	2002	15	4.29552281504792	7	1.62960372960373	2.18441557422979	0.106611132188043	1	RAMP3,SFTPD,FOLR1,LRP2,ADRB2,DNM1,CLTCL1
LUAD	Pearson	eigenvector	0.05	FDRN	eigenvector.FDRN_0.05.2	REGIONALIZATION	6991	2002	7	2.00457731368903	3	1.49657485371771	1.87002251697247	0.322184744193388	1	TBX3,PTCH1,MDFI
LUAD	Pearson	eigenvector	0.05	FDRN	eigenvector.FDRN_0.05.4	REGULATED_SECRETORY_PATHWAY	6991	813	10	1.16292375911887	3	2.57970479704797	3.26408322002369	0.100815183240035	1	KCNMB4,BAIAP3,SYT1
LUAD	Pearson	eigenvector	0.05	FDRN	eigenvector.FDRN_0.05.4	REGULATION_OF_ACTION_POTENTIAL	6991	813	6	0.69775425547132	4	5.73267732677327	15.2565563790819	0.00224497914018931	1	KCND2,KCNMB4,KCNMB2,PLP1
LUAD	Pearson	eigenvector	0.05	FDRN	eigenvector.FDRN_0.05.5	REGULATION_OF_ANATOMICAL_STRUCTURE_MORPHOGENESIS	6991	721	10	1.03132599055929	3	2.90887656033287	3.73707089873592	0.0755503289424486	1	THY1,SLIT2,LRRC4C
LUAD	Pearson	eigenvector	0.05	FDRN	eigenvector.FDRN_0.05.4	REGULATION_OF_ANGIOGENESIS	6991	813	13	1.51180088685453	4	2.64585107389535	3.38786716894715	0.0550401870662905	1	SPHK1,ANGPTL4,SPINK5,AMOT
LUAD	Pearson	eigenvector	0.05	FDRN	eigenvector.FDRN_0.05.3	REGULATION_OF_APOPTOSIS	6991	1195	118	20.1702188528108	49	2.42932416140699	3.54797270199509	2.5363255798352e-10	3.52143443504319e-06	PTPRC,BTK,CD2,CD74,CD3G,LCK,CD27,IL2RB,FASLG,MX1,LTA,BCL2A1,IFI6,CRTAM,TNFSF8,CD40LG,CD28,NLRP3,FAIM3,APOE,TNFRSF9,TLR2,INHA,ADAMTSL4,IL6,BIRC3,NCR1,CD38,CCL2,IFI16,GHRL,IL7,FAS,CD70,TNFSF14,IL12B,TNFRSF8,TNFSF10,LGALS12,GRM4,TNF,BCL2,SNCA,SOCS3,NLRC4,IGF1R,TNFSF18,PROK2,MPO
LUAD	Pearson	eigenvector	0.05	FDRN	eigenvector.FDRN_0.05.5	REGULATION_OF_AXONOGENESIS	6991	721	7	0.721928193391503	3	4.15553794333267	6.54224263306102	0.027830862397364	1	THY1,SLIT2,LRRC4C
LUAD	Pearson	eigenvector	0.05	FDRN	eigenvector.FDRN_0.05.3	REGULATION_OF_BINDING	6991	1195	17	2.90587898726935	8	2.7530396258922	4.33233210247385	0.00403588876317846	1	NFAM1,NLRP3,FOXP3,PRKCQ,TNF,BCL2,ADRB3,CARD11
LUAD	Pearson	eigenvector	0.05	FDRN	eigenvector.FDRN_0.05.3	REGULATION_OF_BIOLOGICAL_QUALITY	6991	1195	208	35.5542840795308	56	1.57505632442871	1.82539582549774	0.000206153605106753	1	C3AR1,PTPRC,SPI1,CCL5,CCR5,CD52,LCK,CAV1,CCR2,C5AR1,CCL19,F13A1,CCR7,IFI6,CCR8,CXCR3,SLC1A3,CCR4,CD40LG,RASGRP4,CCL23,CCL3,CCR1,CCL13,APOE,CXCL13,CCR6,ACE,CDH23,IL6,PTGS1,ALAS2,CETP,CCL2,GHRL,IL7,CYSLTR1,XCR1,GP1BA,KEL,NUPR1,GRM4,ATP1A3,BCL2,XCL1,RENBP,ATP7B,PROS1,REN,TFPI,NEBL,UTS2,PROK2,CCL1,LEP,S1PR4
LUAD	Pearson	eigenvector	0.05	FDRN	eigenvector.FDRN_0.05.3	REGULATION_OF_BLOOD_PRESSURE	6991	1195	14	2.39307681304534	5	2.08936043036461	2.70114773923282	0.0753420072738114	1	ACE,PTGS1,RENBP,REN,UTS2
LUAD	Pearson	eigenvector	0.05	FDRN	eigenvector.FDRN_0.05.2	REGULATION_OF_BODY_FLUID_LEVELS	6991	2002	32	9.16378200543556	13	1.41862824675325	1.70952174869611	0.0980365631995792	1	VWF,MMRN1,NPR1,CD36,F12,THBD,F10,F2RL3,TMPRSS6,NFE2,GUCA1B,AVPR2,L3MBTL4
LUAD	Pearson	eigenvector	0.05	FDRN	eigenvector.FDRN_0.05.1	REGULATION_OF_CATABOLIC_PROCESS	6991	2133	3	0.915319696752968	2	2.18502891076731	4.55733523877878	0.222429823601396	1	APOA5,ANGPTL3
LUAD	Pearson	eigenvector	0.05	FDRN	eigenvector.FDRN_0.05.3	REGULATION_OF_CATALYTIC_ACTIVITY	6991	1195	110	18.8027463882134	26	1.38277672118676	1.51229942530601	0.047815671497383	1	PTPRC,MAP4K1,LAX1,LCK,CCR2,C5AR1,ADORA3,IFI6,FPR1,NLRP3,APOC2,HERC5,GHRL,TLR6,CCND2,DUSP2,PLCB2,GRM4,ADRB3,ADRA2C,NLRC4,P2RY11,PROK2,ADCYAP1,DRD5,S1PR4
LUAD	Pearson	eigenvector	0.05	FDRN	eigenvector.FDRN_0.05.3	REGULATION_OF_CELL_ADHESION	6991	1195	22	3.76054927764268	6	1.59551160136934	1.82277059345986	0.16026121410696	1	SIRPG,SPN,CYTIP,IL18,TGM2,IL12B
LUAD	Pearson	eigenvector	0.05	FDRN	eigenvector.FDRN_0.05.1	REGULATION_OF_CELL_CELL_ADHESION	6991	2133	4	1.22042626233729	2	1.63877168307548	2.27847330333333	0.357307634866193	1	CX3CL1,B4GALNT2
LUAD	Pearson	eigenvector	0.05	FDRN	eigenvector.FDRN_0.05.2	REGULATION_OF_CELL_CYCLE	6991	2002	65	18.613932198541	39	2.0952047952048	3.7915606611718	1.19402669725113e-07	0.00165778666646347	BUB1B,CCNA2,TTK,BUB1,BIRC5,CDC45,NEK2,CDC25C,CDC6,CDKN3,NUSAP1,PKMYT1,MAD2L1,ANLN,UBE2C,CDC25A,CDT1,ZWINT,KNTC1,CCNE2,CHEK1,CDC7,ASNS,SIK1,ALOX15B,CDKN2A,CKS2,TBX3,HPGD,CDK5R1,BRSK1,DIRAS3,CDK5R2,CITED2,BMP2,MAP2K6,RHOB,MAPK12,DHRS2
LUAD	Pearson	eigenvector	0.05	FDRN	eigenvector.FDRN_0.05.3	REGULATION_OF_CELL_DIFFERENTIATION	6991	1195	29	4.95708768416536	8	1.61385081517818	1.85318814800835	0.108186574682067	1	SPI1,ZAP70,MAP4K1,INHA,IL7,IL27,PPARG,DTX1
LUAD	Pearson	eigenvector	0.05	FDRN	eigenvector.FDRN_0.05.2	REGULATION_OF_CELL_GROWTH	6991	2002	13	3.7227864397082	5	1.34307999692615	1.55879308548635	0.305211615957793	1	DLC1,FAM107A,CDKN2A,PLCE1,RERG
LUAD	Pearson	eigenvector	0.05	FDRN	eigenvector.FDRN_0.05.5	REGULATION_OF_CELL_MIGRATION	6991	721	11	1.13445858961522	2	1.76295549111083	1.93493743339559	0.31600018852159	1	THY1,CDH13
LUAD	Pearson	eigenvector	0.05	FDRN	eigenvector.FDRN_0.05.1	REGULATION_OF_CELL_MORPHOGENESIS	6991	2133	3	0.915319696752968	2	2.18502891076731	4.55733523877878	0.222429823601396	1	CDC42EP1,CDC42EP5
LUAD	Pearson	eigenvector	0.05	FDRN	eigenvector.FDRN_0.05.3	REGULATION_OF_CELL_PROLIFERATION	6991	1195	140	23.9307681304534	40	1.67148834429169	1.97248974427593	0.000449097351705692	1	LST1,PTPRC,SIRPG,CD3E,AIF1,CD33,SLAMF1,CXCL10,IL12RB1,TNFSF13B,CD28,CCL23,FOXP3,GPNMB,CSF1,MATK,TNFRSF9,EBI3,FLT3,IL1B,RARRES3,INHA,IL6,TSHR,OSM,CSF3,IL18,GHRL,IL7,IL27,FABP3,IL15,IL12B,TNFRSF8,RARRES1,WARS,IFITM1,CXCR2,IGF1R,CCL3L3
LUAD	Pearson	eigenvector	0.05	FDRN	eigenvector.FDRN_0.05.1	REGULATION_OF_CELL_SHAPE	6991	2133	3	0.915319696752968	2	2.18502891076731	4.55733523877878	0.222429823601396	1	CDC42EP1,CDC42EP5
LUAD	Pearson	eigenvector	0.05	FDRN	eigenvector.FDRN_0.05.2	REGULATION_OF_CELLULAR_METABOLIC_PROCESS	6991	2002	204	58.4191102846517	71	1.21535572270866	1.34241809175989	0.0304103936738423	1	CDC45,CDC6,CENPF,HELLS,RAD51,UHRF1,BRIP1,CDT1,BRCA1,KPNA2,FOS,EZH2,PIF1,E2F1,AZU1,TBX2,FOSB,FOXF1,ZNF367,TBX5,TWIST1,ZBTB16,SFTPD,FOSL1,HMGA2,FOXF2,CDKN2A,GCLC,PER1,EGR1,POLR3G,LTBP4,HMGA1,NPC2,HNF1B,TBX3,GATA6,YBX2,ZNF423,TLR3,FOXH1,IGF2BP2,SHH,EDA2R,GLI1,TSC22D3,MDFI,CITED2,ID4,EDA,SMARCD3,POU2F3,BMP2,NR6A1,DMBX1,TFAP2A,POU4F1,RORB,CARD14,ELANE,FOXD3,ITLN1,ARNT2,NFE2,EIF3C,PRKCG,GFI1B,FOXN1,NR5…
LUAD	Pearson	eigenvector	0.05	FDRN	eigenvector.FDRN_0.05.3	REGULATION_OF_CELLULAR_PH	6991	1195	3	0.512802174224002	2	3.90013947001395	9.70987895298523	0.0776264627841291	1	ATP1A3,BCL2
LUAD	Pearson	eigenvector	0.05	FDRN	eigenvector.FDRN_0.05.3	REGULATION_OF_CELLULAR_PROTEIN_METABOLIC_PROCESS	6991	1195	61	10.4269775425547	25	2.39762672336923	3.41797034180416	8.52388695277863e-06	0.118345646452379	TRAT1,TLR8,SPN,ITGB2,IRF4,TLR7,CD80,CD28,LTB,IL22RA2,FOXP3,TLR9,EBI3,INHA,IL10,IL6,GHRL,TLR6,IL27,CCND2,IL12B,TNFRSF8,NLRP12,DDX25,DAZL
LUAD	Pearson	eigenvector	0.05	FDRN	eigenvector.FDRN_0.05.2	REGULATION_OF_CHROMOSOME_ORGANIZATION_AND_BIOGENESIS	6991	2002	2	0.572736375339723	1	1.746003996004	2.49239201418543	0.490758872689165	1	PIF1
LUAD	Pearson	eigenvector	0.05	FDRN	eigenvector.FDRN_0.05.2	REGULATION_OF_CYCLIN_DEPENDENT_PROTEIN_KINASE_ACTIVITY	6991	2002	17	4.86825919038764	12	2.46494681788799	6.00837324103322	0.000402135378117072	1	CDC25C,CDC6,CDKN3,PKMYT1,CDC25A,CCNE2,CHEK1,CDKN2A,CKS2,CDK5R1,DIRAS3,CDK5R2
LUAD	Pearson	eigenvector	0.05	FDRN	eigenvector.FDRN_0.05.3	REGULATION_OF_CYTOKINE_BIOSYNTHETIC_PROCESS	6991	1195	24	4.10241739379202	17	4.14389818688982	11.9279569512844	8.48337374764335e-09	0.00011778316111228	TLR8,SPN,IRF4,TLR7,CD28,LTB,FOXP3,TLR9,EBI3,INHA,IL6,GHRL,TLR6,IL27,IL12B,TNFRSF8,NLRP12
LUAD	Pearson	eigenvector	0.05	FDRN	eigenvector.FDRN_0.05.3	REGULATION_OF_CYTOKINE_PRODUCTION	6991	1195	13	2.22214275497068	6	2.7000965561635	4.17204971149728	0.0142281760234742	1	IFNG,CD40LG,FOXP3,GHRL,IL12B,CARD11
LUAD	Pearson	eigenvector	0.05	FDRN	eigenvector.FDRN_0.05.3	REGULATION_OF_CYTOKINE_SECRETION	6991	1195	8	1.36747246459734	5	3.65638075313807	8.11082770272481	0.00513870863507561	1	CRTAM,NLRP3,FOXP3,SRGN,NLRP12
LUAD	Pearson	eigenvector	0.05	FDRN	eigenvector.FDRN_0.05.3	REGULATION_OF_DEFENSE_RESPONSE	6991	1195	12	2.05120869689601	7	3.4126220362622	6.82157823540499	0.00149388046311954	1	TLR8,CRTAM,APOBEC3G,NCR1,GHRL,IL12B,IL28RA
LUAD	Pearson	eigenvector	0.05	FDRN	eigenvector.FDRN_0.05.3	REGULATION_OF_DEVELOPMENTAL_PROCESS	6991	1195	163	27.8622514661708	56	2.00988782503786	2.61358765118818	5.24841673659588e-08	0.000728690179708972	PTPRC,BTK,SPI1,CD2,CD74,ZAP70,CD3G,MAP4K1,LCK,CD27,IL2RB,FASLG,MX1,LTA,BCL2A1,IFI6,CRTAM,TNFSF8,CD40LG,CD28,NLRP3,FAIM3,APOE,TNFRSF9,SRGN,TLR2,INHA,ADAMTSL4,IL6,BIRC3,NCR1,CD38,CCL2,IFI16,GHRL,IL7,IL27,FAS,CD70,TNFSF14,IL12B,TNFRSF8,PPARG,TNFSF10,LGALS12,GRM4,TNF,BCL2,SNCA,SOCS3,NLRC4,IGF1R,TNFSF18,PROK2,MPO,DTX1
LUAD	Pearson	eigenvector	0.05	FDRN	eigenvector.FDRN_0.05.3	REGULATION_OF_DNA_BINDING	6991	1195	13	2.22214275497068	6	2.7000965561635	4.17204971149728	0.0142281760234742	1	NFAM1,NLRP3,FOXP3,PRKCQ,TNF,CARD11
LUAD	Pearson	eigenvector	0.05	FDRN	eigenvector.FDRN_0.05.2	REGULATION_OF_DNA_METABOLIC_PROCESS	6991	2002	12	3.43641825203834	8	2.32800532800533	4.99868961447537	0.00693130614060181	1	CDC45,CDC6,RAD51,CDT1,KPNA2,PIF1,GLI1,PRKCG
LUAD	Pearson	eigenvector	0.05	FDRN	eigenvector.FDRN_0.05.2	REGULATION_OF_DNA_REPLICATION	6991	2002	6	1.71820912601917	4	2.32800532800533	4.99068570772597	0.0600905661569488	1	CDC45,CDC6,CDT1,GLI1
LUAD	Pearson	eigenvector	0.05	FDRN	eigenvector.FDRN_0.05.2	REGULATION_OF_ENDOCYTOSIS	6991	2002	6	1.71820912601917	3	1.746003996004	2.49388487303292	0.230795758341622	1	AZU1,SFTPD,GATA2
LUAD	Pearson	eigenvector	0.05	FDRN	eigenvector.FDRN_0.05.5	REGULATION_OF_ENDOTHELIAL_CELL_PROLIFERATION	6991	721	5	0.515662995279645	1	1.93925104022191	2.17536877112124	0.419810685801747	1	CDH13
LUAD	Pearson	eigenvector	0.05	FDRN	eigenvector.FDRN_0.05.2	REGULATION_OF_G_PROTEIN_COUPLED_RECEPTOR_PROTEIN_SIGNALING_PATHWAY	6991	2002	14	4.00915462737806	8	1.99543313829028	3.3315219583153	0.023739061209246	1	RGS5,GNG7,RGS20,GNG4,ADRB2,PLCE1,RGS9,RGS11
LUAD	Pearson	eigenvector	0.05	FDRN	eigenvector.FDRN_0.05.2	REGULATION_OF_GENE_EXPRESSION	6991	2002	170	48.6825919038764	62	1.2735558559088	1.44427706734233	0.0152605595204855	1	CENPF,HELLS,UHRF1,BRIP1,BRCA1,FOS,EZH2,E2F1,AZU1,TBX2,FOSB,FOXF1,ZNF367,TBX5,TWIST1,ZBTB16,DNMT3B,SFTPD,FOSL1,HMGA2,FOXF2,CDKN2A,GCLC,PER1,EGR1,POLR3G,HMGA1,HNF1B,TBX3,GATA6,YBX2,ZNF423,TLR3,FOXH1,DIRAS3,IGF2BP2,EDA2R,GLI1,TSC22D3,MDFI,CITED2,ID4,EDA,SMARCD3,POU2F3,BMP2,NR6A1,DMBX1,TFAP2A,POU4F1,CDK6,RORB,ELANE,FOXD3,ARNT2,NFE2,EIF3C,GFI1B,FOXN1,NR5A1,TCF15,ZNF238
LUAD	Pearson	eigenvector	0.05	FDRN	eigenvector.FDRN_0.05.2	REGULATION_OF_GENE_EXPRESSION_EPIGENETIC	6991	2002	7	2.00457731368903	5	2.49429142286285	6.24063811264531	0.0234506578702099	1	HELLS,FOS,DNMT3B,HMGA1,DIRAS3
LUAD	Pearson	eigenvector	0.05	FDRN	eigenvector.FDRN_0.05.2	REGULATION_OF_GENE_SPECIFIC_TRANSCRIPTION	6991	2002	3	0.859104563009584	2	2.32800532800533	4.98669575766558	0.199014492412648	1	BMP2,RORB
LUAD	Pearson	eigenvector	0.05	FDRN	eigenvector.FDRN_0.05.2	REGULATION_OF_GROWTH	6991	2002	18	5.1546273780575	9	1.746003996004	2.49838143412643	0.0450237713502544	1	DLC1,FAM107A,ALOX15B,CDKN2A,COL4A4,PTCH1,BNIPL,PLCE1,RERG
LUAD	Pearson	eigenvector	0.05	FDRN	eigenvector.FDRN_0.05.5	REGULATION_OF_GTPASE_ACTIVITY	6991	721	3	0.309397797167787	1	3.23208506703652	4.35151970457157	0.278621357688442	1	THY1
LUAD	Pearson	eigenvector	0.05	FDRN	eigenvector.FDRN_0.05.2	REGULATION_OF_HEART_CONTRACTION	6991	2002	19	5.44099556572736	8	1.47031915452968	1.81538255321846	0.147908963459684	1	HSPB7,DES,CELF2,KCNQ1,RYR2,CACNA1H,CHRM2,SCN5A
LUAD	Pearson	eigenvector	0.05	FDRN	eigenvector.FDRN_0.05.3	REGULATION_OF_HOMEOSTATIC_PROCESS	6991	1195	6	1.025604348448	2	1.95006973500697	2.42709551764695	0.27351414793325	1	IFI6,BCL2
LUAD	Pearson	eigenvector	0.05	FDRN	eigenvector.FDRN_0.05.3	REGULATION_OF_HORMONE_SECRETION	6991	1195	12	2.05120869689601	3	1.46255230125523	1.61815328076641	0.337740734049138	1	INHA,OSM,GHRL
LUAD	Pearson	eigenvector	0.05	FDRN	eigenvector.FDRN_0.05.3	REGULATION_OF_HYDROLASE_ACTIVITY	6991	1195	33	5.64082391646403	8	1.41823253455053	1.55567157768033	0.190399206614451	1	LCK,C5AR1,IFI6,NLRP3,APOC2,PLCB2,NLRC4,S1PR4
LUAD	Pearson	eigenvector	0.05	FDRN	eigenvector.FDRN_0.05.3	REGULATION_OF_I_KAPPAB_KINASE_NF_KAPPAB_CASCADE	6991	1195	18	3.07681304534401	10	3.25011622501162	6.10314992641714	0.000238054262129715	1	FASLG,RHOH,CARD9,LGALS9,CD40,TLR6,SECTM1,NLRP12,TNFSF10,BST2
LUAD	Pearson	eigenvector	0.05	FDRN	eigenvector.FDRN_0.05.3	REGULATION_OF_IMMUNE_EFFECTOR_PROCESS	6991	1195	9	1.53840652267201	7	4.55016271501627	17.0546366484588	0.000109644129691956	1	PTPRC,CRTAM,FOXP3,APOBEC3G,NCR1,IL12B,IL28RA
LUAD	Pearson	eigenvector	0.05	FDRN	eigenvector.FDRN_0.05.3	REGULATION_OF_IMMUNE_RESPONSE	6991	1195	19	3.24774710341868	12	3.69486897159216	8.38490921530853	9.13554388438442e-06	0.126837891290793	TRAT1,PTPRC,TLR8,CD79A,SLA2,NFAM1,CRTAM,FOXP3,NCR1,IL12B,C2,KRT1
LUAD	Pearson	eigenvector	0.05	FDRN	eigenvector.FDRN_0.05.3	REGULATION_OF_IMMUNE_SYSTEM_PROCESS	6991	1195	39	6.66642826491203	28	4.20015019847656	12.6110136463576	6.10565358139804e-14	8.47708943241304e-10	LST1,TRAT1,PTPRC,SIRPG,CD3E,TLR8,SIT1,CD79A,SLA2,ZAP70,NFAM1,LAX1,LCK,CRTAM,CD28,FOXP3,EBI3,APOBEC3G,LAT,INHA,NCR1,IL18,IL7,IL27,IL12B,C2,KRT1,IL28RA
LUAD	Pearson	eigenvector	0.05	FDRN	eigenvector.FDRN_0.05.3	REGULATION_OF_INTERFERON_GAMMA_BIOSYNTHETIC_PROCESS	6991	1195	9	1.53840652267201	7	4.55016271501627	17.0546366484588	0.000109644129691956	1	TLR8,TLR7,TLR9,EBI3,INHA,IL27,IL12B
LUAD	Pearson	eigenvector	0.05	FDRN	eigenvector.FDRN_0.05.3	REGULATION_OF_INTRACELLULAR_TRANSPORT	6991	1195	7	1.19653840652267	3	2.50723251643754	3.64334996609001	0.10176850381444	1	NLRP3,TNFSF14,NLRP12
LUAD	Pearson	eigenvector	0.05	FDRN	eigenvector.FDRN_0.05.5	REGULATION_OF_JAK_STAT_CASCADE	6991	721	4	0.412530396223716	1	2.42406380027739	2.90069664536901	0.353050951435813	1	IL12A
LUAD	Pearson	eigenvector	0.05	FDRN	eigenvector.FDRN_0.05.3	REGULATION_OF_JNK_ACTIVITY	6991	1195	3	0.512802174224002	2	3.90013947001395	9.70987895298523	0.0776264627841291	1	MAP4K1,TLR6
LUAD	Pearson	eigenvector	0.05	FDRN	eigenvector.FDRN_0.05.3	REGULATION_OF_JNK_CASCADE	6991	1195	7	1.19653840652267	3	2.50723251643754	3.64334996609001	0.10176850381444	1	CD27,CARD9,MAPK8IP1
LUAD	Pearson	eigenvector	0.05	FDRN	eigenvector.FDRN_0.05.2	REGULATION_OF_KINASE_ACTIVITY	6991	2002	62	17.7548276355314	22	1.23909961006735	1.37465556938106	0.145618585387083	1	CDC25C,CDC6,CDKN3,PKMYT1,CDC25A,CCNE2,CHEK1,AZU1,CDKN2A,CKS2,TRIB3,CHRM1,CDK5R1,MBIP,DIRAS3,ADRB2,CDK5R2,MDFI,PLCE1,TNFSF15,DUSP9,ADRA2A
LUAD	Pearson	eigenvector	0.05	FDRN	eigenvector.FDRN_0.05.1	REGULATION_OF_LIPID_METABOLIC_PROCESS	6991	2133	7	2.13574595909026	4	1.87288192351484	3.04000463542987	0.132641608082606	1	BMP6,PPARGC1A,APOA5,ANGPTL3
LUAD	Pearson	eigenvector	0.05	FDRN	eigenvector.FDRN_0.05.3	REGULATION_OF_LYMPHOCYTE_ACTIVATION	6991	1195	23	3.93148333571735	17	4.32406767327633	13.9180303505228	2.94235262262421e-09	4.08516238125145e-05	LST1,PTPRC,SIRPG,CD3E,SIT1,SLA2,ZAP70,LAX1,LCK,CD28,EBI3,LAT,INHA,IL18,IL7,IL27,IL12B
LUAD	Pearson	eigenvector	0.05	FDRN	eigenvector.FDRN_0.05.3	REGULATION_OF_MAP_KINASE_ACTIVITY	6991	1195	29	4.95708768416536	10	2.01731351897273	2.56525521469147	0.0180092786638915	1	MAP4K1,LAX1,C5AR1,FPR1,GHRL,TLR6,DUSP2,GRM4,ADRA2C,PROK2
LUAD	Pearson	eigenvector	0.05	FDRN	eigenvector.FDRN_0.05.3	REGULATION_OF_MAPKKK_CASCADE	6991	1195	12	2.05120869689601	6	2.92510460251046	4.86810300086033	0.00893599333154164	1	CD27,CARD9,GRM4,ADRB3,MAPK8IP1,REN
LUAD	Pearson	eigenvector	0.05	FDRN	eigenvector.FDRN_0.05.4	REGULATION_OF_MEMBRANE_POTENTIAL	6991	813	7	0.814046631383207	2	2.45686171147426	3.04394305006183	0.191356616486754	1	KCNMB4,KCNMB2
LUAD	Pearson	eigenvector	0.05	FDRN	eigenvector.FDRN_0.05.2	REGULATION_OF_METABOLIC_PROCESS	6991	2002	207	59.2782148476613	71	1.19774187165492	1.31201030248011	0.0416089724308226	1	CDC45,CDC6,CENPF,HELLS,RAD51,UHRF1,BRIP1,CDT1,BRCA1,KPNA2,FOS,EZH2,PIF1,E2F1,AZU1,TBX2,FOSB,FOXF1,ZNF367,TBX5,TWIST1,ZBTB16,SFTPD,FOSL1,HMGA2,FOXF2,CDKN2A,GCLC,PER1,EGR1,POLR3G,LTBP4,HMGA1,NPC2,HNF1B,TBX3,GATA6,YBX2,ZNF423,TLR3,FOXH1,IGF2BP2,SHH,EDA2R,GLI1,TSC22D3,MDFI,CITED2,ID4,EDA,SMARCD3,POU2F3,BMP2,NR6A1,DMBX1,TFAP2A,POU4F1,RORB,CARD14,ELANE,FOXD3,ITLN1,ARNT2,NFE2,EIF3C,PRKCG,GFI1B,FOXN1,NR5…
LUAD	Pearson	eigenvector	0.05	FDRN	eigenvector.FDRN_0.05.2	REGULATION_OF_MITOSIS	6991	2002	21	6.01373194106709	15	2.49429142286285	6.26697453969637	5.83231148587683e-05	0.809758126699139	BUB1B,CCNA2,TTK,BUB1,BIRC5,NEK2,CDC25C,NUSAP1,PKMYT1,MAD2L1,ANLN,UBE2C,ZWINT,KNTC1,BRSK1
LUAD	Pearson	eigenvector	0.05	FDRN	eigenvector.FDRN_0.05.2	REGULATION_OF_MITOTIC_CELL_CYCLE	6991	2002	10	2.86368187669861	6	2.09520479520479	3.74562384627735	0.0379488620383411	1	BIRC5,CDC25C,CDC6,ASNS,SIK1,CDKN2A
LUAD	Pearson	eigenvector	0.05	FDRN	eigenvector.FDRN_0.05.3	REGULATION_OF_MOLECULAR_FUNCTION	6991	1195	121	20.6830210270348	32	1.54716276496421	1.76419155793467	0.00598934421754046	1	PTPRC,NFAM1,MAP4K1,LAX1,LCK,CCR2,C5AR1,ADORA3,IFI6,FPR1,NLRP3,FOXP3,APOC2,HERC5,GHRL,TLR6,CCND2,DUSP2,PLCB2,PRKCQ,GRM4,TNF,BCL2,ADRB3,CARD11,ADRA2C,NLRC4,P2RY11,PROK2,ADCYAP1,DRD5,S1PR4
LUAD	Pearson	eigenvector	0.05	FDRN	eigenvector.FDRN_0.05.3	REGULATION_OF_MULTICELLULAR_ORGANISMAL_PROCESS	6991	1195	94	16.0678014590187	39	2.4272144574023	3.52065090295968	1.7901586854125e-08	0.000248545631882671	LST1,TRAT1,PTPRC,SIRPG,CD3E,TLR8,SIT1,CD79A,SLA2,ZAP70,IFNG,NFAM1,LAX1,LCK,ADORA3,CRTAM,CD40LG,CD28,FOXP3,EBI3,SRGN,APOBEC3G,LAT,PTGDS,INHA,NCR1,MYBPH,IL18,GHRL,IL7,IL27,GP1BA,IL12B,C2,CARD11,KCNE2,KRT1,IL28RA,PROK2
LUAD	Pearson	eigenvector	0.05	FDRN	eigenvector.FDRN_0.05.2	REGULATION_OF_MUSCLE_CONTRACTION	6991	2002	12	3.43641825203834	6	1.746003996004	2.49612977302604	0.0972480375883437	1	ATP2A1,TNNC1,TNNT1,PPP1R12B,PLCE1,NMU
LUAD	Pearson	eigenvector	0.05	FDRN	eigenvector.FDRN_0.05.3	REGULATION_OF_MYELOID_CELL_DIFFERENTIATION	6991	1195	8	1.36747246459734	2	1.46255230125523	1.61763509979278	0.408669576024115	1	SPI1,INHA
LUAD	Pearson	eigenvector	0.05	FDRN	eigenvector.FDRN_0.05.5	REGULATION_OF_NEUROGENESIS	6991	721	8	0.825060792447432	4	4.84812760055478	8.73559666435621	0.00559084107768326	1	THY1,SLIT2,SERPINF1,LRRC4C
LUAD	Pearson	eigenvector	0.05	FDRN	eigenvector.FDRN_0.05.5	REGULATION_OF_NEURON_APOPTOSIS	6991	721	5	0.515662995279645	1	1.93925104022191	2.17536877112124	0.419810685801747	1	GDNF
LUAD	Pearson	eigenvector	0.05	FDRN	eigenvector.FDRN_0.05.4	REGULATION_OF_NEUROTRANSMITTER_LEVELS	6991	813	14	1.62809326276641	3	1.84264628360569	2.0761626246442	0.217214115121792	1	KCNMB4,BAIAP3,SYT1
LUAD	Pearson	eigenvector	0.05	FDRN	eigenvector.FDRN_0.05.2	REGULATION_OF_NUCLEOBASENUCLEOSIDENUCLEOTIDE_AND_NUCLEIC_ACID_METABOLIC_PROCESS	6991	2002	144	41.23701902446	59	1.43075327450327	1.75170248703704	0.00089903968845374	1	CDC45,CDC6,CENPF,HELLS,RAD51,UHRF1,BRIP1,CDT1,BRCA1,KPNA2,FOS,EZH2,PIF1,E2F1,TBX2,FOSB,FOXF1,ZNF367,TBX5,TWIST1,ZBTB16,FOSL1,HMGA2,FOXF2,CDKN2A,GCLC,PER1,EGR1,POLR3G,HMGA1,HNF1B,TBX3,GATA6,ZNF423,FOXH1,EDA2R,GLI1,TSC22D3,MDFI,CITED2,ID4,EDA,SMARCD3,POU2F3,BMP2,NR6A1,DMBX1,TFAP2A,POU4F1,RORB,FOXD3,ARNT2,NFE2,PRKCG,GFI1B,FOXN1,NR5A1,TCF15,ZNF238
LUAD	Pearson	eigenvector	0.05	FDRN	eigenvector.FDRN_0.05.3	REGULATION_OF_NUCLEOCYTOPLASMIC_TRANSPORT	6991	1195	6	1.025604348448	3	2.92510460251046	4.85836574979231	0.0663934082630345	1	NLRP3,TNFSF14,NLRP12
LUAD	Pearson	eigenvector	0.05	FDRN	eigenvector.FDRN_0.05.3	REGULATION_OF_PEPTIDYL_TYROSINE_PHOSPHORYLATION	6991	1195	8	1.36747246459734	3	2.19382845188285	2.91409466507892	0.142840894250757	1	ITGB2,CD80,IL22RA2
LUAD	Pearson	eigenvector	0.05	FDRN	eigenvector.FDRN_0.05.3	REGULATION_OF_PH	6991	1195	5	0.854670290373337	2	2.34008368200837	3.23646830605001	0.204473901376512	1	ATP1A3,BCL2
LUAD	Pearson	eigenvector	0.05	FDRN	eigenvector.FDRN_0.05.1	REGULATION_OF_PHOSPHORYLATION	6991	2133	23	7.01745100843942	10	1.42501885484824	1.75527960342028	0.131142743239372	1	EREG,CLCF1,CDKN2B,EGF,IL31RA,TDGF1,EGFR,CCND1,BMP4,CD24
LUAD	Pearson	eigenvector	0.05	FDRN	eigenvector.FDRN_0.05.3	REGULATION_OF_PROGRAMMED_CELL_DEATH	6991	1195	119	20.3411529108854	49	2.40890967265567	3.49668854666537	3.61243612032277e-10	5.01550630945613e-06	PTPRC,BTK,CD2,CD74,CD3G,LCK,CD27,IL2RB,FASLG,MX1,LTA,BCL2A1,IFI6,CRTAM,TNFSF8,CD40LG,CD28,NLRP3,FAIM3,APOE,TNFRSF9,TLR2,INHA,ADAMTSL4,IL6,BIRC3,NCR1,CD38,CCL2,IFI16,GHRL,IL7,FAS,CD70,TNFSF14,IL12B,TNFRSF8,TNFSF10,LGALS12,GRM4,TNF,BCL2,SNCA,SOCS3,NLRC4,IGF1R,TNFSF18,PROK2,MPO
LUAD	Pearson	eigenvector	0.05	FDRN	eigenvector.FDRN_0.05.3	REGULATION_OF_PROTEIN_AMINO_ACID_PHOSPHORYLATION	6991	1195	15	2.56401087112001	5	1.95006973500697	2.43069301879759	0.0977283232228288	1	ITGB2,CD80,IL22RA2,CCND2,NLRP12
LUAD	Pearson	eigenvector	0.05	FDRN	eigenvector.FDRN_0.05.3	REGULATION_OF_PROTEIN_IMPORT_INTO_NUCLEUS	6991	1195	6	1.025604348448	3	2.92510460251046	4.85836574979231	0.0663934082630345	1	NLRP3,TNFSF14,NLRP12
LUAD	Pearson	eigenvector	0.05	FDRN	eigenvector.FDRN_0.05.2	REGULATION_OF_PROTEIN_KINASE_ACTIVITY	6991	2002	62	17.7548276355314	22	1.23909961006735	1.37465556938106	0.145618585387083	1	CDC25C,CDC6,CDKN3,PKMYT1,CDC25A,CCNE2,CHEK1,AZU1,CDKN2A,CKS2,TRIB3,CHRM1,CDK5R1,MBIP,DIRAS3,ADRB2,CDK5R2,MDFI,PLCE1,TNFSF15,DUSP9,ADRA2A
LUAD	Pearson	eigenvector	0.05	FDRN	eigenvector.FDRN_0.05.3	REGULATION_OF_PROTEIN_METABOLIC_PROCESS	6991	1195	63	10.768845658704	27	2.50723251643754	3.69766135508979	1.31588197739544e-06	0.0182697053741583	TRAT1,TLR8,SPN,ITGB2,IRF4,TLR7,CD80,CD28,LTB,IL22RA2,FOXP3,TLR9,EBI3,INHA,IL10,IL6,GHRL,TLR6,IL27,CCND2,IL12B,TNFRSF8,NLRP12,DDX25,IRAK3,REN,DAZL
LUAD	Pearson	eigenvector	0.05	FDRN	eigenvector.FDRN_0.05.3	REGULATION_OF_PROTEIN_MODIFICATION_PROCESS	6991	1195	18	3.07681304534401	5	1.62505811250581	1.8688573728415	0.18141433318791	1	ITGB2,CD80,IL22RA2,CCND2,NLRP12
LUAD	Pearson	eigenvector	0.05	FDRN	eigenvector.FDRN_0.05.3	REGULATION_OF_PROTEIN_SECRETION	6991	1195	10	1.70934058074667	5	2.92510460251046	4.86485177841786	0.0171200433499478	1	CRTAM,NLRP3,FOXP3,SRGN,NLRP12
LUAD	Pearson	eigenvector	0.05	FDRN	eigenvector.FDRN_0.05.5	REGULATION_OF_PROTEIN_STABILITY	6991	721	3	0.309397797167787	1	3.23208506703652	4.35151970457157	0.278621357688442	1	APOA1
LUAD	Pearson	eigenvector	0.05	FDRN	eigenvector.FDRN_0.05.2	REGULATION_OF_RAS_GTPASE_ACTIVITY	6991	2002	1	0.286368187669861	1	3.49200799200799	Inf	0.286368187669861	1	FGD1
LUAD	Pearson	eigenvector	0.05	FDRN	eigenvector.FDRN_0.05.2	REGULATION_OF_RAS_PROTEIN_SIGNAL_TRANSDUCTION	6991	2002	3	0.859104563009584	2	2.32800532800533	4.98669575766558	0.199014492412648	1	PLCE1,FGD1
LUAD	Pearson	eigenvector	0.05	FDRN	eigenvector.FDRN_0.05.5	REGULATION_OF_RESPONSE_TO_EXTERNAL_STIMULUS	6991	721	9	0.928193391503362	2	2.15472337802435	2.48833194430849	0.2359391572837	1	SLIT2,CDH13
LUAD	Pearson	eigenvector	0.05	FDRN	eigenvector.FDRN_0.05.3	REGULATION_OF_RESPONSE_TO_STIMULUS	6991	1195	32	5.46988985838936	17	3.10792364016736	5.55984553131596	3.4808820442493e-06	0.0483285663023573	TRAT1,PTPRC,TLR8,CD79A,SLA2,NFAM1,CRTAM,FOXP3,APOBEC3G,PTGDS,NCR1,GHRL,IL12B,C2,KRT1,IL28RA,LEP
LUAD	Pearson	eigenvector	0.05	FDRN	eigenvector.FDRN_0.05.2	REGULATION_OF_RHO_GTPASE_ACTIVITY	6991	2002	1	0.286368187669861	1	3.49200799200799	Inf	0.286368187669861	1	FGD1
LUAD	Pearson	eigenvector	0.05	FDRN	eigenvector.FDRN_0.05.2	REGULATION_OF_RHO_PROTEIN_SIGNAL_TRANSDUCTION	6991	2002	1	0.286368187669861	1	3.49200799200799	Inf	0.286368187669861	1	FGD1
LUAD	Pearson	eigenvector	0.05	FDRN	eigenvector.FDRN_0.05.2	REGULATION_OF_RNA_METABOLIC_PROCESS	6991	2002	104	29.7822915176656	42	1.41023399677246	1.70273749998242	0.00631771116128683	1	HELLS,UHRF1,BRIP1,BRCA1,FOS,EZH2,E2F1,TBX2,FOSB,FOXF1,ZNF367,TBX5,TWIST1,ZBTB16,FOSL1,HMGA2,FOXF2,POLR3G,HMGA1,HNF1B,TBX3,GATA6,FOXH1,GLI1,TSC22D3,MDFI,CITED2,ID4,SMARCD3,POU2F3,BMP2,NR6A1,TFAP2A,POU4F1,RORB,FOXD3,NFE2,GFI1B,FOXN1,NR5A1,TCF15,ZNF238
LUAD	Pearson	eigenvector	0.05	FDRN	eigenvector.FDRN_0.05.3	REGULATION_OF_SECRETION	6991	1195	25	4.27335145186669	8	1.87206694560669	2.29075196815411	0.0506384093970734	1	CRTAM,NLRP3,FOXP3,SRGN,INHA,OSM,GHRL,NLRP12
LUAD	Pearson	eigenvector	0.05	FDRN	eigenvector.FDRN_0.05.3	REGULATION_OF_SIGNAL_TRANSDUCTION	6991	1195	72	12.3072521813761	23	1.86881682938168	2.30133532626576	0.00143651849609099	1	TRAT1,PTPRC,SLA2,NFAM1,CD27,FASLG,RASGRP4,IL22RA2,RHOH,CARD9,LGALS9,CD40,TLR6,SECTM1,NLRP12,TNFSF10,GRM4,BST2,ADRB3,RGS2,MAPK8IP1,REN,DTX1
LUAD	Pearson	eigenvector	0.05	FDRN	eigenvector.FDRN_0.05.2	REGULATION_OF_SMALL_GTPASE_MEDIATED_SIGNAL_TRANSDUCTION	6991	2002	4	1.14547275067945	3	2.61900599400599	7.48298983155779	0.0737038516856924	1	PLCE1,CDC42BPA,FGD1
LUAD	Pearson	eigenvector	0.05	FDRN	eigenvector.FDRN_0.05.3	REGULATION_OF_SYNAPSE_STRUCTURE_AND_ACTIVITY	6991	1195	7	1.19653840652267	2	1.67148834429169	1.94132115790382	0.342212405580775	1	APOE,GHRL
LUAD	Pearson	eigenvector	0.05	FDRN	eigenvector.FDRN_0.05.3	REGULATION_OF_T_CELL_ACTIVATION	6991	1195	18	3.07681304534401	14	4.55016271501627	17.1495252574005	2.62669545376774e-08	0.000364690396801113	PTPRC,SIRPG,CD3E,SIT1,ZAP70,LAX1,LCK,CD28,EBI3,LAT,IL18,IL7,IL27,IL12B
LUAD	Pearson	eigenvector	0.05	FDRN	eigenvector.FDRN_0.05.3	REGULATION_OF_T_CELL_PROLIFERATION	6991	1195	9	1.53840652267201	7	4.55016271501627	17.0546366484588	0.000109644129691956	1	PTPRC,CD3E,CD28,EBI3,IL18,IL27,IL12B
LUAD	Pearson	eigenvector	0.05	FDRN	eigenvector.FDRN_0.05.2	REGULATION_OF_TRANSCRIPTION	6991	2002	132	37.8006007724217	52	1.37563951200315	1.63620723474732	0.00470185031486339	1	CENPF,HELLS,UHRF1,BRIP1,BRCA1,FOS,EZH2,E2F1,TBX2,FOSB,FOXF1,ZNF367,TBX5,TWIST1,ZBTB16,FOSL1,HMGA2,FOXF2,CDKN2A,GCLC,PER1,EGR1,POLR3G,HMGA1,HNF1B,TBX3,GATA6,ZNF423,FOXH1,EDA2R,GLI1,TSC22D3,MDFI,CITED2,ID4,EDA,SMARCD3,POU2F3,BMP2,NR6A1,DMBX1,TFAP2A,POU4F1,RORB,FOXD3,ARNT2,NFE2,GFI1B,FOXN1,NR5A1,TCF15,ZNF238
LUAD	Pearson	eigenvector	0.05	FDRN	eigenvector.FDRN_0.05.3	REGULATION_OF_TRANSCRIPTION_FACTOR_ACTIVITY	6991	1195	12	2.05120869689601	6	2.92510460251046	4.86810300086033	0.00893599333154164	1	NFAM1,NLRP3,FOXP3,PRKCQ,TNF,CARD11
LUAD	Pearson	eigenvector	0.05	FDRN	eigenvector.FDRN_0.05.2	REGULATION_OF_TRANSCRIPTION_FROM_RNA_POLYMERASE_II_PROMOTER	6991	2002	63	18.0411958232013	27	1.49657485371771	1.88080402411443	0.0107466255221324	1	UHRF1,BRIP1,BRCA1,FOS,E2F1,FOSB,ZNF367,TWIST1,FOSL1,TBX3,FOXH1,GLI1,MDFI,CITED2,ID4,SMARCD3,POU2F3,NR6A1,TFAP2A,POU4F1,FOXD3,NFE2,GFI1B,FOXN1,NR5A1,TCF15,ZNF238
LUAD	Pearson	eigenvector	0.05	FDRN	eigenvector.FDRN_0.05.2	REGULATION_OF_TRANSCRIPTIONDNA_DEPENDENT	6991	2002	104	29.7822915176656	42	1.41023399677246	1.70273749998242	0.00631771116128683	1	HELLS,UHRF1,BRIP1,BRCA1,FOS,EZH2,E2F1,TBX2,FOSB,FOXF1,ZNF367,TBX5,TWIST1,ZBTB16,FOSL1,HMGA2,FOXF2,POLR3G,HMGA1,HNF1B,TBX3,GATA6,FOXH1,GLI1,TSC22D3,MDFI,CITED2,ID4,SMARCD3,POU2F3,BMP2,NR6A1,TFAP2A,POU4F1,RORB,FOXD3,NFE2,GFI1B,FOXN1,NR5A1,TCF15,ZNF238
LUAD	Pearson	eigenvector	0.05	FDRN	eigenvector.FDRN_0.05.2	REGULATION_OF_TRANSFERASE_ACTIVITY	6991	2002	64	18.3275640108711	24	1.309502997003	1.50111902056116	0.0778226277625763	1	CDC25C,CDC6,CDKN3,PKMYT1,CDC25A,CCNE2,CHEK1,PIF1,AZU1,CDKN2A,CKS2,SERINC5,TRIB3,CHRM1,CDK5R1,MBIP,DIRAS3,ADRB2,CDK5R2,MDFI,PLCE1,TNFSF15,DUSP9,ADRA2A
LUAD	Pearson	eigenvector	0.05	FDRN	eigenvector.FDRN_0.05.1	REGULATION_OF_TRANSFORMING_GROWTH_FACTOR_BETA_RECEPTOR_SIGNALING_PATHWAY	6991	2133	3	0.915319696752968	2	2.18502891076731	4.55733523877878	0.222429823601396	1	PEG10,CDKN2B
LUAD	Pearson	eigenvector	0.05	FDRN	eigenvector.FDRN_0.05.3	REGULATION_OF_TRANSLATION	6991	1195	35	5.98269203261336	20	3.34297668858338	6.5573450065241	9.40902755865294e-08	0.00130634938624337	TLR8,SPN,IRF4,TLR7,CD28,LTB,FOXP3,TLR9,EBI3,INHA,IL10,IL6,GHRL,TLR6,IL27,IL12B,TNFRSF8,NLRP12,DDX25,DAZL
LUAD	Pearson	eigenvector	0.05	FDRN	eigenvector.FDRN_0.05.3	REGULATION_OF_TRANSLATIONAL_INITIATION	6991	1195	3	0.512802174224002	1	1.95006973500697	2.42590036867619	0.430191675591347	1	DAZL
LUAD	Pearson	eigenvector	0.05	FDRN	eigenvector.FDRN_0.05.5	REGULATION_OF_TRANSPORT	6991	721	29	2.99084537262194	5	1.67176813812234	1.81719058510772	0.173191372756844	1	PLN,CDH13,GDNF,SEPT5,SLN
LUAD	Pearson	eigenvector	0.05	FDRN	eigenvector.FDRN_0.05.5	REGULATION_OF_TYROSINE_PHOSPHORYLATION_OF_STAT_PROTEIN	6991	721	4	0.412530396223716	1	2.42406380027739	2.90069664536901	0.353050951435813	1	IL12A
LUAD	Pearson	eigenvector	0.05	FDRN	eigenvector.FDRN_0.05.3	REGULATION_OF_VIRAL_REPRODUCTION	6991	1195	5	0.854670290373337	2	2.34008368200837	3.23646830605001	0.204473901376512	1	CCL3,APOBEC3G
LUAD	Pearson	eigenvector	0.05	FDRN	eigenvector.FDRN_0.05.4	REPRODUCTION	6991	813	116	13.4899156057789	22	1.63084786020274	1.79995593773825	0.0134387161877454	1	CENPI,DNAH9,SCGB1A1,PZP,SPATA4,IL8,FOXJ1,SPAG6,NME5,DNALI1,WFDC2,MYCBPAP,SRD5A2,PTHLH,OVGP1,DNAJB13,OXTR,CCNA1,CCT6B,ENDOU,REC8,HSPA2
LUAD	Pearson	eigenvector	0.05	FDRN	eigenvector.FDRN_0.05.1	REPRODUCTIVE_PROCESS	6991	2133	70	21.3574595909026	24	1.1237291541089	1.19037189165065	0.284337257401001	1	SPRR2D,NR0B1,EREG,SPRR2A,TFCP2L1,WNT7A,MST1R,HS3ST6,AKAP3,AMH,DMRT2,SPRR2F,MTNR1A,NPM2,LIPE,HSD17B3,PRLR,AGT,RLN2,CRHR1,OPRK1,BMPR1B,LHB,ACR
LUAD	Pearson	eigenvector	0.05	FDRN	eigenvector.FDRN_0.05.2	RESPIRATORY_GASEOUS_EXCHANGE	6991	2002	7	2.00457731368903	3	1.49657485371771	1.87002251697247	0.322184744193388	1	SFTPB,ELN,CFTR
LUAD	Pearson	eigenvector	0.05	FDRN	eigenvector.FDRN_0.05.2	RESPONSE_TO_ABIOTIC_STIMULUS	6991	2002	27	7.73194106708625	10	1.29333629333629	1.46813890031868	0.221604565392948	1	GCLC,ERO1L,BRSK1,MBIP,SCARA3,MC1R,GMPR,ELANE,NPFFR2,GTF2H2
LUAD	Pearson	eigenvector	0.05	FDRN	eigenvector.FDRN_0.05.3	RESPONSE_TO_BACTERIUM	6991	1195	19	3.24774710341868	8	2.46324598106144	3.54356306119177	0.00911566627492484	1	SPN,SLC11A1,CHIT1,IL10,CFP,TLR6,CAMP,NLRC4
LUAD	Pearson	eigenvector	0.05	FDRN	eigenvector.FDRN_0.05.3	RESPONSE_TO_BIOTIC_STIMULUS	6991	1195	52	8.88857101988271	30	3.37512069520438	6.75568947154096	3.96361307342958e-11	5.50308039114963e-07	PTPRC,TLR8,LILRB1,CCL5,SPN,RSAD2,CCL4,TLR7,CCL19,DERL3,CRTAM,FGR,IFI44,NLRP3,CCL8,CCL18,SLC11A1,APOBEC3G,CHIT1,IL10,CFP,TLR6,CCL22,IL12B,S100A12,TNF,BCL2,CAMP,NLRC4,IL28RA
LUAD	Pearson	eigenvector	0.05	FDRN	eigenvector.FDRN_0.05.1	RESPONSE_TO_CARBOHYDRATE_STIMULUS	6991	2133	4	1.22042626233729	2	1.63877168307548	2.27847330333333	0.357307634866193	1	ME1,GCK
LUAD	Pearson	eigenvector	0.05	FDRN	eigenvector.FDRN_0.05.3	RESPONSE_TO_CHEMICAL_STIMULUS	6991	1195	164	28.0331855242455	63	2.24733646290438	3.13740124413579	3.85420812356231e-11	5.35118255875391e-07	CXCL11,DOCK2,CXCL9,CCL5,CMKLR1,SPN,ITGB2,CXCL10,CCR5,LCK,CCR2,C5AR1,CCL19,DERL3,CCR7,FPR2,CCR8,CXCR3,CCR4,FPR1,PTAFR,CCL23,CCL3,AQP9,CCL13,CCL8,CLEC7A,RNASE2,CXCL2,CCL18,CXCL13,CCR6,RTP4,CCL17,IL10,CHRNB2,CCRL2,CCL21,CCL2,ABCB1,GHRL,XCR1,CCL25,CCL22,PPARG,CCRL1,S100A12,GATA3,BCL2,XCL1,CCL24,CXCR2,ATP7B,TAS1R3,CXCL14,DPYS,ABCG2,IPCEF1,AHR,AS3MT,PROK2,MPO,CCL1
LUAD	Pearson	eigenvector	0.05	FDRN	eigenvector.FDRN_0.05.2	RESPONSE_TO_DNA_DAMAGE_STIMULUS	6991	2002	25	7.15920469174653	18	2.51424575424575	6.4545160829937	8.53243313140525e-06	0.11846430159643	CCNA2,EXO1,RAD54L,POLQ,RAD51,BLM,XRCC2,RECQL4,POLE2,BRCA1,CHEK1,RAD54B,BRCA2,BTG2,BRSK1,MAP2K6,PRKCG,MAPK12
LUAD	Pearson	eigenvector	0.05	FDRN	eigenvector.FDRN_0.05.3	RESPONSE_TO_DRUG	6991	1195	12	2.05120869689601	3	1.46255230125523	1.61815328076641	0.337740734049138	1	LCK,ABCB1,ABCG2
LUAD	Pearson	eigenvector	0.05	FDRN	eigenvector.FDRN_0.05.2	RESPONSE_TO_ENDOGENOUS_STIMULUS	6991	2002	43	12.313832069804	21	1.70539925191088	2.39302694778115	0.0039045018567214	1	CCNA2,EXO1,RAD54L,POLQ,RAD51,BLM,XRCC2,RECQL4,POLE2,BRCA1,CHEK1,RAD54B,BRCA2,GCLC,BTG2,BRSK1,RERG,MAP2K6,PRKCG,MAPK12,GYS2
LUAD	Pearson	eigenvector	0.05	FDRN	eigenvector.FDRN_0.05.3	RESPONSE_TO_EXTERNAL_STIMULUS	6991	1195	197	33.6740094407095	78	2.31632648726717	3.33051191770107	2.44972222451854e-14	3.40119433652154e-10	CYBB,C3AR1,CXCL11,DOCK2,CXCL9,CCL5,AIF1,CMKLR1,SPN,ITGB2,CXCL10,AOAH,CCR5,CCL4,CCR2,C5AR1,CCL19,ADORA3,F13A1,CCR7,ALOX5AP,FPR2,CCR8,PLA2G2D,CXCR3,CCR4,CD40LG,FPR1,RASGRP4,PTAFR,CCL23,CCL3,NLRP3,IL18RAP,CCR1,CCL13,CCL8,S100A8,RNASE2,CXCL2,CCL18,CXCL13,CCR6,MEFV,PLA2G7,INHA,LYZ,CCL17,LYVE1,IL10,CCRL2,CCL21,CCL2,CD40,GHRL,XCR1,GP1BA,CCL25,HOXB13,CCL22,PPARG,LY75,CCRL1,S100A12,XCL1,CCL24,CXCR2,C2,CXC…
LUAD	Pearson	eigenvector	0.05	FDRN	eigenvector.FDRN_0.05.4	RESPONSE_TO_EXTRACELLULAR_STIMULUS	6991	813	16	1.86067801459019	3	1.61231549815498	1.75623187916783	0.282829014077238	1	STC1,STC2,ENPP1
LUAD	Pearson	eigenvector	0.05	FDRN	eigenvector.FDRN_0.05.2	RESPONSE_TO_HEAT	6991	2002	1	0.286368187669861	1	3.49200799200799	Inf	0.286368187669861	1	GCLC
LUAD	Pearson	eigenvector	0.05	FDRN	eigenvector.FDRN_0.05.1	RESPONSE_TO_HORMONE_STIMULUS	6991	2133	16	4.88170504934916	6	1.22907876230661	1.36751942741938	0.35705559102353	1	ME1,KRT19,PCSK9,CRIPAK,GSTM3,CD24
LUAD	Pearson	eigenvector	0.05	FDRN	eigenvector.FDRN_0.05.1	RESPONSE_TO_HYPOXIA	6991	2133	12	3.66127878701187	6	1.63877168307548	2.28087692478361	0.125915396838913	1	CHRNA7,CLDN3,TGFB2,MT3,PDIA2,CD24
LUAD	Pearson	eigenvector	0.05	FDRN	eigenvector.FDRN_0.05.2	RESPONSE_TO_IONIZING_RADIATION	6991	2002	1	0.286368187669861	1	3.49200799200799	Inf	0.286368187669861	1	BRSK1
LUAD	Pearson	eigenvector	0.05	FDRN	eigenvector.FDRN_0.05.4	RESPONSE_TO_LIGHT_STIMULUS	6991	813	16	1.86067801459019	3	1.61231549815498	1.75623187916783	0.282829014077238	1	SERPINB13,RP1,PDE6B
LUAD	Pearson	eigenvector	0.05	FDRN	eigenvector.FDRN_0.05.4	RESPONSE_TO_NUTRIENT	6991	813	9	1.04663138320698	3	2.86633866338663	3.80872080244385	0.0770011893974588	1	STC1,STC2,ENPP1
LUAD	Pearson	eigenvector	0.05	FDRN	eigenvector.FDRN_0.05.4	RESPONSE_TO_NUTRIENT_LEVELS	6991	813	15	1.7443856386783	3	1.71980319803198	1.90276212571283	0.24969882374658	1	STC1,STC2,ENPP1
LUAD	Pearson	eigenvector	0.05	FDRN	eigenvector.FDRN_0.05.3	RESPONSE_TO_ORGANIC_SUBSTANCE	6991	1195	13	2.22214275497068	4	1.80006437077567	2.159251733506	0.169014387252398	1	AQP9,CLEC7A,CHRNB2,BCL2
LUAD	Pearson	eigenvector	0.05	FDRN	eigenvector.FDRN_0.05.3	RESPONSE_TO_OTHER_ORGANISM	6991	1195	42	7.17923043913603	25	3.48226738394102	7.26037062581072	6.87140951249801e-10	9.54026496715224e-06	PTPRC,TLR8,LILRB1,CCL5,SPN,RSAD2,CCL4,TLR7,CCL19,FGR,IFI44,CCL8,SLC11A1,APOBEC3G,CHIT1,IL10,CFP,TLR6,CCL22,S100A12,TNF,BCL2,CAMP,NLRC4,IL28RA
LUAD	Pearson	eigenvector	0.05	FDRN	eigenvector.FDRN_0.05.2	RESPONSE_TO_OXIDATIVE_STRESS	6991	2002	12	3.43641825203834	7	2.03700466200466	3.49670066594671	0.0300115633917574	1	DUSP1,SEPP1,GCLC,GCLM,ANGPTL7,SCARA3,GPX3
LUAD	Pearson	eigenvector	0.05	FDRN	eigenvector.FDRN_0.05.5	RESPONSE_TO_RADIATION	6991	721	17	1.75325418395079	3	1.71110385901934	1.8668142171363	0.252800672973063	1	CCL11,CACNA1F,IL12A
LUAD	Pearson	eigenvector	0.05	FDRN	eigenvector.FDRN_0.05.1	RESPONSE_TO_STEROID_HORMONE_STIMULUS	6991	2133	9	2.7459590902589	4	1.45668594051154	1.82331356787412	0.282010655345374	1	KRT19,CRIPAK,GSTM3,CD24
LUAD	Pearson	eigenvector	0.05	FDRN	eigenvector.FDRN_0.05.3	RESPONSE_TO_STRESS	6991	1195	193	32.9902732084108	62	1.87934181715698	2.36604159297797	1.69230210355809e-07	0.00234959224058005	CYBB,C3AR1,CXCL11,CXCL9,CCL5,AIF1,CXCL10,AOAH,CCR5,MAP4K1,CCL4,CCR2,DERL3,ADORA3,F13A1,CCR7,ALOX5AP,FPR2,PLA2G2D,CCR4,CD40LG,PTAFR,CCL23,CCL3,AQP9,NLRP3,IL18RAP,CCR1,CCL13,S100A8,CXCL2,MEFV,PLA2G7,LYZ,LYVE1,TNIK,CHRNB2,ALAS2,CCL21,IFI16,CD40,GHRL,XCR1,GP1BA,HOXB13,CCL22,MICB,LY75,S100A12,CCL24,CXCR2,C2,IPCEF1,AHR,AKR1B1,PROS1,TFPI,KRT1,CHST2,CCNO,MPO,CCL3L3
LUAD	Pearson	eigenvector	0.05	FDRN	eigenvector.FDRN_0.05.2	RESPONSE_TO_TEMPERATURE_STIMULUS	6991	2002	4	1.14547275067945	3	2.61900599400599	7.48298983155779	0.0737038516856924	1	GCLC,ERO1L,GMPR
LUAD	Pearson	eigenvector	0.05	FDRN	eigenvector.FDRN_0.05.3	RESPONSE_TO_TOXIN	6991	1195	6	1.025604348448	3	2.92510460251046	4.85836574979231	0.0663934082630345	1	BCL2,DPYS,AS3MT
LUAD	Pearson	eigenvector	0.05	FDRN	eigenvector.FDRN_0.05.2	RESPONSE_TO_UV	6991	2002	9	2.57731368902875	5	1.94000444000444	3.11983747082985	0.0828358503536599	1	BRSK1,SCARA3,MC1R,ELANE,GTF2H2
LUAD	Pearson	eigenvector	0.05	FDRN	eigenvector.FDRN_0.05.3	RESPONSE_TO_VIRUS	6991	1195	21	3.58961521956802	16	4.45730225144451	15.7008638817507	4.18456025264476e-09	5.80984345477198e-05	PTPRC,TLR8,LILRB1,CCL5,RSAD2,CCL4,TLR7,CCL19,FGR,IFI44,CCL8,APOBEC3G,CCL22,TNF,BCL2,IL28RA
LUAD	Pearson	eigenvector	0.05	FDRN	eigenvector.FDRN_0.05.3	RESPONSE_TO_WOUNDING	6991	1195	125	21.3667572593334	49	2.2932820083682	3.21732304148371	2.68056015437494e-09	3.72168971833417e-05	CYBB,C3AR1,CXCL11,CXCL9,CCL5,AIF1,CXCL10,AOAH,CCR5,CCL4,CCR2,ADORA3,F13A1,CCR7,ALOX5AP,FPR2,PLA2G2D,CCR4,CD40LG,PTAFR,CCL23,CCL3,NLRP3,IL18RAP,CCR1,CCL13,S100A8,CXCL2,MEFV,PLA2G7,LYZ,LYVE1,CCL21,CD40,GHRL,XCR1,GP1BA,HOXB13,CCL22,LY75,S100A12,CCL24,CXCR2,C2,PROS1,TFPI,KRT1,CHST2,CCL3L3
LUAD	Pearson	eigenvector	0.05	FDRN	eigenvector.FDRN_0.05.1	RESPONSE_TO_XENOBIOTIC_STIMULUS	6991	2133	9	2.7459590902589	6	2.18502891076731	4.56402401579151	0.0274268346252581	1	UGT1A6,NQO1,UGT1A9,NR1I2,UGT2B15,UGT2B4
LUAD	Pearson	eigenvector	0.05	FDRN	eigenvector.FDRN_0.05.5	RHO_PROTEIN_SIGNAL_TRANSDUCTION	6991	721	9	0.928193391503362	2	2.15472337802435	2.48833194430849	0.2359391572837	1	CDH13,APOA1
LUAD	Pearson	eigenvector	0.05	FDRN	eigenvector.FDRN_0.05.1	RHYTHMIC_PROCESS	6991	2133	10	3.05106565584323	6	1.96652601969058	3.42232965890191	0.0510836455327384	1	SPRR2D,EREG,SPRR2A,SPRR2F,MTNR1A,BMPR1B
LUAD	Pearson	eigenvector	0.05	FDRN	eigenvector.FDRN_0.05.3	RIBONUCLEOPROTEIN_COMPLEX_BIOGENESIS_AND_ASSEMBLY	6991	1195	3	0.512802174224002	1	1.95006973500697	2.42590036867619	0.430191675591347	1	DAZL
LUAD	Pearson	eigenvector	0.05	FDRN	eigenvector.FDRN_0.05.5	RIBONUCLEOTIDE_METABOLIC_PROCESS	6991	721	1	0.103132599055929	1	9.69625520110957	Inf	0.103132599055928	1	AK5
LUAD	Pearson	eigenvector	0.05	FDRN	eigenvector.FDRN_0.05.1	RIBOSOME_BIOGENESIS_AND_ASSEMBLY	6991	2133	0	0	0	NA	0	1	1
LUAD	Pearson	eigenvector	0.05	FDRN	eigenvector.FDRN_0.05.1	RNA_3END_PROCESSING	6991	2133	0	0	0	NA	0	1	1
LUAD	Pearson	eigenvector	0.05	FDRN	eigenvector.FDRN_0.05.2	RNA_BIOSYNTHETIC_PROCESS	6991	2002	142	40.6642826491203	58	1.42631312349622	1.7419777080525	0.00108289136035734	1	HELLS,UHRF1,BRIP1,TRIP13,E2F2,BRCA1,FOS,EZH2,PTTG1,E2F1,TBX2,FOSB,FOXF1,ZNF367,TBX5,CEBPA,TWIST1,ZBTB16,FOSL1,HMGA2,FOXF2,NFIX,HLF,POLR3G,HMGA1,HNF1B,TBX3,GATA6,YBX2,ETV1,FOXH1,HSF2BP,GLI1,TSC22D3,ALX1,MDFI,PRIM1,CITED2,ID4,SMARCD3,POU2F3,SOX5,BMP2,NR6A1,TFAP2A,POU4F1,RORB,FOXE3,CEBPD,FOXD3,NFE2,GFI1B,FOXN1,NR5A1,GATA2,TCF15,ZNF238,HAND1
LUAD	Pearson	eigenvector	0.05	FDRN	eigenvector.FDRN_0.05.3	RNA_CATABOLIC_PROCESS	6991	1195	4	0.68373623229867	2	2.92510460251046	4.85513091560366	0.137867284777807	1	RNASE2,RNASE3
LUAD	Pearson	eigenvector	0.05	FDRN	eigenvector.FDRN_0.05.1	RNA_ELONGATION	6991	2133	0	0	0	NA	0	1	1
LUAD	Pearson	eigenvector	0.05	FDRN	eigenvector.FDRN_0.05.3	RNA_EXPORT_FROM_NUCLEUS	6991	1195	1	0.170934058074667	1	5.85020920502092	Inf	0.170934058074667	1	DDX25
LUAD	Pearson	eigenvector	0.05	FDRN	eigenvector.FDRN_0.05.2	RNA_METABOLIC_PROCESS	6991	2002	153	43.8143327134888	62	1.41506206212089	1.719973697057	0.000943241312546632	1	HELLS,UHRF1,BRIP1,TRIP13,E2F2,BRCA1,FOS,EZH2,PTTG1,E2F1,TBX2,FOSB,FOXF1,ZNF367,TBX5,CEBPA,TWIST1,ZBTB16,FOSL1,HMGA2,FOXF2,NFIX,HLF,ZFP36,IGF2BP3,POLR3G,HMGA1,HNF1B,TBX3,GATA6,YBX2,ETV1,RBPMS,FOXH1,HSF2BP,GLI1,TSC22D3,ALX1,MDFI,PRIM1,CITED2,ID4,SMARCD3,POU2F3,SOX5,BMP2,NR6A1,TFAP2A,POU4F1,RORB,FOXE3,CEBPD,FOXD3,SNRPN,NFE2,GFI1B,FOXN1,NR5A1,GATA2,TCF15,ZNF238,HAND1
LUAD	Pearson	eigenvector	0.05	FDRN	eigenvector.FDRN_0.05.2	RNA_PROCESSING	6991	2002	6	1.71820912601917	3	1.746003996004	2.49388487303292	0.230795758341622	1	IGF2BP3,RBPMS,SNRPN
LUAD	Pearson	eigenvector	0.05	FDRN	eigenvector.FDRN_0.05.1	RNA_SPLICING	6991	2133	3	0.915319696752968	2	2.18502891076731	4.55733523877878	0.222429823601396	1	PPARGC1A,NOVA1
LUAD	Pearson	eigenvector	0.05	FDRN	eigenvector.FDRN_0.05.1	RNA_SPLICINGVIA_TRANSESTERIFICATION_REACTIONS	6991	2133	0	0	0	NA	0	1	1
LUAD	Pearson	eigenvector	0.05	FDRN	eigenvector.FDRN_0.05.4	RRNA_METABOLIC_PROCESS	6991	813	1	0.116292375911887	1	8.5990159901599	Inf	0.116292375911887	1	ERN2
LUAD	Pearson	eigenvector	0.05	FDRN	eigenvector.FDRN_0.05.1	RRNA_PROCESSING	6991	2133	0	0	0	NA	0	1	1
LUAD	Pearson	eigenvector	0.05	FDRN	eigenvector.FDRN_0.05.3	S_PHASE	6991	1195	3	0.512802174224002	1	1.95006973500697	2.42590036867619	0.430191675591347	1	PTPRC
LUAD	Pearson	eigenvector	0.05	FDRN	eigenvector.FDRN_0.05.1	S_PHASE_OF_MITOTIC_CELL_CYCLE	6991	2133	1	0.305106565584323	1	3.27754336615096	Inf	0.305106565584323	1	MYO16
LUAD	Pearson	eigenvector	0.05	FDRN	eigenvector.FDRN_0.05.3	SECOND_MESSENGER_MEDIATED_SIGNALING	6991	1195	100	17.0934058074667	25	1.46255230125523	1.62977731363288	0.0278249503139276	1	TRAT1,BTK,SLA2,CCR2,C5AR1,ADORA3,CNR2,FPR1,PTAFR,CCR1,RGS1,LAT,TSHR,CCL2,XCR1,HTR7,PLCB2,GRM4,CXCR2,ADRB3,P2RY11,CORT,ADCYAP1,DRD5,S1PR4
LUAD	Pearson	eigenvector	0.05	FDRN	eigenvector.FDRN_0.05.4	SECONDARY_METABOLIC_PROCESS	6991	813	9	1.04663138320698	2	1.91089244225776	2.17371641176137	0.282018828126024	1	BCO2,DHRS3
LUAD	Pearson	eigenvector	0.05	FDRN	eigenvector.FDRN_0.05.3	SECRETION	6991	1195	85	14.5293949363467	18	1.23886783165149	1.3076202413599	0.19220747231232	1	CCL5,CRTAM,CCL3,AQP9,NLRP3,FOXP3,CCL8,SRGN,INHA,OSM,GHRL,NLRP12,GRM4,CLCNKA,RAB26,NLRC4,NPHS1,SLC22A16
LUAD	Pearson	eigenvector	0.05	FDRN	eigenvector.FDRN_0.05.3	SECRETION_BY_CELL	6991	1195	40	6.8373623229867	11	1.60880753138075	1.84731886985144	0.0673619028592666	1	CCL5,CRTAM,CCL3,NLRP3,FOXP3,CCL8,SRGN,NLRP12,GRM4,RAB26,NLRC4
LUAD	Pearson	eigenvector	0.05	FDRN	eigenvector.FDRN_0.05.1	SECRETORY_PATHWAY	6991	2133	25	7.62766413960807	10	1.31101734646038	1.5207059508355	0.204988401613289	1	CPLX2,LIN7A,AP3B2,SCIN,CADPS,AKAP3,SYN3,NLGN1,SNCAIP,NMUR2
LUAD	Pearson	eigenvector	0.05	FDRN	eigenvector.FDRN_0.05.5	SENSORY_ORGAN_DEVELOPMENT	6991	721	4	0.412530396223716	1	2.42406380027739	2.90069664536901	0.353050951435813	1	THY1
LUAD	Pearson	eigenvector	0.05	FDRN	eigenvector.FDRN_0.05.1	SENSORY_PERCEPTION	6991	2133	84	25.6289515090831	33	1.28760632241645	1.48106096946729	0.0529530336923882	1	CABP4,MYO1A,GJB6,USH1C,ATP6V1B1,CNGA3,PRR4,GPR98,ATP6V0A4,TACSTD2,ABCA4,CNGA1,ACCN3,TAS2R5,FSCN2,POU6F2,RDH10,IMPG1,NDP,TRPC3,TAS1R1,GJA3,RDH5,GRK1,RDH12,SIX3,CNGB1,CCKBR,VSX1,OPRK1,MYO3A,KCNQ4,KRT12
LUAD	Pearson	eigenvector	0.05	FDRN	eigenvector.FDRN_0.05.3	SENSORY_PERCEPTION_OF_CHEMICAL_STIMULUS	6991	1195	6	1.025604348448	3	2.92510460251046	4.85836574979231	0.0663934082630345	1	C5AR1,RTP4,TAS1R3
LUAD	Pearson	eigenvector	0.05	FDRN	eigenvector.FDRN_0.05.3	SENSORY_PERCEPTION_OF_TASTE	6991	1195	4	0.68373623229867	2	2.92510460251046	4.85513091560366	0.137867284777807	1	RTP4,TAS1R3
LUAD	Pearson	eigenvector	0.05	FDRN	eigenvector.FDRN_0.05.4	SEXUAL_REPRODUCTION	6991	813	57	6.62866542697754	13	1.96117908547507	2.26489321863715	0.0121263005571957	1	DNAH9,SPATA4,FOXJ1,SPAG6,NME5,DNALI1,WFDC2,MYCBPAP,DNAJB13,CCNA1,CCT6B,REC8,HSPA2
LUAD	Pearson	eigenvector	0.05	FDRN	eigenvector.FDRN_0.05.3	SIGNAL_TRANSDUCTION	6991	1195	717	122.559719639537	227	1.85215828387692	2.53890166713108	2.39457158595276e-24	3.32462318993681e-20	FCGR1A,TYROBP,C3AR1,FCGR2B,TRAT1,PTPRC,BTK,CXCL11,SIRPG,CD3E,KLRK1,CD2,GZMA,LILRB4,CD74,FPR3,SIT1,CD79A,CXCL9,CD19,SLA2,LILRB2,CSF1R,CCL5,CD33,IGSF6,CD3G,CXCR6,DOK2,CXCL10,KLRD1,IL12RB1,IFNG,NFAM1,CCR5,CD14,MAP4K1,CLEC4A,LAX1,BLK,GZMB,LCK,CD27,IL2RB,GPR34,TNFRSF17,FASLG,CCL4,PNOC,CXCR5,KLRC2,PILRA,MX1,PIK3CG,CCR2,MARCO,C5AR1,FYB,LTA,CCL19,DERL3,KLRB1,TNFSF13B,ADORA3,IL7R,CNR2,IFI6,TNFRSF13B,FPR2,…
LUAD	Pearson	eigenvector	0.05	FDRN	eigenvector.FDRN_0.05.2	SISTER_CHROMATID_SEGREGATION	6991	2002	8	2.29094550135889	7	3.05550699300699	17.4968283633385	0.000940589722350818	1	NCAPH,ESPL1,NDC80,CDCA5,CENPE,NUSAP1,ZWINT
LUAD	Pearson	eigenvector	0.05	FDRN	eigenvector.FDRN_0.05.5	SKELETAL_DEVELOPMENT	6991	721	62	6.3942211414676	21	3.28421547134356	4.55628462018237	4.38101274845511e-07	0.00608259809995507	NPR3,AEBP1,COL1A2,COL10A1,POSTN,COL12A1,FBN1,INHBA,IGF2,COMP,MATN3,COL13A1,TWIST2,GLI2,IGF1,FGFR1,EXTL1,TNFRSF11B,MEPE,TBX1,RUNX2
LUAD	Pearson	eigenvector	0.05	FDRN	eigenvector.FDRN_0.05.2	SKELETAL_MUSCLE_DEVELOPMENT	6991	2002	15	4.29552281504792	6	1.3968031968032	1.66319365133229	0.23915367790643	1	MYH11,TBX3,COL4A4,MYOZ1,CACNA1H,MAPK12
LUAD	Pearson	eigenvector	0.05	FDRN	eigenvector.FDRN_0.05.3	SMALL_GTPASE_MEDIATED_SIGNAL_TRANSDUCTION	6991	1195	22	3.76054927764268	7	1.86143020159757	2.27054150366647	0.0675533000422806	1	LCK,RASGRP4,GRAP2,APOE,LAT,RASGRP1,RRAD
LUAD	Pearson	eigenvector	0.05	FDRN	eigenvector.FDRN_0.05.2	SMOOTH_MUSCLE_CONTRACTION_GO_0006939	6991	2002	10	2.86368187669861	5	1.746003996004	2.49538072329942	0.127722838668979	1	MYH11,ADRA1A,PLCE1,NMU,NMUR1
LUAD	Pearson	eigenvector	0.05	FDRN	eigenvector.FDRN_0.05.2	SODIUM_ION_TRANSPORT	6991	2002	14	4.00915462737806	7	1.746003996004	2.49687957398539	0.0747434444240712	1	SCN7A,SCNN1G,SCN4B,SCN2B,SCNN1A,SCN5A,SCN11A
LUAD	Pearson	eigenvector	0.05	FDRN	eigenvector.FDRN_0.05.3	SPERM_MOTILITY	6991	1195	4	0.68373623229867	2	2.92510460251046	4.85513091560366	0.137867284777807	1	ATP1A3,SLC22A16
LUAD	Pearson	eigenvector	0.05	FDRN	eigenvector.FDRN_0.05.4	SPERMATID_DEVELOPMENT	6991	813	4	0.465169503647547	3	6.44926199261993	22.8571333790838	0.00572529301980974	1	SPAG6,NME5,HSPA2
LUAD	Pearson	eigenvector	0.05	FDRN	eigenvector.FDRN_0.05.4	SPERMATID_DIFFERENTIATION	6991	813	4	0.465169503647547	3	6.44926199261993	22.8571333790838	0.00572529301980974	1	SPAG6,NME5,HSPA2
LUAD	Pearson	eigenvector	0.05	FDRN	eigenvector.FDRN_0.05.4	SPHINGOID_METABOLIC_PROCESS	6991	813	2	0.232584751823773	2	8.5990159901599	Inf	0.0135092144836126	1	SPHK1,ASAH2
LUAD	Pearson	eigenvector	0.05	FDRN	eigenvector.FDRN_0.05.2	SPHINGOLIPID_BIOSYNTHETIC_PROCESS	6991	2002	4	1.14547275067945	3	2.61900599400599	7.48298983155779	0.0737038516856924	1	LARGE,SGMS2,ST8SIA5
LUAD	Pearson	eigenvector	0.05	FDRN	eigenvector.FDRN_0.05.4	SPHINGOLIPID_METABOLIC_PROCESS	6991	813	8	0.930339007295094	3	3.22463099630996	4.5711659578049	0.0560484073879884	1	SPHK1,SMPD3,ASAH2
LUAD	Pearson	eigenvector	0.05	FDRN	eigenvector.FDRN_0.05.2	SPINDLE_ORGANIZATION_AND_BIOGENESIS	6991	2002	5	1.43184093834931	5	3.49200799200799	Inf	0.00191899691932256	1	PRC1,KIF23,TTK,KIF11,STMN1
LUAD	Pearson	eigenvector	0.05	FDRN	eigenvector.FDRN_0.05.1	SPLICEOSOME_ASSEMBLY	6991	2133	0	0	0	NA	0	1	1
LUAD	Pearson	eigenvector	0.05	FDRN	eigenvector.FDRN_0.05.1	STEROID_BIOSYNTHETIC_PROCESS	6991	2133	11	3.35617222142755	5	1.48979243915953	1.89996319900844	0.2215277044819	1	NR0B1,BMP6,TFCP2L1,NPC1L1,HSD11B2
LUAD	Pearson	eigenvector	0.05	FDRN	eigenvector.FDRN_0.05.5	STEROID_HORMONE_RECEPTOR_SIGNALING_PATHWAY	6991	721	2	0.206265198111858	1	4.84812760055478	8.70355945953839	0.195642097779916	1	IGF1
LUAD	Pearson	eigenvector	0.05	FDRN	eigenvector.FDRN_0.05.1	STEROID_METABOLIC_PROCESS	6991	2133	32	9.76341009869833	16	1.63877168307548	2.28692572750261	0.0161416861279979	1	AKR1C2,AKR1C1,AKR1B10,NR0B1,BMP6,TFCP2L1,NPC1L1,NR1I2,CYP3A5,UGT2B15,UGT2B4,SULT2B1,NR1H4,CEL,HSD11B2,CYP46A1
LUAD	Pearson	eigenvector	0.05	FDRN	eigenvector.FDRN_0.05.3	STRESS_ACTIVATED_PROTEIN_KINASE_SIGNALING_PATHWAY	6991	1195	14	2.39307681304534	5	2.08936043036461	2.70114773923282	0.0753420072738114	1	MAP4K1,CD27,CARD9,TNIK,MAPK8IP1
LUAD	Pearson	eigenvector	0.05	FDRN	eigenvector.FDRN_0.05.3	STRIATED_MUSCLE_CONTRACTION_GO_0006941	6991	1195	8	1.36747246459734	3	2.19382845188285	2.91409466507892	0.142840894250757	1	MYBPH,MYOM1,PGAM2
LUAD	Pearson	eigenvector	0.05	FDRN	eigenvector.FDRN_0.05.2	STRIATED_MUSCLE_DEVELOPMENT	6991	2002	17	4.86825919038764	7	1.437885643768	1.74682320483151	0.187857313427912	1	CENPF,MYH11,TBX3,COL4A4,MYOZ1,CACNA1H,MAPK12
LUAD	Pearson	eigenvector	0.05	FDRN	eigenvector.FDRN_0.05.5	SULFUR_COMPOUND_BIOSYNTHETIC_PROCESS	6991	721	10	1.03132599055929	2	1.93925104022191	2.17700340124249	0.276036364369012	1	HS3ST3B1,CHST3
LUAD	Pearson	eigenvector	0.05	FDRN	eigenvector.FDRN_0.05.5	SULFUR_METABOLIC_PROCESS	6991	721	18	1.85638678300672	3	1.61604253351826	1.74216369057873	0.281980004914146	1	CHST1,HS3ST3B1,CHST3
LUAD	Pearson	eigenvector	0.05	FDRN	eigenvector.FDRN_0.05.5	SUPEROXIDE_METABOLIC_PROCESS	6991	721	4	0.412530396223716	2	4.84812760055478	8.71421016102545	0.0553325764463267	1	NOX4,NOS2
LUAD	Pearson	eigenvector	0.05	FDRN	eigenvector.FDRN_0.05.1	SYNAPSE_ORGANIZATION_AND_BIOGENESIS	6991	2133	19	5.79702474610213	15	2.58753423643497	8.59129232920228	1.81923622503856e-05	0.252582757484354	PCDHB9,PCDHB13,KLK8,PCDHB10,PCDHB16,PCDHB11,PCDHB14,PCDHB6,PCDHB2,PCDHB5,CACNB2,NLGN1,PCDHB3,ACHE,NRCAM
LUAD	Pearson	eigenvector	0.05	FDRN	eigenvector.FDRN_0.05.1	SYNAPTIC_TRANSMISSION	6991	2133	110	33.5617222142755	45	1.34081319524357	1.58907737081768	0.012610464504834	1	PCDHB9,NQO1,PCDHB13,KLK8,PCDHB10,PCDHB16,PCDHB11,PCDHB14,PCDHB6,PCDHB2,BSN,PCDHB5,KCNQ5,TGFB2,CALY,DRD2,GRM5,KCNQ3,HTR1F,HTR3A,CACNA1B,DOC2A,STX1B,LPAR3,KCNIP1,SYN3,HTR1B,GRIK2,NLGN1,NPTX1,GRIK1,PCDHB3,GABRB2,NOVA1,SLC6A2,AMPH,DTNA,CD24,SCN1B,OPRK1,SNCAIP,CHRNB4,GRM1,CBLN1,ACCN1
LUAD	Pearson	eigenvector	0.05	FDRN	eigenvector.FDRN_0.05.1	SYNAPTOGENESIS	6991	2133	16	4.88170504934916	13	2.66300398499766	9.92025448532221	4.0192583491394e-05	0.558033829194514	PCDHB9,PCDHB13,PCDHB10,PCDHB16,PCDHB11,PCDHB14,PCDHB6,PCDHB2,PCDHB5,NLGN1,PCDHB3,ACHE,NRCAM
LUAD	Pearson	eigenvector	0.05	FDRN	eigenvector.FDRN_0.05.5	SYSTEM_DEVELOPMENT	6991	721	468	48.2660563581748	70	1.45029458136254	1.58629768176629	0.000716405622407646	1	COL5A2,TAGLN,NPR3,COL1A1,DCN,ITGA11,AEBP1,COL1A2,COL10A1,POSTN,COL6A3,COL5A3,COL12A1,FBN1,SGCD,THY1,INHBA,FGF7,IGF2,COMP,COL4A2,SLIT2,UNC5C,SNAI2,CTGF,CDH13,SERPINF1,CXCL1,IGFBP3,PDPN,MATN3,COL18A1,COL13A1,DPYSL3,TWIST2,GLI2,IGF1,FGFR1,HEY2,ADAM23,LY6H,NTNG2,MPPED2,NRP2,ST8SIA2,NTF3,SPON2,GDNF,EXTL1,FOXC2,LRRC4C,FST,MDGA1,MSX1,STMN3,APBA2,NELL1,SCRG1,TNFRSF11B,MEPE,TBX1,ALPK3,SOX11,RUNX2,CHRNA1,C…
LUAD	Pearson	eigenvector	0.05	FDRN	eigenvector.FDRN_0.05.1	SYSTEM_PROCESS	6991	2133	321	97.9392075525676	110	1.12314570179628	1.19747506169451	0.0767044642217705	1	AKR1C1,PCDHB9,CALCA,CHRNA7,NQO1,CABP4,PCDHB13,KLK8,PCDHB10,PCDHB16,AQP6,ACTA1,PCDHB11,MYO1A,CLCNKB,GJB6,PCDHB14,PCDHB6,USH1C,ATP6V1B1,CNGA3,PRR4,PCDHB2,BSN,GPR98,ATP6V0A4,TACSTD2,PCDHB5,MYOF,NPC1L1,ABCA4,TNNC2,CNGA1,CHGA,HRC,KCNQ5,ACCN3,ADORA2B,KNG1,TAS2R5,TGFB2,RYR1,CALY,DRD2,FSCN2,GRM5,GNB3,POU6F2,KCNQ3,RDH10,IMPG1,HTR1F,NDP,ASPH,STBD1,TRPC3,TAS1R1,HTR3A,KCNG2,LDLR,CEL,GJA3,KCNH2,RDH5,CACNA1B,D…
LUAD	Pearson	eigenvector	0.05	FDRN	eigenvector.FDRN_0.05.3	T_CELL_ACTIVATION	6991	1195	27	4.61521956801602	21	4.55016271501627	17.2455341402131	6.92782089851358e-12	9.61858653549625e-08	CD3D,PTPRC,SIRPG,CD3E,CD2,SIT1,SLA2,ZAP70,LAX1,LCK,CRTAM,CD28,FOXP3,CLEC7A,EBI3,CD7,LAT,IL18,IL7,IL27,IL12B
LUAD	Pearson	eigenvector	0.05	FDRN	eigenvector.FDRN_0.05.3	T_CELL_DIFFERENTIATION	6991	1195	9	1.53840652267201	7	4.55016271501627	17.0546366484588	0.000109644129691956	1	CD3D,PTPRC,ZAP70,LCK,IL7,IL27,IL12B
LUAD	Pearson	eigenvector	0.05	FDRN	eigenvector.FDRN_0.05.3	T_CELL_PROLIFERATION	6991	1195	11	1.88027463882134	8	4.25469760365158	13.0069155056801	7.22305607909771e-05	1	PTPRC,CD3E,CRTAM,CD28,EBI3,IL18,IL27,IL12B
LUAD	Pearson	eigenvector	0.05	FDRN	eigenvector.FDRN_0.05.1	TISSUE_DEVELOPMENT	6991	2133	92	28.0698040337577	42	1.49626979759066	1.93136116217534	0.0014844236193716	1	KRT6A,HOXC11,KRT6B,TRIM15,SPRR1B,GJB5,KLK8,KRT16,SPRR1A,RTN4RL2,LAMC2,ATP6V1B1,TGM5,KRT83,COL17A1,KLK7,ATP6V0A4,EMP1,TGM3,KRT15,KRT14,KRT17,KLF4,LAMA3,KRT32,LAMB3,CDSN,TGFB2,EYA2,KRTAP5-9,PROX1,BNC1,CRABP2,KRT13,KLK5,APOA5,TBX6,CALML5,T,ALOX12B,ACHE,BMP4
LUAD	Pearson	eigenvector	0.05	FDRN	eigenvector.FDRN_0.05.1	TISSUE_MORPHOGENESIS	6991	2133	9	2.7459590902589	5	1.82085742563942	2.85078829702931	0.105045186954218	1	TRIM15,TGM3,KLF4,TGFB2,EYA2
LUAD	Pearson	eigenvector	0.05	FDRN	eigenvector.FDRN_0.05.5	TISSUE_REMODELING	6991	721	19	1.95951938206265	4	2.04131688444412	2.32596416989066	0.124931341820948	1	COL13A1,TWIST2,GLI2,RUNX2
LUAD	Pearson	eigenvector	0.05	FDRN	eigenvector.FDRN_0.05.2	TRANSCRIPTION	6991	2002	169	48.3962237162066	67	1.38440553529311	1.65882875779419	0.00119836375010198	1	CENPF,HELLS,UHRF1,BRIP1,TRIP13,E2F2,BRCA1,FOS,EZH2,PTTG1,E2F1,TBX2,FOSB,FOXF1,ZNF367,TBX5,CEBPA,TWIST1,ZBTB16,FOSL1,HMGA2,FOXF2,NFIX,HLF,CDKN2A,GCLC,PER1,EGR1,POLR3G,HMGA1,HNF1B,TBX3,GATA6,YBX2,ETV1,ZNF423,FOXH1,HSF2BP,EDA2R,GLI1,TSC22D3,ALX1,MDFI,CITED2,ID4,EDA,SMARCD3,POU2F3,SOX5,BMP2,NR6A1,DMBX1,TFAP2A,POU4F1,RORB,FOXE3,CEBPD,FOXD3,ARNT2,NFE2,GFI1B,FOXN1,NR5A1,GATA2,TCF15,ZNF238,HAND1
LUAD	Pearson	eigenvector	0.05	FDRN	eigenvector.FDRN_0.05.2	TRANSCRIPTION_DNA_DEPENDENT	6991	2002	141	40.3779144614504	57	1.41166280527983	1.71111126005118	0.00158906344301281	1	HELLS,UHRF1,BRIP1,TRIP13,E2F2,BRCA1,FOS,EZH2,PTTG1,E2F1,TBX2,FOSB,FOXF1,ZNF367,TBX5,CEBPA,TWIST1,ZBTB16,FOSL1,HMGA2,FOXF2,NFIX,HLF,POLR3G,HMGA1,HNF1B,TBX3,GATA6,YBX2,ETV1,FOXH1,HSF2BP,GLI1,TSC22D3,ALX1,MDFI,CITED2,ID4,SMARCD3,POU2F3,SOX5,BMP2,NR6A1,TFAP2A,POU4F1,RORB,FOXE3,CEBPD,FOXD3,NFE2,GFI1B,FOXN1,NR5A1,GATA2,TCF15,ZNF238,HAND1
LUAD	Pearson	eigenvector	0.05	FDRN	eigenvector.FDRN_0.05.2	TRANSCRIPTION_FROM_RNA_POLYMERASE_II_PROMOTER	6991	2002	100	28.6368187669861	42	1.46664335664336	1.82154391136492	0.0027201168202018	1	UHRF1,BRIP1,TRIP13,E2F2,BRCA1,FOS,PTTG1,E2F1,FOSB,ZNF367,CEBPA,TWIST1,FOSL1,NFIX,HLF,TBX3,YBX2,ETV1,FOXH1,HSF2BP,GLI1,ALX1,MDFI,CITED2,ID4,SMARCD3,POU2F3,SOX5,NR6A1,TFAP2A,POU4F1,FOXE3,CEBPD,FOXD3,NFE2,GFI1B,FOXN1,NR5A1,GATA2,TCF15,ZNF238,HAND1
LUAD	Pearson	eigenvector	0.05	FDRN	eigenvector.FDRN_0.05.2	TRANSCRIPTION_FROM_RNA_POLYMERASE_III_PROMOTER	6991	2002	2	0.572736375339723	2	3.49200799200799	Inf	0.0819775026505568	1	BRCA1,POLR3G
LUAD	Pearson	eigenvector	0.05	FDRN	eigenvector.FDRN_0.05.2	TRANSCRIPTION_INITIATION	6991	2002	2	0.572736375339723	1	1.746003996004	2.49239201418543	0.490758872689165	1	E2F2
LUAD	Pearson	eigenvector	0.05	FDRN	eigenvector.FDRN_0.05.2	TRANSCRIPTION_INITIATION_FROM_RNA_POLYMERASE_II_PROMOTER	6991	2002	2	0.572736375339723	1	1.746003996004	2.49239201418543	0.490758872689165	1	E2F2
LUAD	Pearson	eigenvector	0.05	FDRN	eigenvector.FDRN_0.05.2	TRANSFORMING_GROWTH_FACTOR_BETA_RECEPTOR_SIGNALING_PATHWAY	6991	2002	13	3.7227864397082	7	1.88031199569661	2.91352023026392	0.0492412528166587	1	LTBP2,GDF10,LEFTY2,HPGD,TGFBR3,FOXH1,CITED2
LUAD	Pearson	eigenvector	0.05	FDRN	eigenvector.FDRN_0.05.3	TRANSITION_METAL_ION_TRANSPORT	6991	1195	3	0.512802174224002	1	1.95006973500697	2.42590036867619	0.430191675591347	1	ATP7B
LUAD	Pearson	eigenvector	0.05	FDRN	eigenvector.FDRN_0.05.3	TRANSLATION	6991	1195	40	6.8373623229867	21	3.07135983263598	5.4368937043779	3.17545594059392e-07	0.0044088030279206	TLR8,SPN,IRF4,TLR7,CD28,LTB,FOXP3,TLR9,EBI3,INHA,IL10,IL6,GHRL,TLR6,IL27,IL12B,TNFRSF8,WARS,NLRP12,DDX25,DAZL
LUAD	Pearson	eigenvector	0.05	FDRN	eigenvector.FDRN_0.05.3	TRANSLATIONAL_INITIATION	6991	1195	3	0.512802174224002	1	1.95006973500697	2.42590036867619	0.430191675591347	1	DAZL
LUAD	Pearson	eigenvector	0.05	FDRN	eigenvector.FDRN_0.05.2	TRANSMEMBRANE_RECEPTOR_PROTEIN_SERINE_THREONINE_KINASE_SIGNALING_PATHWAY	6991	2002	15	4.29552281504792	7	1.62960372960373	2.18441557422979	0.106611132188043	1	LTBP2,GDF10,LEFTY2,HPGD,TGFBR3,FOXH1,CITED2
LUAD	Pearson	eigenvector	0.05	FDRN	eigenvector.FDRN_0.05.5	TRANSMEMBRANE_RECEPTOR_PROTEIN_TYROSINE_KINASE_SIGNALING_PATHWAY	6991	721	40	4.12530396223716	9	2.18165742024965	2.54350992397179	0.0183458058814928	1	IGF2,CDH13,FGFR4,ROR1,PTPRG,FOXC2,EDN2,IRS1,GRB10
LUAD	Pearson	eigenvector	0.05	FDRN	eigenvector.FDRN_0.05.1	TRANSMISSION_OF_NERVE_IMPULSE	6991	2133	114	34.7821484766128	46	1.32251749862232	1.5525034921659	0.015484590853242	1	PCDHB9,NQO1,PCDHB13,KLK8,PCDHB10,PCDHB16,PCDHB11,PCDHB14,PCDHB6,PCDHB2,BSN,PCDHB5,KCNQ5,TGFB2,CALY,DRD2,GRM5,KCNQ3,HTR1F,HTR3A,CACNA1B,DOC2A,STX1B,LPAR3,KCNIP1,SYN3,HTR1B,GRIK2,NLGN1,NPTX1,GRIK1,PCDHB3,GABRB2,NOVA1,SLC6A2,AMPH,DTNA,CD24,SCN1B,OPRK1,SNCAIP,CHRNB4,GRM1,NMUR2,CBLN1,ACCN1
LUAD	Pearson	eigenvector	0.05	FDRN	eigenvector.FDRN_0.05.3	TRANSPORT	6991	1195	297	50.7674152481762	65	1.28034881591367	1.37946814601354	0.0173393567448597	1	FCGR1A,TRAT1,CD74,CCL5,CD3G,MSR1,CD14,ABCD2,CAV1,MRC1,FYB,FOLR2,SLC1A3,KCNN3,CCL3,AQP9,NLRP3,CD209,STAP1,LRMP,CCL8,APOE,P2RX1,CLEC7A,FCN1,KCNJ10,PTGDS,COLEC12,RTP4,KCNJ5,CETP,ABCB1,GHRL,KCNA3,TNFSF14,ABCB6,SLC2A3,NLRP12,GRM4,TNF,PKD2L1,BCL2,FOLR3,CLEC4M,ATP7B,PPBP,KCNA2,ADRB3,DDX25,TRPM2,SLC16A6,MAPK8IP1,RAB26,ABCG2,SLC16A7,KCNE2,KCNH4,ASGR1,SPTBN2,SLC16A10,DYNC1I1,KCNA6,WNK4,ABCB11,SLC22A16
LUAD	Pearson	eigenvector	0.05	FDRN	eigenvector.FDRN_0.05.2	TRIACYLGLYCEROL_METABOLIC_PROCESS	6991	2002	6	1.71820912601917	3	1.746003996004	2.49388487303292	0.230795758341622	1	LPL,PNPLA3,DGAT2
LUAD	Pearson	eigenvector	0.05	FDRN	eigenvector.FDRN_0.05.2	TRICARBOXYLIC_ACID_CYCLE_INTERMEDIATE_METABOLIC_PROCESS	6991	2002	2	0.572736375339723	1	1.746003996004	2.49239201418543	0.490758872689165	1	GAD1
LUAD	Pearson	eigenvector	0.05	FDRN	eigenvector.FDRN_0.05.3	TRNA_METABOLIC_PROCESS	6991	1195	1	0.170934058074667	1	5.85020920502092	Inf	0.170934058074667	1	WARS
LUAD	Pearson	eigenvector	0.05	FDRN	eigenvector.FDRN_0.05.1	TRNA_PROCESSING	6991	2133	0	0	0	NA	0	1	1
LUAD	Pearson	eigenvector	0.05	FDRN	eigenvector.FDRN_0.05.5	TUBE_DEVELOPMENT	6991	721	11	1.13445858961522	2	1.76295549111083	1.93493743339559	0.31600018852159	1	PDPN,GLI2
LUAD	Pearson	eigenvector	0.05	FDRN	eigenvector.FDRN_0.05.4	TUBE_MORPHOGENESIS	6991	813	9	1.04663138320698	2	1.91089244225776	2.17371641176137	0.282018828126024	1	KCNMB4,KCNMB2
LUAD	Pearson	eigenvector	0.05	FDRN	eigenvector.FDRN_0.05.5	TYROSINE_PHOSPHORYLATION_OF_STAT_PROTEIN	6991	721	4	0.412530396223716	1	2.42406380027739	2.90069664536901	0.353050951435813	1	IL12A
LUAD	Pearson	eigenvector	0.05	FDRN	eigenvector.FDRN_0.05.2	UBIQUITIN_CYCLE	6991	2002	7	2.00457731368903	5	2.49429142286285	6.24063811264531	0.0234506578702099	1	UBE2C,BRCA1,UCHL1,PRKCG,PARK2
LUAD	Pearson	eigenvector	0.05	FDRN	eigenvector.FDRN_0.05.3	UNFOLDED_PROTEIN_RESPONSE	6991	1195	1	0.170934058074667	1	5.85020920502092	Inf	0.170934058074667	1	DERL3
LUAD	Pearson	eigenvector	0.05	FDRN	eigenvector.FDRN_0.05.2	VACUOLAR_TRANSPORT	6991	2002	2	0.572736375339723	2	3.49200799200799	Inf	0.0819775026505568	1	ADRB2,RHOB
LUAD	Pearson	eigenvector	0.05	FDRN	eigenvector.FDRN_0.05.3	VACUOLE_ORGANIZATION_AND_BIOGENESIS	6991	1195	2	0.341868116149335	1	2.92510460251046	4.85190151626022	0.31266993798894	1	MYO7A
LUAD	Pearson	eigenvector	0.05	FDRN	eigenvector.FDRN_0.05.5	VASCULATURE_DEVELOPMENT	6991	721	29	2.99084537262194	7	2.34047539337128	2.78372308018506	0.0249113761519834	1	THY1,COL4A2,CDH13,SERPINF1,PDPN,FOXC2,VEGFA
LUAD	Pearson	eigenvector	0.05	FDRN	eigenvector.FDRN_0.05.5	VESICLE_LOCALIZATION	6991	721	4	0.412530396223716	1	2.42406380027739	2.90069664536901	0.353050951435813	1	SEPT5
LUAD	Pearson	eigenvector	0.05	FDRN	eigenvector.FDRN_0.05.3	VESICLE_MEDIATED_TRANSPORT	6991	1195	60	10.25604348448	16	1.56005578800558	1.77390107583006	0.0408720421049276	1	FCGR1A,CCL5,MSR1,CD14,MRC1,CCL3,LRMP,CCL8,CLEC7A,FCN1,COLEC12,ADRB3,MAPK8IP1,RAB26,ASGR1,SPTBN2
LUAD	Pearson	eigenvector	0.05	FDRN	eigenvector.FDRN_0.05.3	VIRAL_GENOME_REPLICATION	6991	1195	8	1.36747246459734	5	3.65638075313807	8.11082770272481	0.00513870863507561	1	CXCR6,CCL4,CCL3,APOBEC3G,CCL2
LUAD	Pearson	eigenvector	0.05	FDRN	eigenvector.FDRN_0.05.3	VIRAL_INFECTIOUS_CYCLE	6991	1195	13	2.22214275497068	7	3.15011264885742	5.68398714542677	0.0027617801909536	1	CXCR6,CCL4,CCL3,CD209,APOBEC3G,CCL2,CLEC4M
LUAD	Pearson	eigenvector	0.05	FDRN	eigenvector.FDRN_0.05.3	VIRAL_REPRODUCTION	6991	1195	16	2.73494492919468	10	3.65638075313807	8.13969957736911	6.06984081118469e-05	0.842736698224882	CXCR6,CCL4,CCL3,CD209,GFI1,APOBEC3G,CCL2,CLEC4M,PARD6A,CCL1
LUAD	Pearson	eigenvector	0.05	FDRN	eigenvector.FDRN_0.05.3	VIRAL_REPRODUCTIVE_PROCESS	6991	1195	13	2.22214275497068	7	3.15011264885742	5.68398714542677	0.0027617801909536	1	CXCR6,CCL4,CCL3,CD209,APOBEC3G,CCL2,CLEC4M
LUAD	Pearson	eigenvector	0.05	FDRN	eigenvector.FDRN_0.05.1	VITAMIN_METABOLIC_PROCESS	6991	2133	10	3.05106565584323	5	1.63877168307548	2.28027517206217	0.159006728375698	1	ME1,TKTL1,RDH12,BBOX1,ALDH8A1
LUAD	Pearson	eigenvector	0.05	FDRN	eigenvector.FDRN_0.05.3	VITAMIN_TRANSPORT	6991	1195	8	1.36747246459734	3	2.19382845188285	2.91409466507892	0.142840894250757	1	FOLR2,FOLR3,SLC22A16
LUAD	Pearson	eigenvector	0.05	FDRN	eigenvector.FDRN_0.05.1	WOUND_HEALING	6991	2133	34	10.373623229867	16	1.54237334877692	2.03206341548141	0.0309228467521274	1	SPRR3,KLK8,EREG,HNF4A,RTN4RL2,DCBLD2,F5,ITGA2,KNG1,F7,PROC,TGFB2,PF4,F2RL2,APOA5,C4BPB
LUAD	Pearson	eigenvector	0.05	FDRN	eigenvector.FDRN_0.05.1	XENOBIOTIC_METABOLIC_PROCESS	6991	2133	8	2.44085252467458	6	2.45815752461322	6.84684615720523	0.012306399449057	1	UGT1A6,NQO1,UGT1A9,NR1I2,UGT2B15,UGT2B4
LUAD	Pearson	eigenvector	0.05	FDRN	eigenvector.FDRN_0.05.4	ACTIN_CYTOSKELETON	6991	813	47	5.46574166785868	9	1.64662008322211	1.80852659790692	0.0888388941676069	1	FSCN1,WASF1,SORBS2,VILL,EPB49,AMOT,AIF1L,ABLIM1,TNNT2
LUAD	Pearson	eigenvector	0.05	FDRN	eigenvector.FDRN_0.05.1	ACTIN_FILAMENT	6991	2133	10	3.05106565584323	5	1.63877168307548	2.28027517206217	0.159006728375698	1	ACTA1,MYO1A,ESPN,GAS2,MYO3A
LUAD	Pearson	eigenvector	0.05	FDRN	eigenvector.FDRN_0.05.2	ADHERENS_JUNCTION	6991	2002	11	3.15005006436847	4	1.26982108800291	1.42477601443736	0.390458010368778	1	PGM5,ACTN2,RND1,ACTN3
LUAD	Pearson	eigenvector	0.05	FDRN	eigenvector.FDRN_0.05.5	ANCHORED_TO_MEMBRANE	6991	721	11	1.13445858961522	3	2.64443323666625	3.26981694582442	0.0961991556824143	1	GAS1,NTNG2,MDGA1
LUAD	Pearson	eigenvector	0.05	FDRN	eigenvector.FDRN_0.05.5	ANCHORED_TO_PLASMA_MEMBRANE	6991	721	11	1.13445858961522	3	2.64443323666625	3.26981694582442	0.0961991556824143	1	GAS1,NTNG2,MDGA1
LUAD	Pearson	eigenvector	0.05	FDRN	eigenvector.FDRN_0.05.1	APICAL_JUNCTION_COMPLEX	6991	2133	17	5.18681161493349	8	1.54237334877692	2.0281796098997	0.113365348674147	1	CLDN1,CLDN3,PDZD3,CLDN4,CLDN9,CLDN11,CLDN10,CLDN19
LUAD	Pearson	eigenvector	0.05	FDRN	eigenvector.FDRN_0.05.1	APICAL_PART_OF_CELL	6991	2133	10	3.05106565584323	6	1.96652601969058	3.42232965890191	0.0510836455327384	1	USH1C,PDZD3,ATP6V0A4,PKHD1,ATP8B1,SLC34A3
LUAD	Pearson	eigenvector	0.05	FDRN	eigenvector.FDRN_0.05.1	APICAL_PLASMA_MEMBRANE	6991	2133	8	2.44085252467458	4	1.63877168307548	2.27967398477852	0.203359336060416	1	ATP6V0A4,PKHD1,ATP8B1,SLC34A3
LUAD	Pearson	eigenvector	0.05	FDRN	eigenvector.FDRN_0.05.1	APICOLATERAL_PLASMA_MEMBRANE	6991	2133	17	5.18681161493349	8	1.54237334877692	2.0281796098997	0.113365348674147	1	CLDN1,CLDN3,PDZD3,CLDN4,CLDN9,CLDN11,CLDN10,CLDN19
LUAD	Pearson	eigenvector	0.05	FDRN	eigenvector.FDRN_0.05.1	AXON	6991	2133	8	2.44085252467458	5	2.04846460384435	3.80151272718237	0.0619238801047958	1	CABP4,NEFL,TGFB2,MAPT,NEFM
LUAD	Pearson	eigenvector	0.05	FDRN	eigenvector.FDRN_0.05.2	BASAL_LAMINA	6991	2002	9	2.57731368902875	6	2.32800532800533	4.99468365197629	0.0199670534795263	1	SGCA,CAV3,SGCG,DMD,SNTB1,MAGEE1
LUAD	Pearson	eigenvector	0.05	FDRN	eigenvector.FDRN_0.05.2	BASEMENT_MEMBRANE	6991	2002	21	6.01373194106709	11	1.82914704343276	2.75037199093917	0.0184998248558053	1	COL4A3,COL7A1,LAMA2,SGCA,CAV3,COL4A4,SGCG,APLP1,DMD,SNTB1,MAGEE1
LUAD	Pearson	eigenvector	0.05	FDRN	eigenvector.FDRN_0.05.1	BASOLATERAL_PLASMA_MEMBRANE	6991	2133	16	4.88170504934916	8	1.63877168307548	2.28208212973414	0.0809441053397463	1	DST,MET,MUC20,SRCIN1,SLC4A11,TRIP6,NRAP,CLDN19
LUAD	Pearson	eigenvector	0.05	FDRN	eigenvector.FDRN_0.05.1	BRUSH_BORDER	6991	2133	5	1.52553282792161	3	1.96652601969058	3.41890249745527	0.169826125920478	1	MYO1A,ATP6V0A4,ESPN
LUAD	Pearson	eigenvector	0.05	FDRN	eigenvector.FDRN_0.05.1	CELL_CORTEX	6991	2133	11	3.35617222142755	5	1.48979243915953	1.89996319900844	0.2215277044819	1	MYO1A,SPTB,SPTBN4,SCIN,SLC4A1
LUAD	Pearson	eigenvector	0.05	FDRN	eigenvector.FDRN_0.05.1	CELL_CORTEX_PART	6991	2133	8	2.44085252467458	4	1.63877168307548	2.27967398477852	0.203359336060416	1	MYO1A,SPTB,SPTBN4,SLC4A1
LUAD	Pearson	eigenvector	0.05	FDRN	eigenvector.FDRN_0.05.3	CELL_FRACTION	6991	1195	228	38.9729652410242	59	1.51386992586068	1.72911280276541	0.00043998045965499	1	NCKAP1L,LILRB2,NCF1,CD52,OAS2,CCR2,HLA-B,FOLR2,TNFSF13B,OLR1,SLC1A3,CD40LG,RASGRP4,CCL3,FCRL2,SIGLEC6,CXCL2,CD7,CXCL13,SLC11A1,STAC,ACE,LYVE1,OAS3,SLC4A3,PTGS1,SH2D2A,CD38,ABCB1,CYSLTR1,FAS,RASGRP1,JAKMIP1,SLC12A3,IL15,GP1BA,CD70,CCL25,CEACAM4,WARS,S100A12,DHRS9,TNFSF10,TNF,NMB,FOLR3,DBH,GYG2,RNASE3,MCTP1,SLC16A6,SLC16A7,STS,CORT,MEP1A,ADCYAP1,ABCB11,MADCAM1,CYP19A1
LUAD	Pearson	eigenvector	0.05	FDRN	eigenvector.FDRN_0.05.1	CELL_JUNCTION	6991	2133	42	12.8144757545416	16	1.24858794900989	1.40454353167813	0.182240229321672	1	CLDN1,CLDN3,DST,PDZD3,CLDN4,COL17A1,CLDN9,CDH1,BAI1,CLDN11,SRCIN1,DSC3,TRIP6,CLDN10,NRAP,CLDN19
LUAD	Pearson	eigenvector	0.05	FDRN	eigenvector.FDRN_0.05.1	CELL_MATRIX_JUNCTION	6991	2133	9	2.7459590902589	4	1.45668594051154	1.82331356787412	0.282010655345374	1	DST,SRCIN1,TRIP6,NRAP
LUAD	Pearson	eigenvector	0.05	FDRN	eigenvector.FDRN_0.05.4	CELL_PROJECTION	6991	813	42	4.88427978829924	8	1.63790780764951	1.7956456209829	0.107647199257736	1	DNAI2,DNAH9,DNAI1,NEFH,ROPN1B,SPAG6,DNALI1,AMOT
LUAD	Pearson	eigenvector	0.05	FDRN	eigenvector.FDRN_0.05.4	CELL_PROJECTION_PART	6991	813	10	1.16292375911887	4	3.43960639606396	5.08417418286274	0.0214352037647813	1	DNAI2,DNAH9,SPAG6,DNALI1
LUAD	Pearson	eigenvector	0.05	FDRN	eigenvector.FDRN_0.05.1	CELL_SOMA	6991	2133	4	1.22042626233729	2	1.63877168307548	2.27847330333333	0.357307634866193	1	CAMK2N1,TGFB2
LUAD	Pearson	eigenvector	0.05	FDRN	eigenvector.FDRN_0.05.1	CELL_SUBSTRATE_ADHERENS_JUNCTION	6991	2133	8	2.44085252467458	3	1.22907876230661	1.36700190716228	0.46121011660824	1	SRCIN1,TRIP6,NRAP
LUAD	Pearson	eigenvector	0.05	FDRN	eigenvector.FDRN_0.05.3	CELL_SURFACE	6991	1195	45	7.69203261336003	12	1.56005578800558	1.77128430317467	0.0706690091813981	1	CD3E,CD79A,CCR5,IL2RB,IL2RG,CD6,CD28,TM7SF4,TLR2,MMP25,ABCB1,CXCR2
LUAD	Pearson	eigenvector	0.05	FDRN	eigenvector.FDRN_0.05.2	CENTROSOME	6991	2002	10	2.86368187669861	8	2.79360639360639	10.0002513688784	0.00112347276488353	1	KIF15,ESPL1,DLGAP5,PLK1,BIRC5,TOP2A,NEK2,BRCA2
LUAD	Pearson	eigenvector	0.05	FDRN	eigenvector.FDRN_0.05.1	CHROMATIN	6991	2133	7	2.13574595909026	4	1.87288192351484	3.04000463542987	0.132641608082606	1	MYCN,NPM2,FOXC1,H2AFY2
LUAD	Pearson	eigenvector	0.05	FDRN	eigenvector.FDRN_0.05.5	CHROMATIN_REMODELING_COMPLEX	6991	721	3	0.309397797167787	1	3.23208506703652	4.35151970457157	0.278621357688442	1	NAP1L3
LUAD	Pearson	eigenvector	0.05	FDRN	eigenvector.FDRN_0.05.2	CHROMOSOMAL_PART	6991	2002	23	6.58646831640681	18	2.73287581983234	9.04021567448302	1.11500504230598e-06	0.0154807300073762	BUB1B,CENPA,NDC80,BUB1,CDCA5,BIRC5,CENPE,CENPF,HELLS,OIP5,MAD2L1,CDT1,ZWINT,MCM2,PIF1,RFC4,SYCE2,STAG3
LUAD	Pearson	eigenvector	0.05	FDRN	eigenvector.FDRN_0.05.2	CHROMOSOME	6991	2002	28	8.01830925475612	23	2.86843513629228	11.5801599251069	5.93427974198952e-09	8.23915399377825e-05	BUB1B,CENPA,NDC80,BUB1,CDCA5,BIRC5,TOP2A,CENPE,CENPF,HELLS,OIP5,RAD51,MAD2L1,CDT1,ZWINT,MCM2,CHEK1,PIF1,RFC4,SYCE2,DMC1,STAG3,ZNF238
LUAD	Pearson	eigenvector	0.05	FDRN	eigenvector.FDRN_0.05.2	CHROMOSOMEPERICENTRIC_REGION	6991	2002	10	2.86368187669861	10	3.49200799200799	Inf	3.64978366475691e-06	0.0506735964014849	BUB1B,CENPA,NDC80,BUB1,BIRC5,CENPE,CENPF,HELLS,MAD2L1,ZWINT
LUAD	Pearson	eigenvector	0.05	FDRN	eigenvector.FDRN_0.05.1	CLATHRIN_COATED_VESICLE	6991	2133	12	3.66127878701187	7	1.91190029692139	3.19516557965555	0.0420477172575954	1	FURIN,SLC30A3,EGFR,RASSF9,MT3,SYN3,AMPH
LUAD	Pearson	eigenvector	0.05	FDRN	eigenvector.FDRN_0.05.1	COATED_MEMBRANE	6991	2133	1	0.305106565584323	1	3.27754336615096	Inf	0.305106565584323	1	EGFR
LUAD	Pearson	eigenvector	0.05	FDRN	eigenvector.FDRN_0.05.1	COATED_VESICLE	6991	2133	13	3.9663853525962	8	2.01694976378521	3.65323081693147	0.0201387387543965	1	AP3B2,FURIN,SLC30A3,EGFR,RASSF9,MT3,SYN3,AMPH
LUAD	Pearson	eigenvector	0.05	FDRN	eigenvector.FDRN_0.05.1	COATED_VESICLE_MEMBRANE	6991	2133	2	0.610213131168645	2	3.27754336615096	Inf	0.0930596849536161	1	EGFR,RASSF9
LUAD	Pearson	eigenvector	0.05	FDRN	eigenvector.FDRN_0.05.5	COLLAGEN	6991	721	23	2.37204977828637	14	5.90206838328409	13.7646897600709	4.59823859162642e-09	6.38419446061412e-05	COL3A1,COL5A1,COL5A2,COL1A2,COL10A1,COL6A3,COL5A3,LUM,COL15A1,COL4A2,COL8A1,COL18A1,COL13A1,COL16A1
LUAD	Pearson	eigenvector	0.05	FDRN	eigenvector.FDRN_0.05.2	CONDENSED_CHROMOSOME	6991	2002	8	2.29094550135889	7	3.05550699300699	17.4968283633385	0.000940589722350818	1	CENPE,CENPF,RAD51,CHEK1,SYCE2,DMC1,STAG3
LUAD	Pearson	eigenvector	0.05	FDRN	eigenvector.FDRN_0.05.2	CONDENSED_NUCLEAR_CHROMOSOME	6991	2002	6	1.71820912601917	5	2.91000666000666	12.4803692788566	0.00877118388647131	1	RAD51,CHEK1,SYCE2,DMC1,STAG3
LUAD	Pearson	eigenvector	0.05	FDRN	eigenvector.FDRN_0.05.2	CONTRACTILE_FIBER	6991	2002	14	4.00915462737806	6	1.49657485371771	1.87132932403666	0.186136659619075	1	DES,TNNC1,CDK5R1,TNNI3,MYL3,DMD
LUAD	Pearson	eigenvector	0.05	FDRN	eigenvector.FDRN_0.05.2	CONTRACTILE_FIBER_PART	6991	2002	12	3.43641825203834	5	1.45500333000333	1.78173834992078	0.241052036839329	1	DES,TNNC1,TNNI3,MYL3,DMD
LUAD	Pearson	eigenvector	0.05	FDRN	eigenvector.FDRN_0.05.1	CORNIFIED_ENVELOPE	6991	2133	12	3.66127878701187	6	1.63877168307548	2.28087692478361	0.125915396838913	1	SPRR1B,SPRR3,ANXA1,SPRR1A,IVL,CDSN
LUAD	Pearson	eigenvector	0.05	FDRN	eigenvector.FDRN_0.05.1	CORTICAL_ACTIN_CYTOSKELETON	6991	2133	6	1.83063939350594	3	1.63877168307548	2.27907336213358	0.265141302837006	1	MYO1A,SPTB,SPTBN4
LUAD	Pearson	eigenvector	0.05	FDRN	eigenvector.FDRN_0.05.1	CORTICAL_CYTOSKELETON	6991	2133	7	2.13574595909026	4	1.87288192351484	3.04000463542987	0.132641608082606	1	MYO1A,SPTB,SPTBN4,SLC4A1
LUAD	Pearson	eigenvector	0.05	FDRN	eigenvector.FDRN_0.05.3	CYTOPLASM	6991	1195	508	86.8345015019311	103	1.18616446479755	1.25549135589887	0.0294265059222414	1	HLA-DRA,LST1,BTK,SH2D1A,CD79A,SLA2,ZAP70,UBASH3A,CD247,PTPN7,NCF1,RSAD2,CCR5,LCK,ABCD2,CYTIP,CAV1,MX1,CCR2,SPIB,S100B,LCP1,APOC1,DERL3,IFI6,CXCR3,FPR1,FUT7,PRKCB,NLRP3,OAS1,OASL,GRAP2,LRMP,APOE,CUZD1,RHOH,RTN1,SRGN,CARD9,HLA-DOB,C7orf58,PTGDS,RTP4,NFATC2,BIRC3,PTGS1,SH2D2A,ALAS2,HSD17B14,PLA2G4C,NEB,CASKIN1,SECTM1,IL15,CLIC2,ABCB6,PLIN2,WARS,MX2,S100A12,TXLNB,SPERT,DHRS9,NLRP12,GRM4,MAP1LC3C,ATP1…
LUAD	Pearson	eigenvector	0.05	FDRN	eigenvector.FDRN_0.05.1	CYTOPLASMIC_MEMBRANE_BOUND_VESICLE	6991	2133	43	13.1195823201259	18	1.37199489745854	1.6451495168898	0.0754214928458659	1	DST,CAV2,SYTL2,AP3B2,FURIN,SYT13,SLC30A3,MTSS1,TF,EGFR,RASSF9,MT3,SYN3,CSPG5,CRISP3,SPACA3,AMPH,ARHGDIG
LUAD	Pearson	eigenvector	0.05	FDRN	eigenvector.FDRN_0.05.2	CYTOPLASMIC_PART	6991	2002	310	88.774138177657	100	1.12645419097032	1.19642286305816	0.0850915017778912	1	KIF15,HBB,ESPL1,DLGAP5,PLK1,BUB1,BIRC5,TOP2A,NEK2,CD207,PKMYT1,KIF20A,ANLN,VWF,AZU1,RAMP3,SELP,SFTPD,SGCA,OGN,HBA2,ABCA3,LAMP3,BRCA2,ZFP36,SDPR,CTSE,MTHFD2,SYNE1,DES,GPC2,MALL,TNNC1,LPCAT1,PDZD2,KCNA5,SEMA3B,NPC2,LRP2,ERO1L,PCSK2,HPGD,ANK3,DMBT1,CDK5R1,PDK4,CAV3,PXMP4,CLGN,CDO1,PMAIP1,MAOB,SGCG,LARGE,CABLES1,NTSR1,ADRB2,CYFIP2,UNC13B,GCSH,FAM57B,TNNI3,PTN,BCL2L10,BNIPL,TFRC,COX6B2,MOSC2,PLCE1,RER…
LUAD	Pearson	eigenvector	0.05	FDRN	eigenvector.FDRN_0.05.1	CYTOPLASMIC_VESICLE	6991	2133	45	13.7297954512945	18	1.31101734646038	1.52267547367787	0.111905158619714	1	DST,CAV2,SYTL2,AP3B2,FURIN,SYT13,SLC30A3,MTSS1,TF,EGFR,RASSF9,MT3,SYN3,CSPG5,CRISP3,SPACA3,AMPH,ARHGDIG
LUAD	Pearson	eigenvector	0.05	FDRN	eigenvector.FDRN_0.05.2	CYTOPLASMIC_VESICLE_MEMBRANE	6991	2002	7	2.00457731368903	3	1.49657485371771	1.87002251697247	0.322184744193388	1	SELP,DMBT1,ABCC4
LUAD	Pearson	eigenvector	0.05	FDRN	eigenvector.FDRN_0.05.2	CYTOPLASMIC_VESICLE_PART	6991	2002	7	2.00457731368903	3	1.49657485371771	1.87002251697247	0.322184744193388	1	SELP,DMBT1,ABCC4
LUAD	Pearson	eigenvector	0.05	FDRN	eigenvector.FDRN_0.05.2	CYTOSKELETAL_PART	6991	2002	79	22.623086825919	36	1.5912947811682	2.1060257956641	0.000955499479187158	1	KIF2C,TPX2,CDC20,PRC1,KIF23,KIF15,ESPL1,DLGAP5,TTK,PLK1,KIF11,BUB1,BIRC5,TOP2A,NEK2,CENPF,ANLN,CDK1,AURKA,KNTC1,LMNB1,BRCA2,CACNA1C,SHROOM4,TNNC1,KIF3C,NEDD9,INA,ACTN2,TNNI3,EML1,MYL3,GFAP,MYO18B,GYS2,ACTN3
LUAD	Pearson	eigenvector	0.05	FDRN	eigenvector.FDRN_0.05.2	CYTOSKELETON	6991	2002	130	37.227864397082	50	1.34307999692615	1.57167476152967	0.00937459239523456	1	KIF2C,TPX2,CDC20,PRC1,KIF23,KIF15,ESPL1,DLGAP5,TTK,CCNB2,PLK1,KIF11,BUB1,BIRC5,TOP2A,NEK2,CENPF,ANLN,CDK1,AURKA,KNTC1,EVPL,LMNB1,BRCA2,CACNA1C,SHROOM4,CLIC5,TNNC1,KIF3C,NEDD9,SCEL,MPZL2,PPL,INA,ACTN2,TNNI3,EDA,EML1,MYL3,DAPK1,DSP,GFAP,USH1G,LDB3,DMD,MYO18B,TGM1,GYS2,WBP2NL,ACTN3
LUAD	Pearson	eigenvector	0.05	FDRN	eigenvector.FDRN_0.05.1	CYTOSOL	6991	2133	56	17.0859676727221	20	1.17055120219677	1.26781642108877	0.238081196407049	1	AKR1C1,AKR7A3,SRXN1,CIDEC,LGALS4,ME1,ALDH3A1,PDZD3,CDA,NEFL,BCL2L14,TACSTD2,AIFM3,MAP3K13,CADPS,RAB3IP,RASSF9,ANXA9,MAPT,MCF2
LUAD	Pearson	eigenvector	0.05	FDRN	eigenvector.FDRN_0.05.2	CYTOSOLIC_PART	6991	2002	7	2.00457731368903	4	1.99543313829028	3.32666186560751	0.108943777205934	1	HBB,HBA2,HBQ1,HBE1
LUAD	Pearson	eigenvector	0.05	FDRN	eigenvector.FDRN_0.05.2	DENDRITE	6991	2002	6	1.71820912601917	4	2.32800532800533	4.99068570772597	0.0600905661569488	1	CDK5R1,ACTN2,GRIN1,MAGEE1
LUAD	Pearson	eigenvector	0.05	FDRN	eigenvector.FDRN_0.05.2	DNA_DIRECTED_RNA_POLYMERASE_COMPLEX	6991	2002	2	0.572736375339723	1	1.746003996004	2.49239201418543	0.490758872689165	1	POLR3G
LUAD	Pearson	eigenvector	0.05	FDRN	eigenvector.FDRN_0.05.1	DNA_DIRECTED_RNA_POLYMERASEII_CORE_COMPLEX	6991	2133	1	0.305106565584323	1	3.27754336615096	Inf	0.305106565584323	1	PPARGC1A
LUAD	Pearson	eigenvector	0.05	FDRN	eigenvector.FDRN_0.05.3	DNA_DIRECTED_RNA_POLYMERASEII_HOLOENZYME	6991	1195	2	0.341868116149335	1	2.92510460251046	4.85190151626022	0.31266993798894	1	PPARGC1B
LUAD	Pearson	eigenvector	0.05	FDRN	eigenvector.FDRN_0.05.2	DYSTROPHIN_ASSOCIATED_GLYCOPROTEIN_COMPLEX	6991	2002	8	2.29094550135889	6	2.61900599400599	7.49272605249033	0.00877580800485107	1	SGCA,CAV3,SGCG,DMD,SNTB1,MAGEE1
LUAD	Pearson	eigenvector	0.05	FDRN	eigenvector.FDRN_0.05.5	EARLY_ENDOSOME	6991	721	2	0.206265198111858	1	4.84812760055478	8.70355945953839	0.195642097779916	1	STEAP2
LUAD	Pearson	eigenvector	0.05	FDRN	eigenvector.FDRN_0.05.2	ENDOCYTIC_VESICLE	6991	2002	7	2.00457731368903	3	1.49657485371771	1.87002251697247	0.322184744193388	1	CD207,SFTPD,DMBT1
LUAD	Pearson	eigenvector	0.05	FDRN	eigenvector.FDRN_0.05.3	ENDOMEMBRANE_SYSTEM	6991	1195	33	5.64082391646403	9	1.59551160136934	1.82485180298294	0.0970698088534668	1	CAV1,DERL3,SP140,LRMP,CUZD1,RTN1,DHRS9,NBEA,BCL2
LUAD	Pearson	eigenvector	0.05	FDRN	eigenvector.FDRN_0.05.3	ENDOPLASMIC_RETICULUM	6991	1195	64	10.9397797167787	14	1.27973326359833	1.36223528275408	0.193642639209665	1	RSAD2,CAV1,APOC1,DERL3,LRMP,RTN1,C7orf58,PTGDS,PLIN2,DHRS9,ATP1A3,PLA2G2A,STS,CYP19A1
LUAD	Pearson	eigenvector	0.05	FDRN	eigenvector.FDRN_0.05.1	ENDOPLASMIC_RETICULUM_LUMEN	6991	2133	1	0.305106565584323	0	0	0	1	1
LUAD	Pearson	eigenvector	0.05	FDRN	eigenvector.FDRN_0.05.3	ENDOPLASMIC_RETICULUM_MEMBRANE	6991	1195	10	1.70934058074667	4	2.34008368200837	3.24022358972609	0.0752711405691756	1	DERL3,LRMP,RTN1,DHRS9
LUAD	Pearson	eigenvector	0.05	FDRN	eigenvector.FDRN_0.05.3	ENDOPLASMIC_RETICULUM_PART	6991	1195	11	1.88027463882134	4	2.12734880182579	2.7768898687344	0.102831240669393	1	DERL3,LRMP,RTN1,DHRS9
LUAD	Pearson	eigenvector	0.05	FDRN	eigenvector.FDRN_0.05.3	ENDOSOME	6991	1195	20	3.41868116149335	7	2.04757322175732	2.62066754629423	0.0417455440460991	1	CD79A,CCR5,FPR1,IL15,ATP7B,STS,ADRA2C
LUAD	Pearson	eigenvector	0.05	FDRN	eigenvector.FDRN_0.05.2	ENVELOPE	6991	2002	15	4.29552281504792	6	1.3968031968032	1.66319365133229	0.23915367790643	1	CENPF,LMNB1,MAOB,COX6B2,GUCY2D,NEU4
LUAD	Pearson	eigenvector	0.05	FDRN	eigenvector.FDRN_0.05.3	ER_GOLGI_INTERMEDIATE_COMPARTMENT	6991	1195	3	0.512802174224002	2	3.90013947001395	9.70987895298523	0.0776264627841291	1	RAB37,ANPEP
LUAD	Pearson	eigenvector	0.05	FDRN	eigenvector.FDRN_0.05.2	EUKARYOTIC_TRANSLATION_INITIATION_FACTOR_3_COMPLEX	6991	2002	1	0.286368187669861	1	3.49200799200799	Inf	0.286368187669861	1	EIF3C
LUAD	Pearson	eigenvector	0.05	FDRN	eigenvector.FDRN_0.05.3	EXTERNAL_SIDE_OF_PLASMA_MEMBRANE	6991	1195	12	2.05120869689601	6	2.92510460251046	4.86810300086033	0.00893599333154164	1	CD3E,CD79A,CCR5,IL2RB,IL2RG,CD28
LUAD	Pearson	eigenvector	0.05	FDRN	eigenvector.FDRN_0.05.5	EXTRACELLULAR_MATRIX	6991	721	74	7.63181233013875	33	4.32400569779211	7.28261896971472	2.57289143157339e-14	3.57220246359649e-10	COL3A1,COL5A1,COL5A2,COL1A2,COL10A1,POSTN,VCAN,COL6A3,COL5A3,LUM,COL15A1,NID2,FBN1,SGCD,COMP,MMP11,FBLN2,ECM2,COL4A2,COL8A1,CD248,CTGF,FMOD,FBLN1,MATN3,COL18A1,COL13A1,ADAMTS13,COL16A1,ADAMTS9,HAPLN1,ECM1,MEPE
LUAD	Pearson	eigenvector	0.05	FDRN	eigenvector.FDRN_0.05.5	EXTRACELLULAR_MATRIX_PART	6991	721	40	4.12530396223716	17	4.12090846047157	6.55539215931178	1.26886087406429e-07	0.00176168643755086	COL3A1,COL5A1,COL5A2,COL1A2,COL10A1,COL6A3,COL5A3,LUM,COL15A1,NID2,FBN1,SGCD,COL4A2,COL8A1,COL18A1,COL13A1,COL16A1
LUAD	Pearson	eigenvector	0.05	FDRN	eigenvector.FDRN_0.05.5	EXTRACELLULAR_REGION	6991	721	302	31.1460449148906	67	2.15115595521305	2.63040572478629	5.09226120769385e-10	7.07009546076214e-06	COL3A1,COL5A1,COL5A2,COL1A2,COL10A1,POSTN,VCAN,COL6A3,COL5A3,MMP2,SFRP4,LUM,COL15A1,NID2,FBN1,SGCD,INHBA,ANGPTL2,COMP,MMP11,FBLN2,ECM2,COL4A2,COL8A1,SLIT2,CD248,CTGF,PLA2G5,FMOD,FBLN1,CDH13,SERPINF1,CXCL1,LOXL1,MATN3,TGFBI,MMP3,COL18A1,APOA1,COL13A1,ADAMTS13,PCSK5,COL16A1,MMP13,KLK4,FSTL3,ADAMTS9,EGFL6,HAPLN1,CYTL1,GRP,MMP8,GDNF,ECM1,SCRG1,TNFRSF11B,MEPE,CCL20,WNT5A,PLA2R1,INHBB,SFRP1,INSL3,KIRRE…
LUAD	Pearson	eigenvector	0.05	FDRN	eigenvector.FDRN_0.05.5	EXTRACELLULAR_REGION_PART	6991	721	238	24.5455585753111	57	2.32221238009767	2.88717709878469	5.16576708080121e-10	7.1721510149844e-06	COL3A1,COL5A1,COL5A2,COL1A2,COL10A1,POSTN,VCAN,COL6A3,COL5A3,MMP2,SFRP4,LUM,COL15A1,NID2,FBN1,SGCD,INHBA,ANGPTL2,COMP,MMP11,FBLN2,ECM2,COL4A2,COL8A1,CD248,CTGF,FMOD,FBLN1,CDH13,CXCL1,MATN3,TGFBI,MMP3,COL18A1,APOA1,COL13A1,ADAMTS13,PCSK5,COL16A1,MMP13,FSTL3,ADAMTS9,EGFL6,HAPLN1,CYTL1,GRP,MMP8,ECM1,SCRG1,MEPE,CCL20,WNT5A,PLA2R1,SFRP1,NOG,VEGFA,IL12A
LUAD	Pearson	eigenvector	0.05	FDRN	eigenvector.FDRN_0.05.3	EXTRACELLULAR_SPACE	6991	1195	170	29.0587898726935	51	1.75506276150628	2.12648524967813	1.86513500959755e-05	0.258955344732524	C1QB,C1QA,CXCL9,SPN,CCL4,FGL2,COL25A1,CCL13,EBI3,CXCL2,SRGN,IL1B,GNLY,MMP9,INHA,LYZ,CFP,IL6,IL9R,OSM,CETP,APOL1,CSF3,CCL2,GHRL,IL32,IL1RN,HBEGF,IL27,TNFAIP2,SECTM1,IL15,RBP4,CD5L,CCL22,IL12B,MMP7,SERPINA1,FGF12,C2,CXCL3,CHI3L1,CFH,AKR1B1,REN,MEP1A,UTS2,VTN,LGALS7,CCL1,LEP
LUAD	Pearson	eigenvector	0.05	FDRN	eigenvector.FDRN_0.05.1	EXTRINSIC_TO_MEMBRANE	6991	2133	14	4.27149191818052	6	1.40466144263613	1.71001211324603	0.232351471039299	1	SYTL2,TGM3,GFRA3,MUC16,TDGF1,GNAI1
LUAD	Pearson	eigenvector	0.05	FDRN	eigenvector.FDRN_0.05.1	EXTRINSIC_TO_PLASMA_MEMBRANE	6991	2133	8	2.44085252467458	4	1.63877168307548	2.27967398477852	0.203359336060416	1	SYTL2,TGM3,TDGF1,GNAI1
LUAD	Pearson	eigenvector	0.05	FDRN	eigenvector.FDRN_0.05.5	FOCAL_ADHESION	6991	721	7	0.721928193391503	1	1.38517931444422	1.44990245898093	0.533396965957199	1	LAYN
LUAD	Pearson	eigenvector	0.05	FDRN	eigenvector.FDRN_0.05.3	GOLGI_APPARATUS	6991	1195	50	8.54670290373337	12	1.40405020920502	1.53692676301503	0.134018864962799	1	CAV1,FUT7,SRGN,PTGDS,SECTM1,IL15,ATP1A3,NBEA,ATP7B,CXCL14,STS,CHST2
LUAD	Pearson	eigenvector	0.05	FDRN	eigenvector.FDRN_0.05.3	GOLGI_APPARATUS_PART	6991	1195	15	2.56401087112001	4	1.56005578800558	1.76610347986359	0.246030617796924	1	CAV1,NBEA,ATP7B,CHST2
LUAD	Pearson	eigenvector	0.05	FDRN	eigenvector.FDRN_0.05.1	GOLGI_ASSOCIATED_VESICLE	6991	2133	5	1.52553282792161	4	2.62203469292077	9.12230679127348	0.0327026032806796	1	AP3B2,FURIN,RASSF9,CSPG5
LUAD	Pearson	eigenvector	0.05	FDRN	eigenvector.FDRN_0.05.2	GOLGI_MEMBRANE	6991	2002	7	2.00457731368903	3	1.49657485371771	1.87002251697247	0.322184744193388	1	MALL,LARGE,SGMS2
LUAD	Pearson	eigenvector	0.05	FDRN	eigenvector.FDRN_0.05.1	GOLGI_STACK	6991	2133	0	0	0	NA	0	1	1
LUAD	Pearson	eigenvector	0.05	FDRN	eigenvector.FDRN_0.05.5	GROWTH_CONE	6991	721	5	0.515662995279645	1	1.93925104022191	2.17536877112124	0.419810685801747	1	THY1
LUAD	Pearson	eigenvector	0.05	FDRN	eigenvector.FDRN_0.05.1	HETEROGENEOUS_NUCLEAR_RIBONUCLEOPROTEIN_COMPLEX	6991	2133	0	0	0	NA	0	1	1
LUAD	Pearson	eigenvector	0.05	FDRN	eigenvector.FDRN_0.05.1	HISTONE_DEACETYLASE_COMPLEX	6991	2133	1	0.305106565584323	1	3.27754336615096	Inf	0.305106565584323	1	HDAC9
LUAD	Pearson	eigenvector	0.05	FDRN	eigenvector.FDRN_0.05.3	IMMUNOLOGICAL_SYNAPSE	6991	1195	8	1.36747246459734	8	5.85020920502092	Inf	7.14778645080082e-07	0.00992398670829186	TRAT1,GZMA,CD79A,ZAP70,CD247,GZMB,LAT,CARD11
LUAD	Pearson	eigenvector	0.05	FDRN	eigenvector.FDRN_0.05.2	INSOLUBLE_FRACTION	6991	2002	5	1.43184093834931	4	2.79360639360639	9.98224113469559	0.0258776446432971	1	CLIC5,PDE4D,MAL,GYS2
LUAD	Pearson	eigenvector	0.05	FDRN	eigenvector.FDRN_0.05.3	INTEGRAL_TO_ENDOPLASMIC_RETICULUM_MEMBRANE	6991	1195	3	0.512802174224002	3	5.85020920502092	Inf	0.00498403584852623	1	DERL3,RTN1,DHRS9
LUAD	Pearson	eigenvector	0.05	FDRN	eigenvector.FDRN_0.05.2	INTEGRAL_TO_GOLGI_MEMBRANE	6991	2002	3	0.859104563009584	2	2.32800532800533	4.98669575766558	0.199014492412648	1	LARGE,SGMS2
LUAD	Pearson	eigenvector	0.05	FDRN	eigenvector.FDRN_0.05.3	INTEGRAL_TO_MEMBRANE	6991	1195	756	129.226147904449	208	1.60958136857718	2.01796254113385	1.79657494399938e-14	2.49436465224874e-10	FCER1G,LST1,LAPTM5,CYBB,TYROBP,C3AR1,TRAT1,NCKAP1L,PTPRC,KLRK1,SIGLEC7,CD74,FPR3,SIT1,LILRB1,CD19,LILRB2,CSF1R,NKG7,ITGAX,CD84,CD37,CSF2RB,MS4A1,CD79B,CD33,CMKLR1,SPN,IGSF6,MSR1,CXCR6,CD163,IL12RB1,HLA-DRB5,NFAM1,CD300C,CCR5,CLEC4A,CD48,ITGAM,CD52,LAX1,EVI2B,IL2RB,GPR34,TNFRSF17,FASLG,IL2RG,CD6,ABCD2,CAV1,PTPRO,CXCR5,KLRC2,MRC1,CCR2,MARCO,C5AR1,CD96,CD1B,DERL3,ADORA3,NCR3,CNR2,CCR7,CTLA4,TNFRSF13…
LUAD	Pearson	eigenvector	0.05	FDRN	eigenvector.FDRN_0.05.3	INTEGRAL_TO_ORGANELLE_MEMBRANE	6991	1195	6	1.025604348448	3	2.92510460251046	4.85836574979231	0.0663934082630345	1	DERL3,RTN1,DHRS9
LUAD	Pearson	eigenvector	0.05	FDRN	eigenvector.FDRN_0.05.3	INTEGRAL_TO_PLASMA_MEMBRANE	6991	1195	614	104.953511657846	173	1.64834884766876	2.05526059371587	4.67660385314386e-13	6.49299678970494e-09	FCER1G,LAPTM5,CYBB,TYROBP,C3AR1,TRAT1,NCKAP1L,PTPRC,KLRK1,SIGLEC7,SIT1,CD19,LILRB2,CSF1R,NKG7,ITGAX,CD84,CD37,CSF2RB,MS4A1,CD79B,CD33,CMKLR1,SPN,IGSF6,MSR1,CXCR6,CD163,IL12RB1,HLA-DRB5,CD300C,CCR5,CLEC4A,CD48,ITGAM,CD52,EVI2B,IL2RB,GPR34,FASLG,IL2RG,CD6,ABCD2,CAV1,PTPRO,CXCR5,KLRC2,MRC1,CCR2,MARCO,C5AR1,CD96,ADORA3,NCR3,CNR2,CCR7,CTLA4,TNFRSF13B,CCR8,CD226,CD8B,OLR1,P2RX7,CXCR3,TNFSF8,CCR4,CD40LG…
LUAD	Pearson	eigenvector	0.05	FDRN	eigenvector.FDRN_0.05.1	INTEGRATOR_COMPLEX	6991	2133	0	0	0	NA	0	1	1
LUAD	Pearson	eigenvector	0.05	FDRN	eigenvector.FDRN_0.05.5	INTEGRIN_COMPLEX	6991	721	16	1.65012158489486	3	1.81804785020804	2.0108018688302	0.224099285934203	1	ITGA11,ITGA5,ITGB3
LUAD	Pearson	eigenvector	0.05	FDRN	eigenvector.FDRN_0.05.2	INTERCALATED_DISC	6991	2002	4	1.14547275067945	2	1.746003996004	2.4931380702436	0.324325133139604	1	GJB1,GJB2
LUAD	Pearson	eigenvector	0.05	FDRN	eigenvector.FDRN_0.05.1	INTERCELLULAR_JUNCTION	6991	2133	33	10.0685166642826	13	1.29115344727159	1.48326025518698	0.177362614277099	1	CLDN1,CLDN3,PDZD3,CLDN4,COL17A1,CLDN9,CDH1,BAI1,CLDN11,DSC3,CLDN10,NRAP,CLDN19
LUAD	Pearson	eigenvector	0.05	FDRN	eigenvector.FDRN_0.05.1	INTERMEDIATE_FILAMENT	6991	2133	15	4.57659848376484	9	1.96652601969058	3.42576558108159	0.0170003721164991	1	KRT6A,KRT19,NEFL,KRT15,KRT17,DRD2,PKP1,NEFM,KRT3
LUAD	Pearson	eigenvector	0.05	FDRN	eigenvector.FDRN_0.05.1	INTERMEDIATE_FILAMENT_CYTOSKELETON	6991	2133	15	4.57659848376484	9	1.96652601969058	3.42576558108159	0.0170003721164991	1	KRT6A,KRT19,NEFL,KRT15,KRT17,DRD2,PKP1,NEFM,KRT3
LUAD	Pearson	eigenvector	0.05	FDRN	eigenvector.FDRN_0.05.2	INTRACELLULAR_NON_MEMBRANE_BOUND_ORGANELLE	6991	2002	168	48.1098555285367	72	1.49657485371771	1.90132764772847	4.73838445417365e-05	0.65787729761747	KIF2C,TPX2,BUB1B,CDC20,PRC1,KIF23,CENPA,KIF15,ESPL1,DLGAP5,TTK,CCNB2,PLK1,KIF11,NDC80,BUB1,CDCA5,BIRC5,TOP2A,CENPE,NEK2,CENPF,HELLS,OIP5,RAD51,MAD2L1,ANLN,CDK1,AURKA,CDT1,ZWINT,MCM2,KNTC1,CHEK1,PIF1,RFC4,EVPL,SYCE2,LMNB1,BRCA2,CDKN2A,CACNA1C,SHROOM4,CLIC5,TNNC1,KIF3C,DMC1,NEDD9,PCDH15,VCX3A,SCEL,MPZL2,STAG3,PPL,INA,ACTN2,TNNI3,EDA,EML1,MYL3,DAPK1,DSP,GFAP,USH1G,LDB3,DMD,MYO18B,TGM1,GYS2,WBP2NL,ZN…
LUAD	Pearson	eigenvector	0.05	FDRN	eigenvector.FDRN_0.05.2	INTRACELLULAR_ORGANELLE_PART	6991	2002	196	56.1281647832928	87	1.5500239556362	2.0337994529075	1.3932135859985e-06	0.0193433774280032	KIF2C,TPX2,BUB1B,CDC20,PRC1,KIF23,CENPA,KIF15,ESPL1,DLGAP5,TTK,PLK1,KIF11,NDC80,BUB1,CDCA5,BIRC5,TOP2A,CENPE,POLQ,NEK2,CENPF,HELLS,OIP5,RAD51,MAD2L1,ANLN,CDK1,AURKA,CDT1,ZWINT,MCM2,BRCA1,KNTC1,KPNA2,CHEK1,WDHD1,EZH2,PIF1,RFC4,FOXF1,ZBTB16,SELP,NKX2-1,FOXF2,SYCE2,LMNB1,LAMP3,BRCA2,CDKN2A,CACNA1C,POLR3G,SHROOM4,MALL,TNNC1,HMGA1,KIF3C,DMC1,NEDD9,VCX3A,DMBT1,TERT,STAG3,PXMP4,MAOB,LARGE,INA,ACTN2,TNNI…
LUAD	Pearson	eigenvector	0.05	FDRN	eigenvector.FDRN_0.05.3	INTRINSIC_TO_ENDOPLASMIC_RETICULUM_MEMBRANE	6991	1195	3	0.512802174224002	3	5.85020920502092	Inf	0.00498403584852623	1	DERL3,RTN1,DHRS9
LUAD	Pearson	eigenvector	0.05	FDRN	eigenvector.FDRN_0.05.2	INTRINSIC_TO_GOLGI_MEMBRANE	6991	2002	3	0.859104563009584	2	2.32800532800533	4.98669575766558	0.199014492412648	1	LARGE,SGMS2
LUAD	Pearson	eigenvector	0.05	FDRN	eigenvector.FDRN_0.05.3	INTRINSIC_TO_MEMBRANE	6991	1195	769	131.448290659419	209	1.58997883465458	1.98170201226317	6.15581031635067e-14	8.54672704322127e-10	FCER1G,LST1,LAPTM5,CYBB,TYROBP,C3AR1,TRAT1,NCKAP1L,PTPRC,KLRK1,SIGLEC7,CD74,FPR3,SIT1,LILRB1,CD19,LILRB2,CSF1R,NKG7,ITGAX,CD84,CD37,CSF2RB,MS4A1,CD79B,CD33,CMKLR1,SPN,IGSF6,MSR1,CXCR6,CD163,IL12RB1,HLA-DRB5,NFAM1,CD300C,CCR5,CLEC4A,CD48,ITGAM,CD52,LAX1,EVI2B,IL2RB,GPR34,TNFRSF17,FASLG,IL2RG,CD6,ABCD2,CAV1,PTPRO,CXCR5,KLRC2,MRC1,CCR2,MARCO,C5AR1,CD96,CD1B,DERL3,ADORA3,NCR3,CNR2,CCR7,CTLA4,TNFRSF13…
LUAD	Pearson	eigenvector	0.05	FDRN	eigenvector.FDRN_0.05.3	INTRINSIC_TO_ORGANELLE_MEMBRANE	6991	1195	6	1.025604348448	3	2.92510460251046	4.85836574979231	0.0663934082630345	1	DERL3,RTN1,DHRS9
LUAD	Pearson	eigenvector	0.05	FDRN	eigenvector.FDRN_0.05.3	INTRINSIC_TO_PLASMA_MEMBRANE	6991	1195	626	107.004720354742	174	1.62609648829655	2.01468104416863	1.47041714501548e-12	2.04152716413949e-08	FCER1G,LAPTM5,CYBB,TYROBP,C3AR1,TRAT1,NCKAP1L,PTPRC,KLRK1,SIGLEC7,SIT1,CD19,LILRB2,CSF1R,NKG7,ITGAX,CD84,CD37,CSF2RB,MS4A1,CD79B,CD33,CMKLR1,SPN,IGSF6,MSR1,CXCR6,CD163,IL12RB1,HLA-DRB5,CD300C,CCR5,CLEC4A,CD48,ITGAM,CD52,EVI2B,IL2RB,GPR34,FASLG,IL2RG,CD6,ABCD2,CAV1,PTPRO,CXCR5,KLRC2,MRC1,CCR2,MARCO,C5AR1,CD96,ADORA3,NCR3,CNR2,CCR7,CTLA4,TNFRSF13B,CCR8,CD226,CD8B,OLR1,P2RX7,CXCR3,TNFSF8,CCR4,CD40LG…
LUAD	Pearson	eigenvector	0.05	FDRN	eigenvector.FDRN_0.05.2	KINESIN_COMPLEX	6991	2002	8	2.29094550135889	5	2.18250499500499	4.16024079292526	0.0479087409791412	1	KIF2C,KIF23,KIF15,KIF11,KIF3C
LUAD	Pearson	eigenvector	0.05	FDRN	eigenvector.FDRN_0.05.2	KINETOCHORE	6991	2002	6	1.71820912601917	6	3.49200799200799	Inf	0.000548559525892806	1	BUB1B,BUB1,CENPE,CENPF,MAD2L1,ZWINT
LUAD	Pearson	eigenvector	0.05	FDRN	eigenvector.FDRN_0.05.5	LAMELLIPODIUM	6991	721	5	0.515662995279645	2	3.87850208044383	5.80862733103638	0.0860120139720788	1	FAP,PDPN
LUAD	Pearson	eigenvector	0.05	FDRN	eigenvector.FDRN_0.05.3	LATE_ENDOSOME	6991	1195	2	0.341868116149335	2	5.85020920502092	Inf	0.0291981781603938	1	CD79A,ATP7B
LUAD	Pearson	eigenvector	0.05	FDRN	eigenvector.FDRN_0.05.5	LEADING_EDGE	6991	721	12	1.23759118867115	4	3.23208506703652	4.36552723928671	0.0282749683136313	1	FAP,ITGA5,PDPN,LAYN
LUAD	Pearson	eigenvector	0.05	FDRN	eigenvector.FDRN_0.05.3	LIPID_RAFT	6991	1195	16	2.73494492919468	9	3.29074267782427	6.27326315514012	0.000438078099653677	1	BTK,CD79A,CD48,LAX1,LCK,CAV1,LAT,PAG1,CARD11
LUAD	Pearson	eigenvector	0.05	FDRN	eigenvector.FDRN_0.05.3	LYSOSOMAL_MEMBRANE	6991	1195	2	0.341868116149335	1	2.92510460251046	4.85190151626022	0.31266993798894	1	MYO7A
LUAD	Pearson	eigenvector	0.05	FDRN	eigenvector.FDRN_0.05.3	LYSOSOME	6991	1195	21	3.58961521956802	8	2.22865112572225	2.99759882683695	0.0178647013806294	1	HLA-DRA,SRGN,HLA-DOB,CXCR2,STS,KCNE2,MYO7A,MPO
LUAD	Pearson	eigenvector	0.05	FDRN	eigenvector.FDRN_0.05.3	LYTIC_VACUOLE	6991	1195	21	3.58961521956802	8	2.22865112572225	2.99759882683695	0.0178647013806294	1	HLA-DRA,SRGN,HLA-DOB,CXCR2,STS,KCNE2,MYO7A,MPO
LUAD	Pearson	eigenvector	0.05	FDRN	eigenvector.FDRN_0.05.2	MACROMOLECULAR_COMPLEX	6991	2002	215	61.5691603490202	84	1.3643194015287	1.62399250969139	0.000529301789688761	1	KIF2C,BUB1B,KIF23,KIF15,HBB,KIF11,BUB1,CDCA5,BIRC5,TOP2A,CENPE,CENPF,CDCA8,MAD2L1,ZWINT,BRCA1,EZH2,RFC4,C7,ITGA8,FOXF1,ZBTB16,SCN4B,SGCA,FOXF2,HBA2,BRCA2,ROS1,CACNA1C,ITGA9,POLR3G,SHROOM4,TNNC1,SCN2B,HMGA1,KCNA5,GJB1,KIF3C,ITGB6,GJB2,KCNQ1,KCNA4,GNA14,TERT,IL6R,CAV3,FOXH1,CACNA1D,SGCG,ADRB2,KCND3,CACNB1,GCSH,TNNI3,NXF3,KCNJ8,CACNA1H,EML1,KCNJ14,STRA6,NR6A1,MYL3,CDK6,FOXE3,ABAT,NAP1L2,SERPINA5,CAC…
LUAD	Pearson	eigenvector	0.05	FDRN	eigenvector.FDRN_0.05.3	MEDIATOR_COMPLEX	6991	1195	1	0.170934058074667	1	5.85020920502092	Inf	0.170934058074667	1	PPARGC1B
LUAD	Pearson	eigenvector	0.05	FDRN	eigenvector.FDRN_0.05.3	MEMBRANE	6991	1195	999	170.763124016593	271	1.58699368824892	2.04151871128955	3.82127910428637e-18	5.3054639083912e-14	FCER1G,HLA-DRA,LST1,LAPTM5,CYBB,TYROBP,C3AR1,TRAT1,NCKAP1L,PTPRC,BTK,SIRPG,CD3E,KLRK1,SIGLEC7,GZMA,CD53,HLA-DOA,FCGR3A,CD74,FPR3,SIT1,PTPRCAP,CD79A,LILRB1,CD19,SLA2,ZAP70,LILRB2,CSF1R,NKG7,ITGAX,CD84,CD37,CD5,CSF2RB,MS4A1,CD79B,CD33,CMKLR1,SPN,IGSF6,MSR1,CXCR6,CD247,KLRD1,CD163,IL12RB1,HLA-DRB5,LY86,NFAM1,CD300C,CCR5,CD14,CLEC4A,CD48,ITGAM,CD52,LAX1,EVI2B,GZMB,LCK,IL2RB,GPR34,TNFRSF17,FASLG,OAS2,…
LUAD	Pearson	eigenvector	0.05	FDRN	eigenvector.FDRN_0.05.1	MEMBRANE_BOUND_VESICLE	6991	2133	44	13.4246888857102	18	1.34081319524358	1.58155744815635	0.0925219376628715	1	DST,CAV2,SYTL2,AP3B2,FURIN,SYT13,SLC30A3,MTSS1,TF,EGFR,RASSF9,MT3,SYN3,CSPG5,CRISP3,SPACA3,AMPH,ARHGDIG
LUAD	Pearson	eigenvector	0.05	FDRN	eigenvector.FDRN_0.05.1	MEMBRANE_COAT	6991	2133	1	0.305106565584323	1	3.27754336615096	Inf	0.305106565584323	1	EGFR
LUAD	Pearson	eigenvector	0.05	FDRN	eigenvector.FDRN_0.05.2	MEMBRANE_ENCLOSED_LUMEN	6991	2002	44	12.6002002574739	20	1.58727636000363	2.08734942121818	0.0127487266283817	1	TOP2A,POLQ,CENPF,OIP5,KPNA2,WDHD1,EZH2,FOXF1,ZBTB16,NKX2-1,FOXF2,CDKN2A,POLR3G,HMGA1,VCX3A,NXF3,SMARCD3,NR6A1,FOXE3,NAP1L2
LUAD	Pearson	eigenvector	0.05	FDRN	eigenvector.FDRN_0.05.3	MEMBRANE_FRACTION	6991	1195	160	27.3494492919468	37	1.35286087866109	1.4735777528507	0.0292740747087887	1	NCKAP1L,LILRB2,CD52,OAS2,HLA-B,FOLR2,OLR1,SLC1A3,RASGRP4,SIGLEC6,CD7,SLC11A1,ACE,LYVE1,OAS3,SLC4A3,PTGS1,CD38,ABCB1,CYSLTR1,RASGRP1,JAKMIP1,SLC12A3,IL15,GP1BA,CD70,CEACAM4,DHRS9,FOLR3,DBH,MCTP1,SLC16A6,SLC16A7,STS,ABCB11,MADCAM1,CYP19A1
LUAD	Pearson	eigenvector	0.05	FDRN	eigenvector.FDRN_0.05.3	MEMBRANE_PART	6991	1195	870	148.712630524961	229	1.53988265281585	1.90631596025394	1.3064297847945e-13	1.81384711320868e-09	FCER1G,LST1,LAPTM5,CYBB,TYROBP,C3AR1,TRAT1,NCKAP1L,PTPRC,BTK,CD3E,KLRK1,SIGLEC7,GZMA,CD74,FPR3,SIT1,CD79A,LILRB1,CD19,ZAP70,LILRB2,CSF1R,NKG7,ITGAX,CD84,CD37,CSF2RB,MS4A1,CD79B,CD33,CMKLR1,SPN,IGSF6,MSR1,CXCR6,CD247,CD163,IL12RB1,HLA-DRB5,NFAM1,CD300C,CCR5,CLEC4A,CD48,ITGAM,CD52,LAX1,EVI2B,GZMB,LCK,IL2RB,GPR34,TNFRSF17,FASLG,IL2RG,CD6,ABCD2,CAV1,PTPRO,CXCR5,KLRC2,MRC1,CCR2,MARCO,C5AR1,CD96,CD1B,D…
LUAD	Pearson	eigenvector	0.05	FDRN	eigenvector.FDRN_0.05.3	MICROBODY	6991	1195	4	0.68373623229867	2	2.92510460251046	4.85513091560366	0.137867284777807	1	ABCD2,PIPOX
LUAD	Pearson	eigenvector	0.05	FDRN	eigenvector.FDRN_0.05.2	MICROBODY_MEMBRANE	6991	2002	1	0.286368187669861	1	3.49200799200799	Inf	0.286368187669861	1	PXMP4
LUAD	Pearson	eigenvector	0.05	FDRN	eigenvector.FDRN_0.05.2	MICROBODY_PART	6991	2002	2	0.572736375339723	1	1.746003996004	2.49239201418543	0.490758872689165	1	PXMP4
LUAD	Pearson	eigenvector	0.05	FDRN	eigenvector.FDRN_0.05.3	MICROSOME	6991	1195	19	3.24774710341868	5	1.5395287381634	1.73512872959868	0.213794639661617	1	OAS2,OAS3,PTGS1,DHRS9,STS
LUAD	Pearson	eigenvector	0.05	FDRN	eigenvector.FDRN_0.05.2	MICROTUBULE	6991	2002	7	2.00457731368903	5	2.49429142286285	6.24063811264531	0.0234506578702099	1	PRC1,KIF11,BIRC5,CDK1,KNTC1
LUAD	Pearson	eigenvector	0.05	FDRN	eigenvector.FDRN_0.05.4	MICROTUBULE_ASSOCIATED_COMPLEX	6991	813	18	2.09326276641396	3	1.43316933169332	1.52161336078981	0.34981810343539	1	DNAI2,DNALI1,KIF5A
LUAD	Pearson	eigenvector	0.05	FDRN	eigenvector.FDRN_0.05.2	MICROTUBULE_CYTOSKELETON	6991	2002	42	12.0274638821342	24	1.99543313829028	3.35017573822706	9.96174977127516e-05	1	KIF2C,TPX2,CDC20,PRC1,KIF23,KIF15,ESPL1,DLGAP5,TTK,CCNB2,PLK1,KIF11,BUB1,BIRC5,TOP2A,NEK2,CENPF,CDK1,AURKA,KNTC1,BRCA2,KIF3C,NEDD9,EML1
LUAD	Pearson	eigenvector	0.05	FDRN	eigenvector.FDRN_0.05.2	MICROTUBULE_ORGANIZING_CENTER	6991	2002	12	3.43641825203834	9	2.61900599400599	7.50249148888904	0.00115834811451662	1	KIF15,ESPL1,DLGAP5,PLK1,BUB1,BIRC5,TOP2A,NEK2,BRCA2
LUAD	Pearson	eigenvector	0.05	FDRN	eigenvector.FDRN_0.05.2	MICROTUBULE_ORGANIZING_CENTER_PART	6991	2002	3	0.859104563009584	2	2.32800532800533	4.98669575766558	0.199014492412648	1	BIRC5,TOP2A
LUAD	Pearson	eigenvector	0.05	FDRN	eigenvector.FDRN_0.05.2	MICROVILLUS	6991	2002	5	1.43184093834931	2	1.3968031968032	1.66186730470214	0.443579780399816	1	CLIC5,PCDH15
LUAD	Pearson	eigenvector	0.05	FDRN	eigenvector.FDRN_0.05.3	MITOCHONDRIAL_ENVELOPE	6991	1195	7	1.19653840652267	3	2.50723251643754	3.64334996609001	0.10176850381444	1	ALAS2,ABCB6,BCL2
LUAD	Pearson	eigenvector	0.05	FDRN	eigenvector.FDRN_0.05.3	MITOCHONDRIAL_INNER_MEMBRANE	6991	1195	3	0.512802174224002	1	1.95006973500697	2.42590036867619	0.430191675591347	1	ALAS2
LUAD	Pearson	eigenvector	0.05	FDRN	eigenvector.FDRN_0.05.1	MITOCHONDRIAL_LUMEN	6991	2133	1	0.305106565584323	1	3.27754336615096	Inf	0.305106565584323	1	CASQ1
LUAD	Pearson	eigenvector	0.05	FDRN	eigenvector.FDRN_0.05.1	MITOCHONDRIAL_MATRIX	6991	2133	1	0.305106565584323	1	3.27754336615096	Inf	0.305106565584323	1	CASQ1
LUAD	Pearson	eigenvector	0.05	FDRN	eigenvector.FDRN_0.05.3	MITOCHONDRIAL_MEMBRANE	6991	1195	4	0.68373623229867	2	2.92510460251046	4.85513091560366	0.137867284777807	1	ALAS2,BCL2
LUAD	Pearson	eigenvector	0.05	FDRN	eigenvector.FDRN_0.05.2	MITOCHONDRIAL_MEMBRANE_PART	6991	2002	1	0.286368187669861	1	3.49200799200799	Inf	0.286368187669861	1	COX6B2
LUAD	Pearson	eigenvector	0.05	FDRN	eigenvector.FDRN_0.05.3	MITOCHONDRIAL_OUTER_MEMBRANE	6991	1195	1	0.170934058074667	1	5.85020920502092	Inf	0.170934058074667	1	BCL2
LUAD	Pearson	eigenvector	0.05	FDRN	eigenvector.FDRN_0.05.3	MITOCHONDRIAL_PART	6991	1195	8	1.36747246459734	3	2.19382845188285	2.91409466507892	0.142840894250757	1	ALAS2,ABCB6,BCL2
LUAD	Pearson	eigenvector	0.05	FDRN	eigenvector.FDRN_0.05.1	MITOCHONDRIAL_RESPIRATORY_CHAIN	6991	2133	0	0	0	NA	0	1	1
LUAD	Pearson	eigenvector	0.05	FDRN	eigenvector.FDRN_0.05.1	MITOCHONDRIAL_RESPIRATORY_CHAIN_COMPLEX_I	6991	2133	0	0	0	NA	0	1	1
LUAD	Pearson	eigenvector	0.05	FDRN	eigenvector.FDRN_0.05.1	MITOCHONDRIAL_RIBOSOME	6991	2133	0	0	0	NA	0	1	1
LUAD	Pearson	eigenvector	0.05	FDRN	eigenvector.FDRN_0.05.1	MITOCHONDRIAL_SMALL_RIBOSOMAL_SUBUNIT	6991	2133	0	0	0	NA	0	1	1
LUAD	Pearson	eigenvector	0.05	FDRN	eigenvector.FDRN_0.05.4	MITOCHONDRION	6991	813	38	4.41911028465169	10	2.26289894477892	2.73471658588683	0.00965791270669713	1	CCDC39,GLS2,SLC22A4,LDHD,HMGCS2,BZRAP1,KIAA1683,AMT,TP53AIP1,ASAH2
LUAD	Pearson	eigenvector	0.05	FDRN	eigenvector.FDRN_0.05.2	MYOFIBRIL	6991	2002	12	3.43641825203834	4	1.16400266400266	1.24649730570184	0.465160997133502	1	DES,TNNC1,TNNI3,DMD
LUAD	Pearson	eigenvector	0.05	FDRN	eigenvector.FDRN_0.05.2	MYOSIN_COMPLEX	6991	2002	4	1.14547275067945	2	1.746003996004	2.4931380702436	0.324325133139604	1	MYL3,MYO18B
LUAD	Pearson	eigenvector	0.05	FDRN	eigenvector.FDRN_0.05.1	NADH_DEHYDROGENASE_COMPLEX	6991	2133	0	0	0	NA	0	1	1
LUAD	Pearson	eigenvector	0.05	FDRN	eigenvector.FDRN_0.05.1	NEURON_PROJECTION	6991	2133	10	3.05106565584323	5	1.63877168307548	2.28027517206217	0.159006728375698	1	CABP4,NEFL,TGFB2,MAPT,NEFM
LUAD	Pearson	eigenvector	0.05	FDRN	eigenvector.FDRN_0.05.3	NICOTINIC_ACETYLCHOLINE_GATED_RECEPTOR_CHANNEL_COMPLEX	6991	1195	7	1.19653840652267	3	2.50723251643754	3.64334996609001	0.10176850381444	1	CHRNB2,CHRNA6,CHRNA3
LUAD	Pearson	eigenvector	0.05	FDRN	eigenvector.FDRN_0.05.2	NON_MEMBRANE_BOUND_ORGANELLE	6991	2002	168	48.1098555285367	72	1.49657485371771	1.90132764772847	4.73838445417365e-05	0.65787729761747	KIF2C,TPX2,BUB1B,CDC20,PRC1,KIF23,CENPA,KIF15,ESPL1,DLGAP5,TTK,CCNB2,PLK1,KIF11,NDC80,BUB1,CDCA5,BIRC5,TOP2A,CENPE,NEK2,CENPF,HELLS,OIP5,RAD51,MAD2L1,ANLN,CDK1,AURKA,CDT1,ZWINT,MCM2,KNTC1,CHEK1,PIF1,RFC4,EVPL,SYCE2,LMNB1,BRCA2,CDKN2A,CACNA1C,SHROOM4,CLIC5,TNNC1,KIF3C,DMC1,NEDD9,PCDH15,VCX3A,SCEL,MPZL2,STAG3,PPL,INA,ACTN2,TNNI3,EDA,EML1,MYL3,DAPK1,DSP,GFAP,USH1G,LDB3,DMD,MYO18B,TGM1,GYS2,WBP2NL,ZN…
LUAD	Pearson	eigenvector	0.05	FDRN	eigenvector.FDRN_0.05.2	NUCLEAR_BODY	6991	2002	3	0.859104563009584	2	2.32800532800533	4.98669575766558	0.199014492412648	1	OIP5,ZBTB16
LUAD	Pearson	eigenvector	0.05	FDRN	eigenvector.FDRN_0.05.1	NUCLEAR_CHROMATIN	6991	2133	3	0.915319696752968	3	3.27754336615096	Inf	0.0283746156297261	1	NPM2,FOXC1,H2AFY2
LUAD	Pearson	eigenvector	0.05	FDRN	eigenvector.FDRN_0.05.2	NUCLEAR_CHROMOSOME	6991	2002	11	3.15005006436847	7	2.22218690400509	4.37171071976805	0.0165480799952499	1	RAD51,CHEK1,PIF1,SYCE2,DMC1,STAG3,ZNF238
LUAD	Pearson	eigenvector	0.05	FDRN	eigenvector.FDRN_0.05.2	NUCLEAR_CHROMOSOME_PART	6991	2002	7	2.00457731368903	3	1.49657485371771	1.87002251697247	0.322184744193388	1	PIF1,SYCE2,STAG3
LUAD	Pearson	eigenvector	0.05	FDRN	eigenvector.FDRN_0.05.2	NUCLEAR_DNA_DIRECTED_RNA_POLYMERASE_COMPLEX	6991	2002	2	0.572736375339723	1	1.746003996004	2.49239201418543	0.490758872689165	1	POLR3G
LUAD	Pearson	eigenvector	0.05	FDRN	eigenvector.FDRN_0.05.5	NUCLEAR_ENVELOPE	6991	721	8	0.825060792447432	2	2.42406380027739	2.90333909312162	0.19620545495863	1	PRICKLE1,PTGER3
LUAD	Pearson	eigenvector	0.05	FDRN	eigenvector.FDRN_0.05.3	NUCLEAR_ENVELOPE_ENDOPLASMIC_RETICULUM_NETWORK	6991	1195	11	1.88027463882134	4	2.12734880182579	2.7768898687344	0.102831240669393	1	DERL3,LRMP,RTN1,DHRS9
LUAD	Pearson	eigenvector	0.05	FDRN	eigenvector.FDRN_0.05.2	NUCLEAR_LUMEN	6991	2002	40	11.4547275067945	20	1.746003996004	2.50669586607098	0.00341146168353976	1	TOP2A,POLQ,CENPF,OIP5,KPNA2,WDHD1,EZH2,FOXF1,ZBTB16,NKX2-1,FOXF2,CDKN2A,POLR3G,HMGA1,VCX3A,NXF3,SMARCD3,NR6A1,FOXE3,NAP1L2
LUAD	Pearson	eigenvector	0.05	FDRN	eigenvector.FDRN_0.05.2	NUCLEAR_MATRIX	6991	2002	2	0.572736375339723	1	1.746003996004	2.49239201418543	0.490758872689165	1	CENPF
LUAD	Pearson	eigenvector	0.05	FDRN	eigenvector.FDRN_0.05.2	NUCLEAR_MEMBRANE	6991	2002	4	1.14547275067945	2	1.746003996004	2.4931380702436	0.324325133139604	1	LMNB1,GUCY2D
LUAD	Pearson	eigenvector	0.05	FDRN	eigenvector.FDRN_0.05.2	NUCLEAR_MEMBRANE_PART	6991	2002	2	0.572736375339723	2	3.49200799200799	Inf	0.0819775026505568	1	LMNB1,GUCY2D
LUAD	Pearson	eigenvector	0.05	FDRN	eigenvector.FDRN_0.05.2	NUCLEAR_PART	6991	2002	63	18.0411958232013	33	1.82914704343276	2.76992691726898	5.84236298396314e-05	0.811153676693442	BUB1B,TOP2A,POLQ,CENPF,OIP5,RAD51,BRCA1,KPNA2,CHEK1,WDHD1,EZH2,PIF1,FOXF1,ZBTB16,NKX2-1,FOXF2,SYCE2,LMNB1,CDKN2A,POLR3G,HMGA1,DMC1,VCX3A,TERT,STAG3,NXF3,SMARCD3,NR6A1,FOXE3,NAP1L2,GUCY2D,SNRPN,ZNF238
LUAD	Pearson	eigenvector	0.05	FDRN	eigenvector.FDRN_0.05.1	NUCLEAR_PORE	6991	2133	0	0	0	NA	0	1	1
LUAD	Pearson	eigenvector	0.05	FDRN	eigenvector.FDRN_0.05.1	NUCLEAR_REPLICATION_FORK	6991	2133	0	0	0	NA	0	1	1
LUAD	Pearson	eigenvector	0.05	FDRN	eigenvector.FDRN_0.05.2	NUCLEAR_SPECK	6991	2002	1	0.286368187669861	1	3.49200799200799	Inf	0.286368187669861	1	ZBTB16
LUAD	Pearson	eigenvector	0.05	FDRN	eigenvector.FDRN_0.05.2	NUCLEAR_UBIQUITIN_LIGASE_COMPLEX	6991	2002	2	0.572736375339723	2	3.49200799200799	Inf	0.0819775026505568	1	BUB1B,BRCA1
LUAD	Pearson	eigenvector	0.05	FDRN	eigenvector.FDRN_0.05.1	NUCLEOLAR_PART	6991	2133	0	0	0	NA	0	1	1
LUAD	Pearson	eigenvector	0.05	FDRN	eigenvector.FDRN_0.05.3	NUCLEOLUS	6991	1195	9	1.53840652267201	2	1.30004649000465	1.38634708672088	0.471644886163749	1	OASL,IFI16
LUAD	Pearson	eigenvector	0.05	FDRN	eigenvector.FDRN_0.05.2	NUCLEOPLASM	6991	2002	33	9.45015019310542	18	1.90473163200436	3.00791893464279	0.00154304763798949	1	TOP2A,POLQ,OIP5,KPNA2,WDHD1,EZH2,FOXF1,ZBTB16,NKX2-1,FOXF2,CDKN2A,POLR3G,HMGA1,NXF3,SMARCD3,NR6A1,FOXE3,NAP1L2
LUAD	Pearson	eigenvector	0.05	FDRN	eigenvector.FDRN_0.05.2	NUCLEOPLASM_PART	6991	2002	21	6.01373194106709	11	1.82914704343276	2.75037199093917	0.0184998248558053	1	OIP5,EZH2,FOXF1,ZBTB16,FOXF2,POLR3G,HMGA1,NXF3,NR6A1,FOXE3,NAP1L2
LUAD	Pearson	eigenvector	0.05	FDRN	eigenvector.FDRN_0.05.2	NUCLEUS	6991	2002	233	66.7237877270777	110	1.64858746403811	2.29976715203855	7.85280911044253e-10	1.09028401689384e-05	TPX2,BUB1B,CCNA2,PRC1,CENPA,DLGAP5,NDC80,MCM10,CDCA5,EXO1,TOP2A,RAD54L,CDC45,CENPE,POLQ,CDC6,CENPF,OIP5,RAD51,CDK1,CCNB1,AURKA,GSG2,CDT1,TRIP13,GINS1,RACGAP1,MCM2,BRCA1,KPNA2,CHEK1,FOS,WDHD1,EZH2,PIF1,CDC7,PTTG1,FOXF1,ZNF367,TBX5,HOPX,ZBTB16,DNMT3B,NKX2-1,NR4A2,FAM107A,FOSL1,SIK1,FOXF2,PTH1R,HLF,SYCE2,LMNB1,BRCA2,CDKN2A,EGR1,POLR3G,PDZD2,RPS6KA2,HMGA1,TBX3,TRIB3,DMC1,NEDD9,AFF3,YBX2,VCX3A,CDK5R1,…
LUAD	Pearson	eigenvector	0.05	FDRN	eigenvector.FDRN_0.05.1	OLIGOSACCHARYL_TRANSFERASE_COMPLEX	6991	2133	1	0.305106565584323	1	3.27754336615096	Inf	0.305106565584323	1	TUSC3
LUAD	Pearson	eigenvector	0.05	FDRN	eigenvector.FDRN_0.05.1	ORGANELLAR_RIBOSOME	6991	2133	0	0	0	NA	0	1	1
LUAD	Pearson	eigenvector	0.05	FDRN	eigenvector.FDRN_0.05.1	ORGANELLAR_SMALL_RIBOSOMAL_SUBUNIT	6991	2133	0	0	0	NA	0	1	1
LUAD	Pearson	eigenvector	0.05	FDRN	eigenvector.FDRN_0.05.2	ORGANELLE_ENVELOPE	6991	2002	15	4.29552281504792	6	1.3968031968032	1.66319365133229	0.23915367790643	1	CENPF,LMNB1,MAOB,COX6B2,GUCY2D,NEU4
LUAD	Pearson	eigenvector	0.05	FDRN	eigenvector.FDRN_0.05.2	ORGANELLE_INNER_MEMBRANE	6991	2002	5	1.43184093834931	3	2.09520479520479	3.74153446160889	0.145443162249285	1	LMNB1,COX6B2,NEU4
LUAD	Pearson	eigenvector	0.05	FDRN	eigenvector.FDRN_0.05.2	ORGANELLE_LUMEN	6991	2002	44	12.6002002574739	20	1.58727636000363	2.08734942121818	0.0127487266283817	1	TOP2A,POLQ,CENPF,OIP5,KPNA2,WDHD1,EZH2,FOXF1,ZBTB16,NKX2-1,FOXF2,CDKN2A,POLR3G,HMGA1,VCX3A,NXF3,SMARCD3,NR6A1,FOXE3,NAP1L2
LUAD	Pearson	eigenvector	0.05	FDRN	eigenvector.FDRN_0.05.3	ORGANELLE_MEMBRANE	6991	1195	37	6.3245601487627	10	1.58113762297863	1.80291023268308	0.0872162191397009	1	CAV1,DERL3,LRMP,CUZD1,RTN1,ALAS2,DHRS9,MAP1LC3C,BCL2,MYO7A
LUAD	Pearson	eigenvector	0.05	FDRN	eigenvector.FDRN_0.05.3	ORGANELLE_OUTER_MEMBRANE	6991	1195	2	0.341868116149335	1	2.92510460251046	4.85190151626022	0.31266993798894	1	BCL2
LUAD	Pearson	eigenvector	0.05	FDRN	eigenvector.FDRN_0.05.2	ORGANELLE_PART	6991	2002	199	56.9872693463024	89	1.56175231803372	2.06335949813506	7.07326791559664e-07	0.00982052517401437	KIF2C,TPX2,BUB1B,CDC20,PRC1,KIF23,CENPA,KIF15,ESPL1,DLGAP5,TTK,PLK1,KIF11,NDC80,BUB1,CDCA5,BIRC5,TOP2A,CENPE,POLQ,NEK2,CENPF,HELLS,OIP5,RAD51,MAD2L1,ANLN,CDK1,AURKA,CDT1,ZWINT,MCM2,BRCA1,KNTC1,KPNA2,CHEK1,WDHD1,EZH2,PIF1,RFC4,FOXF1,ZBTB16,SELP,NKX2-1,FOXF2,SYCE2,LMNB1,LAMP3,BRCA2,CDKN2A,CACNA1C,POLR3G,SHROOM4,MALL,TNNC1,HMGA1,KIF3C,DMC1,NEDD9,VCX3A,DMBT1,TERT,STAG3,PXMP4,MAOB,LARGE,INA,ACTN2,TNNI…
LUAD	Pearson	eigenvector	0.05	FDRN	eigenvector.FDRN_0.05.3	OUTER_MEMBRANE	6991	1195	2	0.341868116149335	1	2.92510460251046	4.85190151626022	0.31266993798894	1	BCL2
LUAD	Pearson	eigenvector	0.05	FDRN	eigenvector.FDRN_0.05.1	PERINUCLEAR_REGION_OF_CYTOPLASM	6991	2133	15	4.57659848376484	6	1.31101734646038	1.51972674508997	0.293401749365556	1	CAV2,TPD52L1,CDH1,CHODL,MYO16,ACHE
LUAD	Pearson	eigenvector	0.05	FDRN	eigenvector.FDRN_0.05.2	PEROXISOMAL_MEMBRANE	6991	2002	1	0.286368187669861	1	3.49200799200799	Inf	0.286368187669861	1	PXMP4
LUAD	Pearson	eigenvector	0.05	FDRN	eigenvector.FDRN_0.05.2	PEROXISOMAL_PART	6991	2002	2	0.572736375339723	1	1.746003996004	2.49239201418543	0.490758872689165	1	PXMP4
LUAD	Pearson	eigenvector	0.05	FDRN	eigenvector.FDRN_0.05.3	PEROXISOME	6991	1195	4	0.68373623229867	2	2.92510460251046	4.85513091560366	0.137867284777807	1	ABCD2,PIPOX
LUAD	Pearson	eigenvector	0.05	FDRN	eigenvector.FDRN_0.05.3	PLASMA_MEMBRANE	6991	1195	837	143.071806608497	230	1.60758436936059	2.03726278991799	5.73822514282049e-16	7.96695178829197e-12	FCER1G,HLA-DRA,LAPTM5,CYBB,TYROBP,C3AR1,TRAT1,NCKAP1L,PTPRC,BTK,CD3E,KLRK1,SIGLEC7,GZMA,CD53,HLA-DOA,FCGR3A,FPR3,SIT1,PTPRCAP,CD79A,CD19,SLA2,ZAP70,LILRB2,CSF1R,NKG7,ITGAX,CD84,CD37,CD5,CSF2RB,MS4A1,CD79B,CD33,CMKLR1,SPN,IGSF6,MSR1,CXCR6,CD247,KLRD1,CD163,IL12RB1,HLA-DRB5,LY86,CD300C,CCR5,CD14,CLEC4A,CD48,ITGAM,CD52,LAX1,EVI2B,GZMB,LCK,IL2RB,GPR34,TNFRSF17,FASLG,IL2RG,CD6,ABCD2,CAV1,PTPRO,CXCR5,K…
LUAD	Pearson	eigenvector	0.05	FDRN	eigenvector.FDRN_0.05.3	PLASMA_MEMBRANE_PART	6991	1195	712	121.705049349163	192	1.57758450472474	1.94206868958913	1.82982900074387e-12	2.54053458463279e-08	FCER1G,LAPTM5,CYBB,TYROBP,C3AR1,TRAT1,NCKAP1L,PTPRC,BTK,CD3E,KLRK1,SIGLEC7,GZMA,SIT1,CD79A,CD19,ZAP70,LILRB2,CSF1R,NKG7,ITGAX,CD84,CD37,CSF2RB,MS4A1,CD79B,CD33,CMKLR1,SPN,IGSF6,MSR1,CXCR6,CD247,CD163,IL12RB1,HLA-DRB5,CD300C,CCR5,CLEC4A,CD48,ITGAM,CD52,LAX1,EVI2B,GZMB,LCK,IL2RB,GPR34,FASLG,IL2RG,CD6,ABCD2,CAV1,PTPRO,CXCR5,KLRC2,MRC1,CCR2,MARCO,C5AR1,CD96,ADORA3,NCR3,CNR2,CCR7,CTLA4,TNFRSF13B,CCR8,…
LUAD	Pearson	eigenvector	0.05	FDRN	eigenvector.FDRN_0.05.2	PML_BODY	6991	2002	2	0.572736375339723	1	1.746003996004	2.49239201418543	0.490758872689165	1	ZBTB16
LUAD	Pearson	eigenvector	0.05	FDRN	eigenvector.FDRN_0.05.2	PORE_COMPLEX	6991	2002	2	0.572736375339723	1	1.746003996004	2.49239201418543	0.490758872689165	1	C7
LUAD	Pearson	eigenvector	0.05	FDRN	eigenvector.FDRN_0.05.1	PROTEASOME_COMPLEX	6991	2133	0	0	0	NA	0	1	1
LUAD	Pearson	eigenvector	0.05	FDRN	eigenvector.FDRN_0.05.2	PROTEIN_COMPLEX	6991	2002	208	59.5645830353311	82	1.3766569968493	1.64820942800946	0.000441591386421721	1	KIF2C,BUB1B,KIF23,KIF15,HBB,KIF11,BUB1,CDCA5,BIRC5,TOP2A,CENPE,CENPF,CDCA8,MAD2L1,ZWINT,BRCA1,EZH2,RFC4,C7,ITGA8,FOXF1,ZBTB16,SCN4B,SGCA,FOXF2,HBA2,BRCA2,ROS1,CACNA1C,ITGA9,POLR3G,SHROOM4,TNNC1,SCN2B,HMGA1,KCNA5,GJB1,KIF3C,ITGB6,GJB2,KCNQ1,KCNA4,GNA14,IL6R,CAV3,FOXH1,CACNA1D,SGCG,ADRB2,KCND3,CACNB1,GCSH,TNNI3,NXF3,KCNJ8,CACNA1H,EML1,KCNJ14,STRA6,NR6A1,MYL3,CDK6,FOXE3,ABAT,NAP1L2,SERPINA5,CACNB4,I…
LUAD	Pearson	eigenvector	0.05	FDRN	eigenvector.FDRN_0.05.1	PROTEIN_SERINE_THREONINE_PHOSPHATASE_COMPLEX	6991	2133	0	0	0	NA	0	1	1
LUAD	Pearson	eigenvector	0.05	FDRN	eigenvector.FDRN_0.05.5	PROTEINACEOUS_EXTRACELLULAR_MATRIX	6991	721	74	7.63181233013875	33	4.32400569779211	7.28261896971472	2.57289143157339e-14	3.57220246359649e-10	COL3A1,COL5A1,COL5A2,COL1A2,COL10A1,POSTN,VCAN,COL6A3,COL5A3,LUM,COL15A1,NID2,FBN1,SGCD,COMP,MMP11,FBLN2,ECM2,COL4A2,COL8A1,CD248,CTGF,FMOD,FBLN1,MATN3,COL18A1,COL13A1,ADAMTS13,COL16A1,ADAMTS9,HAPLN1,ECM1,MEPE
LUAD	Pearson	eigenvector	0.05	FDRN	eigenvector.FDRN_0.05.1	PROTON_TRANSPORTING_TWO_SECTOR_ATPASE_COMPLEX	6991	2133	1	0.305106565584323	1	3.27754336615096	Inf	0.305106565584323	1	ATP6V1B1
LUAD	Pearson	eigenvector	0.05	FDRN	eigenvector.FDRN_0.05.3	RECEPTOR_COMPLEX	6991	1195	38	6.49549420683736	15	2.3092931072451	3.18995220271671	0.000871868420369393	1	TRAT1,CD79A,ZAP70,ITGAX,CSF2RB,CD247,ITGAM,CHRNB2,ITGB7,ITGAD,ADRB3,CARD11,CHRNA6,CHRNA3,IL28RA
LUAD	Pearson	eigenvector	0.05	FDRN	eigenvector.FDRN_0.05.2	REPLICATION_FORK	6991	2002	2	0.572736375339723	2	3.49200799200799	Inf	0.0819775026505568	1	CDT1,RFC4
LUAD	Pearson	eigenvector	0.05	FDRN	eigenvector.FDRN_0.05.1	RESPIRATORY_CHAIN_COMPLEX_I	6991	2133	0	0	0	NA	0	1	1
LUAD	Pearson	eigenvector	0.05	FDRN	eigenvector.FDRN_0.05.3	RIBONUCLEOPROTEIN_COMPLEX	6991	1195	7	1.19653840652267	2	1.67148834429169	1.94132115790382	0.342212405580775	1	JAKMIP1,DDX25
LUAD	Pearson	eigenvector	0.05	FDRN	eigenvector.FDRN_0.05.1	RIBOSOMAL_SUBUNIT	6991	2133	0	0	0	NA	0	1	1
LUAD	Pearson	eigenvector	0.05	FDRN	eigenvector.FDRN_0.05.1	RIBOSOME	6991	2133	2	0.610213131168645	1	1.63877168307548	2.27787380758227	0.517153446215029	1	NR0B1
LUAD	Pearson	eigenvector	0.05	FDRN	eigenvector.FDRN_0.05.2	RNA_POLYMERASE_COMPLEX	6991	2002	2	0.572736375339723	1	1.746003996004	2.49239201418543	0.490758872689165	1	POLR3G
LUAD	Pearson	eigenvector	0.05	FDRN	eigenvector.FDRN_0.05.5	RUFFLE	6991	721	9	0.928193391503362	3	3.23208506703652	4.36084502246923	0.0571374968208837	1	ITGA5,PDPN,LAYN
LUAD	Pearson	eigenvector	0.05	FDRN	eigenvector.FDRN_0.05.3	SARCOMERE	6991	1195	9	1.53840652267201	2	1.30004649000465	1.38634708672088	0.471644886163749	1	NEB,MYOM1
LUAD	Pearson	eigenvector	0.05	FDRN	eigenvector.FDRN_0.05.2	SECRETORY_GRANULE	6991	2002	11	3.15005006436847	6	1.90473163200436	2.99584853213418	0.0636298004900504	1	VWF,AZU1,SELP,ABCA3,BRCA2,ABCC4
LUAD	Pearson	eigenvector	0.05	FDRN	eigenvector.FDRN_0.05.5	SITE_OF_POLARIZED_GROWTH	6991	721	5	0.515662995279645	1	1.93925104022191	2.17536877112124	0.419810685801747	1	THY1
LUAD	Pearson	eigenvector	0.05	FDRN	eigenvector.FDRN_0.05.2	SMALL_NUCLEAR_RIBONUCLEOPROTEIN_COMPLEX	6991	2002	1	0.286368187669861	1	3.49200799200799	Inf	0.286368187669861	1	SNRPN
LUAD	Pearson	eigenvector	0.05	FDRN	eigenvector.FDRN_0.05.1	SMALL_RIBOSOMAL_SUBUNIT	6991	2133	0	0	0	NA	0	1	1
LUAD	Pearson	eigenvector	0.05	FDRN	eigenvector.FDRN_0.05.3	SOLUBLE_FRACTION	6991	1195	72	12.3072521813761	24	1.95006973500697	2.4540862723661	0.000576014430224454	1	NCF1,CCR2,TNFSF13B,CD40LG,RASGRP4,CCL3,FCRL2,CXCL2,CXCL13,STAC,ACE,SH2D2A,FAS,CCL25,WARS,TNFSF10,TNF,NMB,DBH,GYG2,RNASE3,CORT,MEP1A,ADCYAP1
LUAD	Pearson	eigenvector	0.05	FDRN	eigenvector.FDRN_0.05.2	SPINDLE	6991	2002	15	4.29552281504792	14	3.25920745920746	35.1110038811487	2.65852587998243e-07	0.00369109733176761	TPX2,CDC20,PRC1,KIF23,DLGAP5,TTK,KIF11,BUB1,BIRC5,CENPF,CDK1,AURKA,KNTC1,NEDD9
LUAD	Pearson	eigenvector	0.05	FDRN	eigenvector.FDRN_0.05.2	SPINDLE_MICROTUBULE	6991	2002	6	1.71820912601917	5	2.91000666000666	12.4803692788566	0.00877118388647131	1	PRC1,KIF11,BIRC5,CDK1,KNTC1
LUAD	Pearson	eigenvector	0.05	FDRN	eigenvector.FDRN_0.05.2	SPINDLE_POLE	6991	2002	6	1.71820912601917	6	3.49200799200799	Inf	0.000548559525892806	1	TPX2,DLGAP5,KIF11,BUB1,CENPF,KNTC1
LUAD	Pearson	eigenvector	0.05	FDRN	eigenvector.FDRN_0.05.2	SPLICEOSOME	6991	2002	1	0.286368187669861	1	3.49200799200799	Inf	0.286368187669861	1	SNRPN
LUAD	Pearson	eigenvector	0.05	FDRN	eigenvector.FDRN_0.05.2	SYNAPSE	6991	2002	16	4.58189100271778	6	1.309502997003	1.49660001396423	0.295925055000257	1	CACNA1C,SYNE1,PCDH15,CDK5R1,RIMS1,MAGEE1
LUAD	Pearson	eigenvector	0.05	FDRN	eigenvector.FDRN_0.05.2	SYNAPSE_PART	6991	2002	7	2.00457731368903	4	1.99543313829028	3.32666186560751	0.108943777205934	1	CACNA1C,SYNE1,RIMS1,MAGEE1
LUAD	Pearson	eigenvector	0.05	FDRN	eigenvector.FDRN_0.05.1	SYNAPTIC_VESICLE	6991	2133	6	1.83063939350594	4	2.18502891076731	4.56067648616936	0.0745109490039507	1	SLC30A3,MT3,SYN3,AMPH
LUAD	Pearson	eigenvector	0.05	FDRN	eigenvector.FDRN_0.05.1	TIGHT_JUNCTION	6991	2133	16	4.88170504934916	7	1.43392522269105	1.7737313308159	0.187312013268931	1	CLDN1,CLDN3,CLDN4,CLDN9,CLDN11,CLDN10,CLDN19
LUAD	Pearson	eigenvector	0.05	FDRN	eigenvector.FDRN_0.05.3	TRANS_GOLGI_NETWORK	6991	1195	5	0.854670290373337	3	3.51012552301255	7.28793925663244	0.037957359879748	1	NBEA,ATP7B,CHST2
LUAD	Pearson	eigenvector	0.05	FDRN	eigenvector.FDRN_0.05.1	TRANS_GOLGI_NETWORK_TRANSPORT_VESICLE	6991	2133	3	0.915319696752968	2	2.18502891076731	4.55733523877878	0.222429823601396	1	FURIN,RASSF9
LUAD	Pearson	eigenvector	0.05	FDRN	eigenvector.FDRN_0.05.2	TRANSCRIPTION_FACTOR_COMPLEX	6991	2002	10	2.86368187669861	5	1.746003996004	2.49538072329942	0.127722838668979	1	FOXF1,FOXF2,HMGA1,NR6A1,FOXE3
LUAD	Pearson	eigenvector	0.05	FDRN	eigenvector.FDRN_0.05.1	TRANSCRIPTION_FACTOR_TFIID_COMPLEX	6991	2133	0	0	0	NA	0	1	1
LUAD	Pearson	eigenvector	0.05	FDRN	eigenvector.FDRN_0.05.5	TRANSPORT_VESICLE	6991	721	7	0.721928193391503	3	4.15553794333267	6.54224263306102	0.027830862397364	1	BGN,GALNTL2,STEAP2
LUAD	Pearson	eigenvector	0.05	FDRN	eigenvector.FDRN_0.05.1	U12_DEPENDENT_SPLICEOSOME	6991	2133	0	0	0	NA	0	1	1
LUAD	Pearson	eigenvector	0.05	FDRN	eigenvector.FDRN_0.05.2	UBIQUITIN_LIGASE_COMPLEX	6991	2002	2	0.572736375339723	2	3.49200799200799	Inf	0.0819775026505568	1	BUB1B,BRCA1
LUAD	Pearson	eigenvector	0.05	FDRN	eigenvector.FDRN_0.05.3	VACUOLAR_MEMBRANE	6991	1195	3	0.512802174224002	1	1.95006973500697	2.42590036867619	0.430191675591347	1	MYO7A
LUAD	Pearson	eigenvector	0.05	FDRN	eigenvector.FDRN_0.05.1	VACUOLAR_PART	6991	2133	4	1.22042626233729	2	1.63877168307548	2.27847330333333	0.357307634866193	1	ATP6V1B1,ACR
LUAD	Pearson	eigenvector	0.05	FDRN	eigenvector.FDRN_0.05.3	VACUOLE	6991	1195	24	4.10241739379202	9	2.19382845188285	2.92427117397723	0.0136784880626165	1	HLA-DRA,SRGN,HLA-DOB,MAP1LC3C,CXCR2,STS,KCNE2,MYO7A,MPO
LUAD	Pearson	eigenvector	0.05	FDRN	eigenvector.FDRN_0.05.1	VESICLE	6991	2133	47	14.3400085824632	18	1.25522937427058	1.41710606346414	0.157472428803686	1	DST,CAV2,SYTL2,AP3B2,FURIN,SYT13,SLC30A3,MTSS1,TF,EGFR,RASSF9,MT3,SYN3,CSPG5,CRISP3,SPACA3,AMPH,ARHGDIG
LUAD	Pearson	eigenvector	0.05	FDRN	eigenvector.FDRN_0.05.1	VESICLE_COAT	6991	2133	1	0.305106565584323	1	3.27754336615096	Inf	0.305106565584323	1	EGFR
LUAD	Pearson	eigenvector	0.05	FDRN	eigenvector.FDRN_0.05.2	VESICLE_MEMBRANE	6991	2002	8	2.29094550135889	4	1.746003996004	2.49463242367568	0.169978813432726	1	SELP,DMBT1,ABCC4,SLC2A4
LUAD	Pearson	eigenvector	0.05	FDRN	eigenvector.FDRN_0.05.3	VESICULAR_FRACTION	6991	1195	20	3.41868116149335	5	1.46255230125523	1.6191922547924	0.247809132954681	1	OAS2,OAS3,PTGS1,DHRS9,STS
LUAD	Pearson	eigenvector	0.05	FDRN	eigenvector.FDRN_0.05.2	VOLTAGE_GATED_CALCIUM_CHANNEL_COMPLEX	6991	2002	12	3.43641825203834	7	2.03700466200466	3.49670066594671	0.0300115633917574	1	CACNA1C,CACNA1D,CACNB1,CACNA1H,CACNB4,CACNA1E,CACNA1S
LUAD	Pearson	eigenvector	0.05	FDRN	eigenvector.FDRN_0.05.4	VOLTAGE_GATED_POTASSIUM_CHANNEL_COMPLEX	6991	813	35	4.07023315691603	7	1.71980319803198	1.90723435250435	0.10444176315852	1	KCNE1,KCNMB4,KCNA1,HCN2,KCNMB2,KCNK1,KCNJ6
LUAD	Pearson	eigenvector	0.05	FDRN	eigenvector.FDRN_0.05.2	3_5_CYCLIC_NUCLEOTIDE_PHOSPHODIESTERASE_ACTIVITY	6991	2002	9	2.57731368902875	5	1.94000444000444	3.11983747082985	0.0828358503536599	1	PDE2A,PDE4D,PDE7B,PDE4C,PDE1C
LUAD	Pearson	eigenvector	0.05	FDRN	eigenvector.FDRN_0.05.1	3_5_EXONUCLEASE_ACTIVITY	6991	2133	1	0.305106565584323	1	3.27754336615096	Inf	0.305106565584323	1	TREX2
LUAD	Pearson	eigenvector	0.05	FDRN	eigenvector.FDRN_0.05.3	ACETYLCHOLINE_BINDING	6991	1195	14	2.39307681304534	4	1.67148834429169	1.94313011925928	0.206483339243832	1	CHRNB2,CHRM3,CHRNA6,CHRNA3
LUAD	Pearson	eigenvector	0.05	FDRN	eigenvector.FDRN_0.05.1	ACETYLGALACTOSAMINYLTRANSFERASE_ACTIVITY	6991	2133	7	2.13574595909026	5	2.34110240439354	5.70298885789854	0.0309129546949591	1	GALNT5,GALNT3,B4GALNT2,CSGALNACT1,GALNT4
LUAD	Pearson	eigenvector	0.05	FDRN	eigenvector.FDRN_0.05.2	ACETYLGLUCOSAMINYLTRANSFERASE_ACTIVITY	6991	2002	6	1.71820912601917	3	1.746003996004	2.49388487303292	0.230795758341622	1	B3GNT8,LARGE,GCNT4
LUAD	Pearson	eigenvector	0.05	FDRN	eigenvector.FDRN_0.05.2	ACETYLTRANSFERASE_ACTIVITY	6991	2002	2	0.572736375339723	1	1.746003996004	2.49239201418543	0.490758872689165	1	BRCA2
LUAD	Pearson	eigenvector	0.05	FDRN	eigenvector.FDRN_0.05.2	ACID_AMINO_ACID_LIGASE_ACTIVITY	6991	2002	7	2.00457731368903	4	1.99543313829028	3.32666186560751	0.108943777205934	1	UBE2C,GCLC,GCLM,PARK2
LUAD	Pearson	eigenvector	0.05	FDRN	eigenvector.FDRN_0.05.1	ACTIN_BINDING	6991	2133	26	7.93277070519239	10	1.26059360236575	1.4253936118256	0.247232788880643	1	DST,SPTB,SPTBN4,MTSS1,SCIN,EGFR,MYO16,ESPN,ADD2,NRAP
LUAD	Pearson	eigenvector	0.05	FDRN	eigenvector.FDRN_0.05.1	ACTIN_FILAMENT_BINDING	6991	2133	7	2.13574595909026	6	2.80932288527225	13.6985872897976	0.00415262070867813	1	DST,SPTB,SCIN,EGFR,MYO16,ESPN
LUAD	Pearson	eigenvector	0.05	FDRN	eigenvector.FDRN_0.05.2	ACTIVE_TRANSMEMBRANE_TRANSPORTER_ACTIVITY	6991	2002	62	17.7548276355314	23	1.29542231961587	1.4750155435599	0.0923776290617592	1	ABCA8,SLC6A4,ABCC6,SLC18A2,ATP1A2,ABCC2,ATP2A1,ABCA3,ATP1B2,ABCC3,SLC22A3,SLC7A5,SLC1A7,SLC4A4,SLC17A7,SLC6A8,SLC7A8,SLC10A2,SLC5A2,SLC6A14,SLC1A1,SLC5A7,SLC1A2
LUAD	Pearson	eigenvector	0.05	FDRN	eigenvector.FDRN_0.05.3	ADENYL_NUCLEOTIDE_BINDING	6991	1195	45	7.69203261336003	14	1.82006508600651	2.2042260091486	0.0149209301223004	1	BTK,MAP4K1,ABCD2,ABCB1,ABCB6,WNK2,ATP7B,DDX25,ABCG2,IRAK3,NLRC4,BRSK2,WNK4,ABCB11
LUAD	Pearson	eigenvector	0.05	FDRN	eigenvector.FDRN_0.05.3	ADENYL_RIBONUCLEOTIDE_BINDING	6991	1195	44	7.52109855528537	14	1.86143020159757	2.27807101361639	0.0121367978635061	1	BTK,MAP4K1,ABCD2,ABCB1,ABCB6,WNK2,ATP7B,DDX25,ABCG2,IRAK3,NLRC4,BRSK2,WNK4,ABCB11
LUAD	Pearson	eigenvector	0.05	FDRN	eigenvector.FDRN_0.05.1	ADP_BINDING	6991	2133	4	1.22042626233729	3	2.45815752461322	6.83861584920311	0.0875520123365991	1	ACTA1,ME1,MYO3A
LUAD	Pearson	eigenvector	0.05	FDRN	eigenvector.FDRN_0.05.1	ALDO_KETO_REDUCTASE_ACTIVITY	6991	2133	7	2.13574595909026	6	2.80932288527225	13.6985872897976	0.00415262070867813	1	AKR1C1,AKR7A3,AKR1B10,AKR1C3,ALDH3A1,MIOX
LUAD	Pearson	eigenvector	0.05	FDRN	eigenvector.FDRN_0.05.3	AMINE_BINDING	6991	1195	18	3.07681304534401	5	1.62505811250581	1.8688573728415	0.18141433318791	1	CHRNB2,ADRB3,CHRM3,CHRNA6,CHRNA3
LUAD	Pearson	eigenvector	0.05	FDRN	eigenvector.FDRN_0.05.2	AMINE_RECEPTOR_ACTIVITY	6991	2002	26	7.44557287941639	12	1.61169599631138	2.14264271062919	0.043108758311998	1	CHRM1,HTR1D,ADRB1,ADRA1D,ADRA1A,ADRB2,ADRA2A,CHRM2,HTR4,ADRA1B,CHRM5,DRD4
LUAD	Pearson	eigenvector	0.05	FDRN	eigenvector.FDRN_0.05.2	AMINE_TRANSMEMBRANE_TRANSPORTER_ACTIVITY	6991	2002	24	6.87283650407667	10	1.45500333000333	1.78369913485857	0.119156645617742	1	SLC6A4,SLC18A2,SLC22A3,SLC7A5,SLC1A7,SLC7A8,SLC6A14,SLC1A1,SLC5A7,SLC1A2
LUAD	Pearson	eigenvector	0.05	FDRN	eigenvector.FDRN_0.05.1	AMINO_ACID_TRANSMEMBRANE_TRANSPORTER_ACTIVITY	6991	2133	17	5.18681161493349	8	1.54237334877692	2.0281796098997	0.113365348674147	1	SLC7A2,SLC7A9,OCA2,SLC7A10,SLC3A1,SLC38A3,SLC7A4,SLC43A1
LUAD	Pearson	eigenvector	0.05	FDRN	eigenvector.FDRN_0.05.3	AMINOPEPTIDASE_ACTIVITY	6991	1195	4	0.68373623229867	2	2.92510460251046	4.85513091560366	0.137867284777807	1	TRHDE,ANPEP
LUAD	Pearson	eigenvector	0.05	FDRN	eigenvector.FDRN_0.05.1	ANION_CATION_SYMPORTER_ACTIVITY	6991	2133	7	2.13574595909026	3	1.40466144263613	1.70901213134102	0.364516073902806	1	SLC13A2,SLC12A2,SLC34A3
LUAD	Pearson	eigenvector	0.05	FDRN	eigenvector.FDRN_0.05.1	ANION_CHANNEL_ACTIVITY	6991	2133	11	3.35617222142755	5	1.48979243915953	1.89996319900844	0.2215277044819	1	CLCNKB,CLCN1,CLCN4,CLCA4,NMUR2
LUAD	Pearson	eigenvector	0.05	FDRN	eigenvector.FDRN_0.05.1	ANION_TRANSMEMBRANE_TRANSPORTER_ACTIVITY	6991	2133	29	8.84809040194536	12	1.35622484116592	1.61099681751601	0.142419643344193	1	CLCNKB,SLCO1A2,SLC13A2,CLCN1,SLC12A2,SLC34A3,SLCO1B3,CLCN4,CLCA4,SLC4A1,SLC22A11,NMUR2
LUAD	Pearson	eigenvector	0.05	FDRN	eigenvector.FDRN_0.05.3	ANTIGEN_BINDING	6991	1195	15	2.56401087112001	9	3.51012552301255	7.31972042688445	0.000225802023161397	1	LILRB4,SLAMF1,IL7R,LAG3,FCN1,LILRA1,KIR2DL3,LILRA3,LILRA2
LUAD	Pearson	eigenvector	0.05	FDRN	eigenvector.FDRN_0.05.3	ANTIOXIDANT_ACTIVITY	6991	1195	7	1.19653840652267	2	1.67148834429169	1.94132115790382	0.342212405580775	1	IPCEF1,MPO
LUAD	Pearson	eigenvector	0.05	FDRN	eigenvector.FDRN_0.05.1	ANTIPORTER_ACTIVITY	6991	2133	6	1.83063939350594	3	1.63877168307548	2.27907336213358	0.265141302837006	1	SLC9A2,SLC9A5,SLC9A3
LUAD	Pearson	eigenvector	0.05	FDRN	eigenvector.FDRN_0.05.5	ARYLSULFATASE_ACTIVITY	6991	721	6	0.618795594335574	2	3.23208506703652	4.35617586247915	0.120414396410865	1	SULF2,ARSI
LUAD	Pearson	eigenvector	0.05	FDRN	eigenvector.FDRN_0.05.3	ATP_BINDING	6991	1195	41	7.00829638106137	14	1.99763241147056	2.532418559473	0.00613454701146058	1	BTK,MAP4K1,ABCD2,ABCB1,ABCB6,WNK2,ATP7B,DDX25,ABCG2,IRAK3,NLRC4,BRSK2,WNK4,ABCB11
LUAD	Pearson	eigenvector	0.05	FDRN	eigenvector.FDRN_0.05.2	ATP_DEPENDENT_DNA_HELICASE_ACTIVITY	6991	2002	1	0.286368187669861	1	3.49200799200799	Inf	0.286368187669861	1	PIF1
LUAD	Pearson	eigenvector	0.05	FDRN	eigenvector.FDRN_0.05.3	ATP_DEPENDENT_HELICASE_ACTIVITY	6991	1195	3	0.512802174224002	1	1.95006973500697	2.42590036867619	0.430191675591347	1	DDX25
LUAD	Pearson	eigenvector	0.05	FDRN	eigenvector.FDRN_0.05.3	ATP_DEPENDENT_RNA_HELICASE_ACTIVITY	6991	1195	2	0.341868116149335	1	2.92510460251046	4.85190151626022	0.31266993798894	1	DDX25
LUAD	Pearson	eigenvector	0.05	FDRN	eigenvector.FDRN_0.05.2	ATPASE_ACTIVITY	6991	2002	24	6.87283650407667	12	1.746003996004	2.50063988691593	0.0217221377239477	1	TOP2A,RAD51,ABCA8,PIF1,RAD54B,ABCC6,ATP1A2,ABCC2,ATP2A1,ABCA3,ATP1B2,ABCC3
LUAD	Pearson	eigenvector	0.05	FDRN	eigenvector.FDRN_0.05.2	ATPASE_ACTIVITY_COUPLED	6991	2002	24	6.87283650407667	12	1.746003996004	2.50063988691593	0.0217221377239477	1	TOP2A,RAD51,ABCA8,PIF1,RAD54B,ABCC6,ATP1A2,ABCC2,ATP2A1,ABCA3,ATP1B2,ABCC3
LUAD	Pearson	eigenvector	0.05	FDRN	eigenvector.FDRN_0.05.2	ATPASE_ACTIVITY_COUPLED_TO_MOVEMENT_OF_SUBSTANCES	6991	2002	17	4.86825919038764	8	1.643297878592	2.21974369143937	0.0826452913054875	1	ABCA8,ABCC6,ATP1A2,ABCC2,ATP2A1,ABCA3,ATP1B2,ABCC3
LUAD	Pearson	eigenvector	0.05	FDRN	eigenvector.FDRN_0.05.3	ATPASE_ACTIVITY_COUPLED_TO_TRANSMEMBRANE_MOVEMENT_OF_IONS	6991	1195	10	1.70934058074667	3	1.75506276150628	2.08114758570781	0.236678069092344	1	ATP1A3,ATP7B,ABCB11
LUAD	Pearson	eigenvector	0.05	FDRN	eigenvector.FDRN_0.05.3	ATPASE_ACTIVITY_COUPLED_TO_TRANSMEMBRANE_MOVEMENT_OF_IONS_PHOSPHORYLATIVE_MECHANISM	6991	1195	10	1.70934058074667	3	1.75506276150628	2.08114758570781	0.236678069092344	1	ATP1A3,ATP7B,ABCB11
LUAD	Pearson	eigenvector	0.05	FDRN	eigenvector.FDRN_0.05.1	AUXILIARY_TRANSPORT_PROTEIN_ACTIVITY	6991	2133	15	4.57659848376484	8	1.74802312861385	2.60854613932606	0.0547167400006094	1	CHRNA7,KCNAB3,PDZD3,SGK2,KCNS1,TMPRSS3,KCNV1,NNAT
LUAD	Pearson	eigenvector	0.05	FDRN	eigenvector.FDRN_0.05.2	BETA_TUBULIN_BINDING	6991	2002	1	0.286368187669861	1	3.49200799200799	Inf	0.286368187669861	1	RACGAP1
LUAD	Pearson	eigenvector	0.05	FDRN	eigenvector.FDRN_0.05.2	CALCIUM_CHANNEL_ACTIVITY	6991	2002	22	6.30010012873695	10	1.58727636000363	2.08189328963465	0.0693375260528036	1	MS4A2,CACNA1C,CACNA1D,CACNB1,RYR2,CACNA1H,CACNB4,CACNA1A,CACNA1E,CACNA1S
LUAD	Pearson	eigenvector	0.05	FDRN	eigenvector.FDRN_0.05.5	CALCIUM_ION_BINDING	6991	721	51	5.25976255185238	9	1.71110385901934	1.87410280826557	0.074364991985538	1	FBN1,COMP,FBLN2,S100A9,ADAMTS13,FLG,S100A1,TCHH,CABP1
LUAD	Pearson	eigenvector	0.05	FDRN	eigenvector.FDRN_0.05.2	CALCIUM_ION_TRANSMEMBRANE_TRANSPORTER_ACTIVITY	6991	2002	3	0.859104563009584	2	2.32800532800533	4.98669575766558	0.199014492412648	1	ATP2A1,ITPR3
LUAD	Pearson	eigenvector	0.05	FDRN	eigenvector.FDRN_0.05.3	CALMODULIN_BINDING	6991	1195	13	2.22214275497068	3	1.35004827808175	1.45611734497739	0.388358638088161	1	RGS1,RGS2,MYO7A
LUAD	Pearson	eigenvector	0.05	FDRN	eigenvector.FDRN_0.05.3	CARBOHYDRATE_BINDING	6991	1195	52	8.88857101988271	17	1.91256839394915	2.37500518885169	0.00442464882283189	1	SIGLEC7,MRC1,KLRB1,CLEC10A,COL25A1,CD209,CLEC4E,CLEC7A,FCN1,SIGLEC8,CHIT1,LGALS9,CLEC2B,HBEGF,LGALS12,KRT1,LGALS7
LUAD	Pearson	eigenvector	0.05	FDRN	eigenvector.FDRN_0.05.2	CARBOHYDRATE_KINASE_ACTIVITY	6991	2002	3	0.859104563009584	2	2.32800532800533	4.98669575766558	0.199014492412648	1	PFKP,HK2
LUAD	Pearson	eigenvector	0.05	FDRN	eigenvector.FDRN_0.05.2	CARBOHYDRATE_TRANSMEMBRANE_TRANSPORTER_ACTIVITY	6991	2002	7	2.00457731368903	3	1.49657485371771	1.87002251697247	0.322184744193388	1	SLC2A1,SLC5A2,SLC2A4
LUAD	Pearson	eigenvector	0.05	FDRN	eigenvector.FDRN_0.05.3	CARBON_CARBON_LYASE_ACTIVITY	6991	1195	8	1.36747246459734	2	1.46255230125523	1.61763509979278	0.408669576024115	1	HDC,ODC1
LUAD	Pearson	eigenvector	0.05	FDRN	eigenvector.FDRN_0.05.2	CARBON_OXYGEN_LYASE_ACTIVITY	6991	2002	13	3.7227864397082	6	1.61169599631138	2.13920929034778	0.138396710249788	1	CA4,CA3,CA12,CBS,CA9,CA1
LUAD	Pearson	eigenvector	0.05	FDRN	eigenvector.FDRN_0.05.2	CARBONATE_DEHYDRATASE_ACTIVITY	6991	2002	10	2.86368187669861	5	1.746003996004	2.49538072329942	0.127722838668979	1	CA4,CA3,CA12,CA9,CA1
LUAD	Pearson	eigenvector	0.05	FDRN	eigenvector.FDRN_0.05.1	CARBOXY_LYASE_ACTIVITY	6991	2133	6	1.83063939350594	3	1.63877168307548	2.27907336213358	0.265141302837006	1	DDC,PCK1,ACMSD
LUAD	Pearson	eigenvector	0.05	FDRN	eigenvector.FDRN_0.05.3	CARBOXYLESTERASE_ACTIVITY	6991	1195	18	3.07681304534401	6	1.95006973500697	2.43189622076945	0.0720928641034809	1	AOAH,PLA2G2D,APOC2,PLA2G4C,PLA1A,PLA2G2A
LUAD	Pearson	eigenvector	0.05	FDRN	eigenvector.FDRN_0.05.1	CARBOXYLIC_ACID_TRANSMEMBRANE_TRANSPORTER_ACTIVITY	6991	2133	27	8.23787727077671	10	1.21390495042628	1.34130289837475	0.292148378609638	1	SLC7A2,SLC16A8,SLC7A9,OCA2,SLC7A10,SLC3A1,SLC38A3,SLC13A2,SLC7A4,SLC43A1
LUAD	Pearson	eigenvector	0.05	FDRN	eigenvector.FDRN_0.05.2	CARBOXYPEPTIDASE_ACTIVITY	6991	2002	7	2.00457731368903	3	1.49657485371771	1.87002251697247	0.322184744193388	1	CPB2,CPD,ACE2
LUAD	Pearson	eigenvector	0.05	FDRN	eigenvector.FDRN_0.05.3	CASPASE_REGULATOR_ACTIVITY	6991	1195	5	0.854670290373337	2	2.34008368200837	3.23646830605001	0.204473901376512	1	CD27,TNFSF14
LUAD	Pearson	eigenvector	0.05	FDRN	eigenvector.FDRN_0.05.5	CATION_BINDING	6991	721	85	8.76627091975397	17	1.93925104022191	2.20208044438352	0.00535734984915652	1	MMP2,FBN1,COMP,FBLN2,LOX,S100A9,MMP14,ZFPM2,MMP16,ADAMTS13,MMP13,GLI2,FLG,MMP8,S100A1,TCHH,CABP1
LUAD	Pearson	eigenvector	0.05	FDRN	eigenvector.FDRN_0.05.1	CATION_CHANNEL_ACTIVITY	6991	2133	89	27.1544843370047	30	1.10478989870257	1.16028686186085	0.2899745244077	1	CHRNA7,KCNN4,TRPV1,SCNN1D,KCNQ5,RYR1,KCNQ3,KCNK10,KCNS1,KCNC1,TRPC3,HTR3A,KCNG2,CACNB2,KCNH2,CACNA1B,SLC4A11,KCNH1,SCN2A,SCN4A,NOX5,KCNJ1,KCNB2,CACNG4,SCN1B,SCN9A,CHRNB4,KCNK7,KCNJ3,ACCN1
LUAD	Pearson	eigenvector	0.05	FDRN	eigenvector.FDRN_0.05.1	CATION_TRANSMEMBRANE_TRANSPORTER_ACTIVITY	6991	2133	125	38.1383206980403	45	1.17991561181435	1.28717242746911	0.107289825501491	1	CHRNA7,SLC9A2,KCNN4,ABCC8,TRPV1,ATP4B,SCNN1D,KCNQ5,SLC15A1,RYR1,ATP2A3,KCNQ3,SLC5A1,KCNK10,SLC30A3,KCNS1,KCNC1,TRPC3,SLC9A5,SLC13A2,HTR3A,KCNG2,CACNB2,KCNH2,CACNA1B,SLC4A11,SLC12A2,KCNH1,SCN2A,SCN4A,NOX5,KCNJ1,KCNB2,SLC34A3,CACNG4,SLC9A3,SLC6A2,SCN1B,SCN9A,CHRNB4,ACCN4,KCNK7,KCNJ3,SLC39A2,ACCN1
LUAD	Pearson	eigenvector	0.05	FDRN	eigenvector.FDRN_0.05.2	CATION_TRANSPORTING_ATPASE_ACTIVITY	6991	2002	2	0.572736375339723	1	1.746003996004	2.49239201418543	0.490758872689165	1	ATP2A1
LUAD	Pearson	eigenvector	0.05	FDRN	eigenvector.FDRN_0.05.1	CHANNEL_REGULATOR_ACTIVITY	6991	2133	14	4.27149191818052	7	1.63877168307548	2.28147924374093	0.100615040560238	1	CHRNA7,KCNAB3,PDZD3,SGK2,KCNS1,TMPRSS3,KCNV1
LUAD	Pearson	eigenvector	0.05	FDRN	eigenvector.FDRN_0.05.2	CHAPERONE_BINDING	6991	2002	1	0.286368187669861	1	3.49200799200799	Inf	0.286368187669861	1	VWF
LUAD	Pearson	eigenvector	0.05	FDRN	eigenvector.FDRN_0.05.3	CHEMOKINE_ACTIVITY	6991	1195	38	6.49549420683736	24	3.69486897159216	8.4605069345114	2.63649772972691e-10	3.66051344795284e-06	CXCL11,CXCL9,CCL5,CXCL10,CCL4,CCL19,CCL23,CCL3,CCL13,CCL8,CXCL2,CCL18,CXCL13,XCL2,CCL17,CCL21,CCL2,CCL25,CCL22,XCL1,CCL24,CXCL3,CXCL14,CCL1
LUAD	Pearson	eigenvector	0.05	FDRN	eigenvector.FDRN_0.05.3	CHEMOKINE_RECEPTOR_BINDING	6991	1195	39	6.66642826491203	25	3.75013410578264	8.82049757189597	6.89335263323974e-11	9.57073079599006e-07	CXCL11,CXCL9,CCL5,CXCL10,CCL4,CCR2,CCL19,CCL23,CCL3,CCL13,CCL8,CXCL2,CCL18,CXCL13,XCL2,CCL17,CCL21,CCL2,CCL25,CCL22,XCL1,CCL24,CXCL3,CXCL14,CCL1
LUAD	Pearson	eigenvector	0.05	FDRN	eigenvector.FDRN_0.05.1	CHLORIDE_CHANNEL_ACTIVITY	6991	2133	11	3.35617222142755	5	1.48979243915953	1.89996319900844	0.2215277044819	1	CLCNKB,CLCN1,CLCN4,CLCA4,NMUR2
LUAD	Pearson	eigenvector	0.05	FDRN	eigenvector.FDRN_0.05.2	CHROMATIN_BINDING	6991	2002	5	1.43184093834931	3	2.09520479520479	3.74153446160889	0.145443162249285	1	CENPA,CDCA5,TOP2A
LUAD	Pearson	eigenvector	0.05	FDRN	eigenvector.FDRN_0.05.2	COENZYME_BINDING	6991	2002	4	1.14547275067945	2	1.746003996004	2.4931380702436	0.324325133139604	1	GCLC,HPGD
LUAD	Pearson	eigenvector	0.05	FDRN	eigenvector.FDRN_0.05.2	COFACTOR_BINDING	6991	2002	8	2.29094550135889	5	2.18250499500499	4.16024079292526	0.0479087409791412	1	BIRC5,AOC3,GCLC,HPGD,ABAT
LUAD	Pearson	eigenvector	0.05	FDRN	eigenvector.FDRN_0.05.5	COFACTOR_TRANSPORTER_ACTIVITY	6991	721	5	0.515662995279645	1	1.93925104022191	2.17536877112124	0.419810685801747	1	PDPN
LUAD	Pearson	eigenvector	0.05	FDRN	eigenvector.FDRN_0.05.5	COLLAGEN_BINDING	6991	721	10	1.03132599055929	3	2.90887656033287	3.73707089873592	0.0755503289424486	1	ITGA11,LUM,NID2
LUAD	Pearson	eigenvector	0.05	FDRN	eigenvector.FDRN_0.05.5	COPPER_ION_BINDING	6991	721	5	0.515662995279645	1	1.93925104022191	2.17536877112124	0.419810685801747	1	LOX
LUAD	Pearson	eigenvector	0.05	FDRN	eigenvector.FDRN_0.05.2	CYCLASE_ACTIVITY	6991	2002	5	1.43184093834931	3	2.09520479520479	3.74153446160889	0.145443162249285	1	GUCY1A2,GUCY2D,ADCY8
LUAD	Pearson	eigenvector	0.05	FDRN	eigenvector.FDRN_0.05.2	CYCLIC_NUCLEOTIDE_PHOSPHODIESTERASE_ACTIVITY	6991	2002	9	2.57731368902875	5	1.94000444000444	3.11983747082985	0.0828358503536599	1	PDE2A,PDE4D,PDE7B,PDE4C,PDE1C
LUAD	Pearson	eigenvector	0.05	FDRN	eigenvector.FDRN_0.05.4	CYSTEINE_TYPE_ENDOPEPTIDASE_ACTIVITY	6991	813	9	1.04663138320698	3	2.86633866338663	3.80872080244385	0.0770011893974588	1	CTSH,CAPN9,USP2
LUAD	Pearson	eigenvector	0.05	FDRN	eigenvector.FDRN_0.05.2	CYTOCHROME_C_OXIDASE_ACTIVITY	6991	2002	2	0.572736375339723	2	3.49200799200799	Inf	0.0819775026505568	1	COX4I2,CYB5A
LUAD	Pearson	eigenvector	0.05	FDRN	eigenvector.FDRN_0.05.3	CYTOKINE_ACTIVITY	6991	1195	66	11.2816478329281	37	3.27966273614809	6.35145147987627	6.82955051564783e-13	9.48214793592545e-09	CXCL11,CXCL9,CCL5,CXCL10,IFNG,CCL4,CCL19,CD40LG,CCL23,CCL3,CCL13,CCL8,CSF1,CXCL2,CCL18,CXCL13,XCL2,CSF2,INHA,CCL17,OSM,CSF3,CCL21,CCL2,IL1RN,IL7,IL27,SECTM1,CCL25,CCL22,IL12B,TNF,XCL1,CCL24,CXCL3,CXCL14,CCL1
LUAD	Pearson	eigenvector	0.05	FDRN	eigenvector.FDRN_0.05.3	CYTOKINE_BINDING	6991	1195	27	4.61521956801602	13	2.81676739501007	4.54092279874984	0.000186944112914727	1	CD74,CSF2RB,CMKLR1,IL12RB1,IL2RB,IL2RG,IL7R,IL22RA2,IL2RA,EBI3,IL9R,XCR1,CXCR2
LUAD	Pearson	eigenvector	0.05	FDRN	eigenvector.FDRN_0.05.3	CYTOSKELETAL_PROTEIN_BINDING	6991	1195	50	8.54670290373337	11	1.2870460251046	1.37135669590138	0.22501197174858	1	CCR5,S100B,LSP1,APOE,MEFV,PKD2L1,IQGAP2,MAPK8IP1,SPTBN2,HPCA,DYNC1I1
LUAD	Pearson	eigenvector	0.05	FDRN	eigenvector.FDRN_0.05.2	DAMAGED_DNA_BINDING	6991	2002	1	0.286368187669861	1	3.49200799200799	Inf	0.286368187669861	1	POLQ
LUAD	Pearson	eigenvector	0.05	FDRN	eigenvector.FDRN_0.05.4	DEACETYLASE_ACTIVITY	6991	813	1	0.116292375911887	1	8.5990159901599	Inf	0.116292375911887	1	AADAC
LUAD	Pearson	eigenvector	0.05	FDRN	eigenvector.FDRN_0.05.3	DEAMINASE_ACTIVITY	6991	1195	8	1.36747246459734	2	1.46255230125523	1.61763509979278	0.408669576024115	1	AMPD1,APOBEC3G
LUAD	Pearson	eigenvector	0.05	FDRN	eigenvector.FDRN_0.05.1	DELAYED_RECTIFIER_POTASSIUM_CHANNEL_ACTIVITY	6991	2133	12	3.66127878701187	5	1.36564306922957	1.628166432292	0.289822209941178	1	KCNS1,KCNG2,KCNH2,KCNH1,KCNB2
LUAD	Pearson	eigenvector	0.05	FDRN	eigenvector.FDRN_0.05.2	DEOXYRIBONUCLEASE_ACTIVITY	6991	2002	4	1.14547275067945	3	2.61900599400599	7.48298983155779	0.0737038516856924	1	EXO1,DNASE1L3,DNASE1L2
LUAD	Pearson	eigenvector	0.05	FDRN	eigenvector.FDRN_0.05.2	DI___TRI_VALENT_INORGANIC_CATION_TRANSMEMBRANE_TRANSPORTER_ACTIVITY	6991	2002	7	2.00457731368903	3	1.49657485371771	1.87002251697247	0.322184744193388	1	ATP2A1,SLC40A1,ITPR3
LUAD	Pearson	eigenvector	0.05	FDRN	eigenvector.FDRN_0.05.2	DNA_BINDING	6991	2002	160	45.8189100271778	67	1.46227834665335	1.82259830020627	0.000197764523187886	1	KIF2C,KIF15,MYBL2,EXO1,TOP2A,POLQ,DLX6,RAD51,UHRF1,RAD51AP1,CDT1,MCM2,BRCA1,WDHD1,EZH2,PIF1,RAD54B,PTTG1,E2F1,TBX2,TBX4,FOXF1,ZNF367,TBX5,FOSL1,HMGA2,FOXF2,NFIX,HLF,DNASE1L3,EGR1,SCML2,HMGA1,NR3C2,HNF1B,TBX3,DMC1,ETV1,TERT,AR,FOXH1,DLX3,MECOM,GLI1,TSC22D3,ALX1,NR2F1,FOXD1,GBX2,CITED2,SOX5,NR6A1,DMBX1,POU4F1,SIM2,RORB,FOXE3,DNASE1L2,FOXD3,SATB1,ARNT2,NFE2,GATA2,TCF15,ZNF238,HAND1,LMO1
LUAD	Pearson	eigenvector	0.05	FDRN	eigenvector.FDRN_0.05.2	DNA_DEPENDENT_ATPASE_ACTIVITY	6991	2002	4	1.14547275067945	4	3.49200799200799	Inf	0.00671072646411747	1	TOP2A,RAD51,PIF1,RAD54B
LUAD	Pearson	eigenvector	0.05	FDRN	eigenvector.FDRN_0.05.2	DNA_DIRECTED_DNA_POLYMERASE_ACTIVITY	6991	2002	2	0.572736375339723	2	3.49200799200799	Inf	0.0819775026505568	1	POLQ,POLE2
LUAD	Pearson	eigenvector	0.05	FDRN	eigenvector.FDRN_0.05.2	DNA_HELICASE_ACTIVITY	6991	2002	3	0.859104563009584	3	3.49200799200799	Inf	0.0234590077695112	1	RECQL4,PIF1,RAD54B
LUAD	Pearson	eigenvector	0.05	FDRN	eigenvector.FDRN_0.05.2	DNA_POLYMERASE_ACTIVITY	6991	2002	3	0.859104563009584	3	3.49200799200799	Inf	0.0234590077695112	1	POLQ,POLE2,TERT
LUAD	Pearson	eigenvector	0.05	FDRN	eigenvector.FDRN_0.05.2	DOUBLE_STRANDED_DNA_BINDING	6991	2002	5	1.43184093834931	4	2.79360639360639	9.98224113469559	0.0258776446432971	1	RAD51,RAD51AP1,HLF,SATB1
LUAD	Pearson	eigenvector	0.05	FDRN	eigenvector.FDRN_0.05.3	DOUBLE_STRANDED_RNA_BINDING	6991	1195	5	0.854670290373337	3	3.51012552301255	7.28793925663244	0.037957359879748	1	TLR8,TLR7,OASL
LUAD	Pearson	eigenvector	0.05	FDRN	eigenvector.FDRN_0.05.4	DRUG_BINDING	6991	813	5	0.581461879559434	1	1.71980319803198	1.90054267269134	0.46115827001599	1	FKBP6
LUAD	Pearson	eigenvector	0.05	FDRN	eigenvector.FDRN_0.05.3	ELECTRON_CARRIER_ACTIVITY	6991	1195	32	5.46988985838936	7	1.27973326359833	1.36010089156458	0.30030716589996	1	NCF1,NCF2,IDO1,KMO,AKR1B1,SARDH,CYP19A1
LUAD	Pearson	eigenvector	0.05	FDRN	eigenvector.FDRN_0.05.2	ENDODEOXYRIBONUCLEASE_ACTIVITY	6991	2002	1	0.286368187669861	1	3.49200799200799	Inf	0.286368187669861	1	EXO1
LUAD	Pearson	eigenvector	0.05	FDRN	eigenvector.FDRN_0.05.4	ENDONUCLEASE_ACTIVITY	6991	813	4	0.465169503647547	2	4.29950799507995	7.61114702698741	0.0690595844120075	1	ERN2,ANG
LUAD	Pearson	eigenvector	0.05	FDRN	eigenvector.FDRN_0.05.2	ENDONUCLEASE_ACTIVITY_GO_0016893	6991	2002	1	0.286368187669861	1	3.49200799200799	Inf	0.286368187669861	1	EXO1
LUAD	Pearson	eigenvector	0.05	FDRN	eigenvector.FDRN_0.05.5	ENDOPEPTIDASE_ACTIVITY	6991	721	57	5.87855814618796	11	1.87120714407378	2.09597628977337	0.0290672838310409	1	ADAMTS2,MMP2,CTSK,FAP,MMP11,CORIN,MMP14,MMP16,MMP3,MMP13,MMP8
LUAD	Pearson	eigenvector	0.05	FDRN	eigenvector.FDRN_0.05.2	ENDORIBONUCLEASE_ACTIVITY	6991	2002	2	0.572736375339723	2	3.49200799200799	Inf	0.0819775026505568	1	EXO1,RNASE1
LUAD	Pearson	eigenvector	0.05	FDRN	eigenvector.FDRN_0.05.5	ENZYME_ACTIVATOR_ACTIVITY	6991	721	42	4.33156916034902	7	1.61604253351826	1.74632174982092	0.136099529160941	1	THY1,CXCL1,IGFBP3,MMP16,RGS4,APOA1,RGS16
LUAD	Pearson	eigenvector	0.05	FDRN	eigenvector.FDRN_0.05.3	ENZYME_BINDING	6991	1195	49	8.3757688456587	14	1.67148834429169	1.95110524761261	0.0311514271161401	1	PTPRC,SIT1,LILRB1,ITGB2,LAX1,LCK,APOC2,ADAMTSL4,CSF3,CD40,BCL2,PARD6A,MAPK8IP1,IGF1R
LUAD	Pearson	eigenvector	0.05	FDRN	eigenvector.FDRN_0.05.3	ENZYME_INHIBITOR_ACTIVITY	6991	1195	47	8.03390072950937	10	1.24472536277041	1.31343385845868	0.274885394744195	1	CD27,RHOH,CST7,PDE6G,TNFSF14,IQGAP2,RENBP,MAPK8IP1,SOCS3,PROS1
LUAD	Pearson	eigenvector	0.05	FDRN	eigenvector.FDRN_0.05.5	ENZYME_REGULATOR_ACTIVITY	6991	721	106	10.9320554999285	14	1.28063747939183	1.32968198431918	0.200319678160894	1	THY1,CST1,THBS1,SERPINF1,CXCL1,IGFBP3,MMP16,RGS4,APOA1,CST2,RGS16,CYTH3,OAZ3,CABP1
LUAD	Pearson	eigenvector	0.05	FDRN	eigenvector.FDRN_0.05.3	EXCITATORY_EXTRACELLULAR_LIGAND_GATED_ION_CHANNEL_ACTIVITY	6991	1195	12	2.05120869689601	5	2.43758716875872	3.47392765791434	0.0399730882954052	1	P2RX7,P2RX1,CHRNB2,CHRNA6,CHRNA3
LUAD	Pearson	eigenvector	0.05	FDRN	eigenvector.FDRN_0.05.2	EXONUCLEASE_ACTIVITY	6991	2002	3	0.859104563009584	2	2.32800532800533	4.98669575766558	0.199014492412648	1	EXO1,ENPP3
LUAD	Pearson	eigenvector	0.05	FDRN	eigenvector.FDRN_0.05.3	EXOPEPTIDASE_ACTIVITY	6991	1195	16	2.73494492919468	5	1.82819037656904	2.20939703954081	0.12304770866402	1	CPA3,TRHDE,ACE,DPP4,ANPEP
LUAD	Pearson	eigenvector	0.05	FDRN	eigenvector.FDRN_0.05.3	EXTRACELLULAR_LIGAND_GATED_ION_CHANNEL_ACTIVITY	6991	1195	13	2.22214275497068	5	2.25008046346958	3.03928032383161	0.0560636584653621	1	P2RX7,P2RX1,CHRNB2,CHRNA6,CHRNA3
LUAD	Pearson	eigenvector	0.05	FDRN	eigenvector.FDRN_0.05.5	EXTRACELLULAR_MATRIX_STRUCTURAL_CONSTITUENT	6991	721	19	1.95951938206265	9	4.59296298999927	7.90716269716465	4.47056212446767e-05	0.620692845361091	FBN1,COMP,FBLN2,COL4A2,MFAP5,FBLN1,ACAN,MATN3,MEPE
LUAD	Pearson	eigenvector	0.05	FDRN	eigenvector.FDRN_0.05.1	FUCOSYLTRANSFERASE_ACTIVITY	6991	2133	4	1.22042626233729	3	2.45815752461322	6.83861584920311	0.0875520123365991	1	FUT6,FUT2,FUT9
LUAD	Pearson	eigenvector	0.05	FDRN	eigenvector.FDRN_0.05.3	G_PROTEIN_COUPLED_RECEPTOR_ACTIVITY	6991	1195	116	19.8283507366614	26	1.31125378733228	1.41001517177134	0.0824441336028904	1	C3AR1,FPR3,CMKLR1,C5AR1,CNR2,FPR2,FPR1,PTAFR,GPR114,EMR1,EMR4P,TSHR,EMR2,CYSLTR1,XCR1,GP1BA,HTR7,EMR3,GRM4,CXCR2,ADRB3,TAS1R3,ADRA2C,CHRM3,PTGER2,DRD5
LUAD	Pearson	eigenvector	0.05	FDRN	eigenvector.FDRN_0.05.3	G_PROTEIN_COUPLED_RECEPTOR_BINDING	6991	1195	45	7.69203261336003	28	3.64013017201302	8.15234873206562	1.39581037326354e-11	1.9379431222391e-07	CXCL11,CXCL9,CCL5,CXCL10,CCL4,CCR2,CCL19,CCL23,CCL3,CCL13,CCL8,CXCL2,CCL18,CXCL13,XCL2,CCL17,CCL21,CCL2,GHRL,CCL25,CCL22,XCL1,CCL24,CXCL3,CXCL14,CORT,PROK2,CCL1
LUAD	Pearson	eigenvector	0.05	FDRN	eigenvector.FDRN_0.05.1	GABA_RECEPTOR_ACTIVITY	6991	2133	8	2.44085252467458	3	1.22907876230661	1.36700190716228	0.46121011660824	1	GABBR1,GABRE,GABRB2
LUAD	Pearson	eigenvector	0.05	FDRN	eigenvector.FDRN_0.05.2	GALACTOSYLTRANSFERASE_ACTIVITY	6991	2002	8	2.29094550135889	6	2.61900599400599	7.49272605249033	0.00877580800485107	1	B3GALT2,ITGA2B,B4GALT6,B3GALNT1,A4GALT,UGT8
LUAD	Pearson	eigenvector	0.05	FDRN	eigenvector.FDRN_0.05.1	GATED_CHANNEL_ACTIVITY	6991	2133	92	28.0698040337577	34	1.21126602662101	1.34051194311157	0.109115573110553	1	CHRNA7,CLCNKB,KCNN4,CNGA3,SCNN1D,KCNQ5,RYR1,KCNQ3,KCNS1,KCNC1,TRPC3,HTR3A,KCNG2,CACNB2,KCNH2,CACNA1B,ZACN,STX1B,CLCN1,KCNH1,SCN2A,SCN4A,KCNJ1,KCNB2,CACNG4,CNGB1,CLCN4,SCN1B,SCN9A,CHRNB4,KCNK15,KCNJ3,NMUR2,ACCN1
LUAD	Pearson	eigenvector	0.05	FDRN	eigenvector.FDRN_0.05.3	GENERAL_RNA_POLYMERASE_II_TRANSCRIPTION_FACTOR_ACTIVITY	6991	1195	2	0.341868116149335	1	2.92510460251046	4.85190151626022	0.31266993798894	1	PPARGC1B
LUAD	Pearson	eigenvector	0.05	FDRN	eigenvector.FDRN_0.05.4	GLUTAMATE_RECEPTOR_ACTIVITY	6991	813	18	2.09326276641396	4	1.91089244225776	2.17661775162792	0.148680001954133	1	GRM8,GRIN2C,GRM7,GRM2
LUAD	Pearson	eigenvector	0.05	FDRN	eigenvector.FDRN_0.05.1	GLUTATHIONE_TRANSFERASE_ACTIVITY	6991	2133	11	3.35617222142755	6	1.78775092699143	2.73749992009062	0.0839815570482544	1	GSTT1,GSTM1,GSTM3,MGST1,GSTM2,GSTT2
LUAD	Pearson	eigenvector	0.05	FDRN	eigenvector.FDRN_0.05.5	GLYCOSAMINOGLYCAN_BINDING	6991	721	26	2.68144757545416	9	3.35639603115331	4.64783937158274	0.000777853490143846	1	THBS2,POSTN,VCAN,EPYC,ACAN,COL13A1,LAYN,STAB2,VEGFA
LUAD	Pearson	eigenvector	0.05	FDRN	eigenvector.FDRN_0.05.1	GROWTH_FACTOR_ACTIVITY	6991	2133	35	10.6787297954513	16	1.49830553881187	1.92475690287656	0.0412377686714165	1	THPO,OSGIN1,FGF13,AREG,CLCF1,EGF,DKK1,JAG2,NDP,TDGF1,FGF18,TGFA,CSPG5,TRIP6,BDNF,MSTN
LUAD	Pearson	eigenvector	0.05	FDRN	eigenvector.FDRN_0.05.3	GROWTH_FACTOR_BINDING	6991	1195	17	2.90587898726935	8	2.7530396258922	4.33233210247385	0.00403588876317846	1	CSF2RB,IL2RB,IL2RG,IL7R,IL2RA,IL9R,NTRK1,IGF1R
LUAD	Pearson	eigenvector	0.05	FDRN	eigenvector.FDRN_0.05.3	GTP_BINDING	6991	1195	13	2.22214275497068	6	2.7000965561635	4.17204971149728	0.0142281760234742	1	NCF1,MX1,GBP1,RHOH,GBP2,RAB26
LUAD	Pearson	eigenvector	0.05	FDRN	eigenvector.FDRN_0.05.2	GTPASE_ACTIVATOR_ACTIVITY	6991	2002	20	5.72736375339723	8	1.3968031968032	1.66385882011316	0.187664578292389	1	RACGAP1,RGS5,DLC1,PREX2,RGS20,RGS9,RGS6,RGS11
LUAD	Pearson	eigenvector	0.05	FDRN	eigenvector.FDRN_0.05.1	GTPASE_ACTIVITY	6991	2133	25	7.62766413960807	12	1.57322081575246	2.10838756335648	0.0496643497683307	1	RAB27B,GNGT1,RASD1,TGM3,RND2,RND3,RHOD,GNB3,GNAZ,GNAL,ARL4D,GNAI1
LUAD	Pearson	eigenvector	0.05	FDRN	eigenvector.FDRN_0.05.2	GTPASE_BINDING	6991	2002	4	1.14547275067945	2	1.746003996004	2.4931380702436	0.324325133139604	1	PLCE1,FGD1
LUAD	Pearson	eigenvector	0.05	FDRN	eigenvector.FDRN_0.05.2	GTPASE_REGULATOR_ACTIVITY	6991	2002	33	9.45015019310542	13	1.37563951200315	1.6237329392284	0.121080172183909	1	RACGAP1,RGS5,DLC1,PREX2,RGS20,RUNDC3A,PLCE1,RGS9,FGD1,RGS6,RIMS1,RGS11,RAPGEF3
LUAD	Pearson	eigenvector	0.05	FDRN	eigenvector.FDRN_0.05.3	GUANYL_NUCLEOTIDE_BINDING	6991	1195	14	2.39307681304534	6	2.50723251643754	3.65001894719166	0.0213626306101534	1	NCF1,MX1,GBP1,RHOH,GBP2,RAB26
LUAD	Pearson	eigenvector	0.05	FDRN	eigenvector.FDRN_0.05.3	GUANYL_NUCLEOTIDE_EXCHANGE_FACTOR_ACTIVITY	6991	1195	10	1.70934058074667	3	1.75506276150628	2.08114758570781	0.236678069092344	1	DOCK2,RASGRP4,TIAM1
LUAD	Pearson	eigenvector	0.05	FDRN	eigenvector.FDRN_0.05.2	HELICASE_ACTIVITY	6991	2002	5	1.43184093834931	3	2.09520479520479	3.74153446160889	0.145443162249285	1	RECQL4,PIF1,RAD54B
LUAD	Pearson	eigenvector	0.05	FDRN	eigenvector.FDRN_0.05.3	HEMATOPOIETIN_INTERFERON_CLASSD200_DOMAIN_CYTOKINE_RECEPTOR_ACTIVITY	6991	1195	22	3.76054927764268	10	2.65918600228224	4.06635809297677	0.00181906215982386	1	CSF2RB,IL12RB1,IL2RB,IL2RG,IL7R,IL22RA2,IL2RA,IL9R,GFRA2,CXCR2
LUAD	Pearson	eigenvector	0.05	FDRN	eigenvector.FDRN_0.05.3	HEMATOPOIETIN_INTERFERON_CLASSD200_DOMAIN_CYTOKINE_RECEPTOR_BINDING	6991	1195	7	1.19653840652267	6	5.01446503287507	29.1993147279146	0.000147587098235205	1	IFNG,CSF2,OSM,CSF3,IL7,IL12B
LUAD	Pearson	eigenvector	0.05	FDRN	eigenvector.FDRN_0.05.5	HEPARIN_BINDING	6991	721	16	1.65012158489486	4	2.42406380027739	2.90864602933405	0.074789688984408	1	THBS2,POSTN,COL13A1,VEGFA
LUAD	Pearson	eigenvector	0.05	FDRN	eigenvector.FDRN_0.05.2	HISTONE_ACETYLTRANSFERASE_ACTIVITY	6991	2002	1	0.286368187669861	1	3.49200799200799	Inf	0.286368187669861	1	BRCA2
LUAD	Pearson	eigenvector	0.05	FDRN	eigenvector.FDRN_0.05.2	HISTONE_DEACETYLASE_BINDING	6991	2002	1	0.286368187669861	1	3.49200799200799	Inf	0.286368187669861	1	TOP2A
LUAD	Pearson	eigenvector	0.05	FDRN	eigenvector.FDRN_0.05.4	HISTONE_METHYLTRANSFERASE_ACTIVITY	6991	813	2	0.232584751823773	1	4.29950799507995	7.60301076604674	0.219075537340161	1	PRMT8
LUAD	Pearson	eigenvector	0.05	FDRN	eigenvector.FDRN_0.05.3	HORMONE_ACTIVITY	6991	1195	26	4.44428550994135	9	2.02507241712263	2.57938734400585	0.0237336019318749	1	PNOC,INHA,AGRP,GHRL,CCL25,NMB,CORT,UTS2,ADCYAP1
LUAD	Pearson	eigenvector	0.05	FDRN	eigenvector.FDRN_0.05.2	HORMONE_BINDING	6991	2002	6	1.71820912601917	3	1.746003996004	2.49388487303292	0.230795758341622	1	NPR1,ADRB2,AMHR2
LUAD	Pearson	eigenvector	0.05	FDRN	eigenvector.FDRN_0.05.3	HORMONE_RECEPTOR_BINDING	6991	1195	5	0.854670290373337	2	2.34008368200837	3.23646830605001	0.204473901376512	1	OASL,PPARGC1B
LUAD	Pearson	eigenvector	0.05	FDRN	eigenvector.FDRN_0.05.2	HYDRO_LYASE_ACTIVITY	6991	2002	13	3.7227864397082	6	1.61169599631138	2.13920929034778	0.138396710249788	1	CA4,CA3,CA12,CBS,CA9,CA1
LUAD	Pearson	eigenvector	0.05	FDRN	eigenvector.FDRN_0.05.1	HYDROGEN_ION_TRANSMEMBRANE_TRANSPORTER_ACTIVITY	6991	2133	7	2.13574595909026	4	1.87288192351484	3.04000463542987	0.132641608082606	1	SLC9A2,ATP4B,SLC9A5,SLC9A3
LUAD	Pearson	eigenvector	0.05	FDRN	eigenvector.FDRN_0.05.2	HYDROLASE_ACTIVITY_ACTING_ON_ACID_ANHYDRIDES	6991	2002	54	15.4638821341725	21	1.35800310800311	1.59191785785501	0.0668762373106791	1	TOP2A,RAD51,ABCA8,PIF1,RAD54B,ABCC6,ATP1A2,RAB3B,ABCC2,ATP2A1,ABCA3,ATP1B2,ABCC3,GNA14,RAC3,DIRAS3,DNM1,RERG,GNG11,ENPP3,RHOB
LUAD	Pearson	eigenvector	0.05	FDRN	eigenvector.FDRN_0.05.2	HYDROLASE_ACTIVITY_ACTING_ON_ACID_ANHYDRIDESCATALYZING_TRANSMEMBRANE_MOVEMENT_OF_SUBSTANCES	6991	2002	17	4.86825919038764	8	1.643297878592	2.21974369143937	0.0826452913054875	1	ABCA8,ABCC6,ATP1A2,ABCC2,ATP2A1,ABCA3,ATP1B2,ABCC3
LUAD	Pearson	eigenvector	0.05	FDRN	eigenvector.FDRN_0.05.3	HYDROLASE_ACTIVITY_ACTING_ON_CARBON_NITROGEN_NOT_PEPTIDEBONDS	6991	1195	18	3.07681304534401	4	1.30004649000465	1.38699586813254	0.370992735405509	1	AMPD1,APOBEC3G,DPYS,PADI4
LUAD	Pearson	eigenvector	0.05	FDRN	eigenvector.FDRN_0.05.3	HYDROLASE_ACTIVITY_ACTING_ON_CARBON_NITROGEN_NOT_PEPTIDEBONDSIN_CYCLIC_AMIDINES	6991	1195	8	1.36747246459734	2	1.46255230125523	1.61763509979278	0.408669576024115	1	AMPD1,APOBEC3G
LUAD	Pearson	eigenvector	0.05	FDRN	eigenvector.FDRN_0.05.1	HYDROLASE_ACTIVITY_ACTING_ON_CARBON_NITROGEN_NOT_PEPTIDEBONDSIN_LINEAR_AMIDES	6991	2133	5	1.52553282792161	3	1.96652601969058	3.41890249745527	0.169826125920478	1	UPB1,ASRGL1,ACR
LUAD	Pearson	eigenvector	0.05	FDRN	eigenvector.FDRN_0.05.2	HYDROLASE_ACTIVITY_ACTING_ON_ESTER_BONDS	6991	2002	100	28.6368187669861	36	1.25712287712288	1.4090372328689	0.0653155914488581	1	DLGAP5,EXO1,CDKN3,CES1,DUSP1,PTPRB,PLA2G1B,RNASE1,DNASE1L3,UCHL1,PDE2A,LPL,PDE4D,FBP1,MGLL,CHRM1,PTPRH,PTPRU,ARSE,PTPRM,PSPH,DUSP13,PLA2G3,PDE7B,PLCE1,PLCH1,ENPP3,DNASE1L2,PTPN5,PDE4C,CASR,INPP4B,PNPLA3,PDE1C,CHRM5,PPP1R3C
LUAD	Pearson	eigenvector	0.05	FDRN	eigenvector.FDRN_0.05.2	HYDROLASE_ACTIVITY_ACTING_ON_GLYCOSYL_BONDS	6991	2002	15	4.29552281504792	7	1.62960372960373	2.18441557422979	0.106611132188043	1	AMY2A,CHIA,HPSE2,KL,HYAL1,HYAL4,NEU4
LUAD	Pearson	eigenvector	0.05	FDRN	eigenvector.FDRN_0.05.3	HYDROLASE_ACTIVITY_HYDROLYZING_N_GLYCOSYL_COMPOUNDS	6991	1195	1	0.170934058074667	1	5.85020920502092	Inf	0.170934058074667	1	CCNO
LUAD	Pearson	eigenvector	0.05	FDRN	eigenvector.FDRN_0.05.2	HYDROLASE_ACTIVITY_HYDROLYZING_O_GLYCOSYL_COMPOUNDS	6991	2002	14	4.00915462737806	7	1.746003996004	2.49687957398539	0.0747434444240712	1	AMY2A,CHIA,HPSE2,KL,HYAL1,HYAL4,NEU4
LUAD	Pearson	eigenvector	0.05	FDRN	eigenvector.FDRN_0.05.2	IDENTICAL_PROTEIN_BINDING	6991	2002	101	28.923186954656	34	1.17552744285418	1.2691627374642	0.155122107057637	1	BIRC5,TOP2A,CENPF,RAD51,TRIP13,AOC3,E2F7,VWF,CLDN18,ZBTB16,ROBO2,CLDN5,DAPK2,FBP1,HPGD,CLDN2,TYRP1,CADM1,ADRB2,SCUBE1,ACTN2,BNIPL,ITGA2B,SH3GL3,CLDN6,HSPB8,NR6A1,ABAT,CDC42BPA,SNRPN,UPK1A,KITLG,GYS2,ACTN3
LUAD	Pearson	eigenvector	0.05	FDRN	eigenvector.FDRN_0.05.2	INORGANIC_ANION_TRANSMEMBRANE_TRANSPORTER_ACTIVITY	6991	2002	9	2.57731368902875	5	1.94000444000444	3.11983747082985	0.0828358503536599	1	ADAMTS8,SLC34A2,SLC4A4,SLC17A7,SLC5A5
LUAD	Pearson	eigenvector	0.05	FDRN	eigenvector.FDRN_0.05.1	INORGANIC_CATION_TRANSMEMBRANE_TRANSPORTER_ACTIVITY	6991	2133	21	6.40723787727078	9	1.40466144263613	1.71101491988912	0.159872687638349	1	SLC9A2,ABCC8,ATP4B,ATP2A3,SLC30A3,SLC9A5,SLC9A3,ACCN4,SLC39A2
LUAD	Pearson	eigenvector	0.05	FDRN	eigenvector.FDRN_0.05.3	INOSITOL_OR_PHOSPHATIDYLINOSITOL_KINASE_ACTIVITY	6991	1195	2	0.341868116149335	1	2.92510460251046	4.85190151626022	0.31266993798894	1	PIK3CG
LUAD	Pearson	eigenvector	0.05	FDRN	eigenvector.FDRN_0.05.2	INOSITOL_OR_PHOSPHATIDYLINOSITOL_PHOSPHATASE_ACTIVITY	6991	2002	2	0.572736375339723	1	1.746003996004	2.49239201418543	0.490758872689165	1	INPP4B
LUAD	Pearson	eigenvector	0.05	FDRN	eigenvector.FDRN_0.05.3	INOSITOL_OR_PHOSPHATIDYLINOSITOL_PHOSPHODIESTERASE_ACTIVITY	6991	1195	12	2.05120869689601	4	1.95006973500697	2.42949183766424	0.134260316856387	1	C3AR1,CCR5,PLCB2,CHRM3
LUAD	Pearson	eigenvector	0.05	FDRN	eigenvector.FDRN_0.05.5	INSULIN_LIKE_GROWTH_FACTOR_RECEPTOR_BINDING	6991	721	4	0.412530396223716	3	7.27219140083218	26.1663492816413	0.00403457947940799	1	IGF2,IGF1,IRS1
LUAD	Pearson	eigenvector	0.05	FDRN	eigenvector.FDRN_0.05.5	INTEGRIN_BINDING	6991	721	22	2.26891717923044	8	3.52591098222166	5.01184121897154	0.00105456908998961	1	THY1,ECM2,EDIL3,TGFBI,ADAMTS13,COL16A1,EGFL6,ADAM23
LUAD	Pearson	eigenvector	0.05	FDRN	eigenvector.FDRN_0.05.3	INTERLEUKIN_BINDING	6991	1195	17	2.90587898726935	10	3.44129953236525	6.97590925837954	0.000124866481827776	1	CSF2RB,IL12RB1,IL2RB,IL2RG,IL7R,IL22RA2,IL2RA,EBI3,IL9R,CXCR2
LUAD	Pearson	eigenvector	0.05	FDRN	eigenvector.FDRN_0.05.3	INTERLEUKIN_RECEPTOR_ACTIVITY	6991	1195	14	2.39307681304534	9	3.76084877465631	8.7850171697289	0.000106448363204334	1	CSF2RB,IL12RB1,IL2RB,IL2RG,IL7R,IL22RA2,IL2RA,IL9R,CXCR2
LUAD	Pearson	eigenvector	0.05	FDRN	eigenvector.FDRN_0.05.5	INTRAMOLECULAR_OXIDOREDUCTASE_ACTIVITY	6991	721	3	0.309397797167787	1	3.23208506703652	4.35151970457157	0.278621357688442	1	PTGIS
LUAD	Pearson	eigenvector	0.05	FDRN	eigenvector.FDRN_0.05.4	INWARD_RECTIFIER_POTASSIUM_CHANNEL_ACTIVITY	6991	813	10	1.16292375911887	2	1.71980319803198	1.90165101929042	0.327319739347522	1	KCNK1,KCNJ6
LUAD	Pearson	eigenvector	0.05	FDRN	eigenvector.FDRN_0.05.5	ION_BINDING	6991	721	103	10.6226577027607	20	1.88276800021545	2.1264359003986	0.00378265048864438	1	MMP2,FBN1,COMP,FBLN2,LOX,S100A9,TSSK3,MT1X,MMP14,ZFPM2,MMP16,ADAMTS13,MMP13,GLI2,FLG,MMP8,MOV10L1,S100A1,TCHH,CABP1
LUAD	Pearson	eigenvector	0.05	FDRN	eigenvector.FDRN_0.05.1	ION_CHANNEL_ACTIVITY	6991	2133	110	33.5617222142755	42	1.251425648894	1.41482693555758	0.0507751672117371	1	CHRNA7,CLCNKB,KCNN4,CNGA3,TRPV1,SCNN1D,KCNQ5,RYR1,KCNQ3,KCNK10,KCNS1,KCNC1,TRPC3,HTR3A,KCNG2,CACNB2,KCNH2,CACNA1B,TRPM5,ZACN,STX1B,SLC4A11,CLCN1,KCNH1,SCN2A,SCN4A,NOX5,KCNJ1,KCNB2,CACNG4,CNGB1,CLCN4,CLCA4,SCN1B,SCN9A,CHRNB4,ACCN4,KCNK15,KCNK7,KCNJ3,NMUR2,ACCN1
LUAD	Pearson	eigenvector	0.05	FDRN	eigenvector.FDRN_0.05.1	ION_TRANSMEMBRANE_TRANSPORTER_ACTIVITY	6991	2133	163	49.7323701902446	62	1.24667293681816	1.40995603627628	0.022904984154638	1	CHRNA7,CLCNKB,SLC9A2,KCNN4,CNGA3,ABCC8,TRPV1,ATP4B,SCNN1D,ATP1B1,KCNQ5,SLCO1A2,SLC15A1,RYR1,ATP2A3,KCNQ3,SLC5A1,KCNK10,SLC30A3,KCNS1,KCNC1,TRPC3,SLC9A5,SLC13A2,HTR3A,KCNG2,CACNB2,KCNH2,CACNA1B,TRPM5,ZACN,FXYD2,STX1B,SLC4A11,CLCN1,SLC12A2,KCNH1,SCN2A,SCN4A,NOX5,KCNJ1,KCNB2,SLC34A3,CACNG4,SLC9A3,SLCO1B3,CNGB1,CLCN4,SLC6A2,CLCA4,SCN1B,SLC4A1,SCN9A,CHRNB4,ACCN4,KCNK15,SLC22A11,KCNK7,KCNJ3,NMUR2,SLC39…
LUAD	Pearson	eigenvector	0.05	FDRN	eigenvector.FDRN_0.05.2	IONOTROPIC_GLUTAMATE_RECEPTOR_ACTIVITY	6991	2002	9	2.57731368902875	5	1.94000444000444	3.11983747082985	0.0828358503536599	1	GRIA1,GRIK4,GRIN2A,GRIK3,GRIA2
LUAD	Pearson	eigenvector	0.05	FDRN	eigenvector.FDRN_0.05.3	ISOMERASE_ACTIVITY	6991	1195	6	1.025604348448	2	1.95006973500697	2.42709551764695	0.27351414793325	1	PTGDS,PGAM2
LUAD	Pearson	eigenvector	0.05	FDRN	eigenvector.FDRN_0.05.1	KINASE_ACTIVATOR_ACTIVITY	6991	2133	6	1.83063939350594	4	2.18502891076731	4.56067648616936	0.0745109490039507	1	FGF13,AFAP1L2,MAPK8IP2,CD24
LUAD	Pearson	eigenvector	0.05	FDRN	eigenvector.FDRN_0.05.5	KINASE_ACTIVITY	6991	721	101	10.4163925046488	17	1.6320429546422	1.77812280698825	0.0283284369202546	1	PDGFRA,DDR2,TSSK3,ROR2,MYLK,DLG2,FGFR4,FGFR1,ROR1,PRKD1,MAPK4,NRP2,AXL,AK5,DGKI,PDGFRL,CKMT2
LUAD	Pearson	eigenvector	0.05	FDRN	eigenvector.FDRN_0.05.3	KINASE_BINDING	6991	1195	22	3.76054927764268	7	1.86143020159757	2.27054150366647	0.0675533000422806	1	PTPRC,SIT1,ITGB2,LAX1,LCK,MAPK8IP1,IGF1R
LUAD	Pearson	eigenvector	0.05	FDRN	eigenvector.FDRN_0.05.3	KINASE_INHIBITOR_ACTIVITY	6991	1195	11	1.88027463882134	3	1.59551160136934	1.82069985825666	0.286870629750951	1	RHOH,MAPK8IP1,SOCS3
LUAD	Pearson	eigenvector	0.05	FDRN	eigenvector.FDRN_0.05.1	KINASE_REGULATOR_ACTIVITY	6991	2133	20	6.10213131168645	9	1.47489451476793	1.86701939863481	0.123299446400061	1	FGF13,SFN,CDKN2B,CAMK2N1,AFAP1L2,PKIA,MAPK8IP2,CCKBR,CD24
LUAD	Pearson	eigenvector	0.05	FDRN	eigenvector.FDRN_0.05.1	L_AMINO_ACID_TRANSMEMBRANE_TRANSPORTER_ACTIVITY	6991	2133	10	3.05106565584323	5	1.63877168307548	2.28027517206217	0.159006728375698	1	SLC7A9,OCA2,SLC7A10,SLC3A1,SLC38A3
LUAD	Pearson	eigenvector	0.05	FDRN	eigenvector.FDRN_0.05.2	LIGAND_DEPENDENT_NUCLEAR_RECEPTOR_ACTIVITY	6991	2002	10	2.86368187669861	6	2.09520479520479	3.74562384627735	0.0379488620383411	1	RXRG,PGR,NR4A3,NR3C2,AR,THRB
LUAD	Pearson	eigenvector	0.05	FDRN	eigenvector.FDRN_0.05.1	LIGAND_GATED_CHANNEL_ACTIVITY	6991	2133	25	7.62766413960807	11	1.44211908110642	1.79334590930963	0.107767868322557	1	CHRNA7,CNGA3,SCNN1D,RYR1,TRPC3,HTR3A,ZACN,STX1B,CNGB1,CHRNB4,ACCN1
LUAD	Pearson	eigenvector	0.05	FDRN	eigenvector.FDRN_0.05.2	LIGASE_ACTIVITY	6991	2002	11	3.15005006436847	5	1.58727636000363	2.0791857232406	0.181133703818085	1	UBE2C,ASNS,GCLC,GCLM,PARK2
LUAD	Pearson	eigenvector	0.05	FDRN	eigenvector.FDRN_0.05.2	LIGASE_ACTIVITY_FORMING_CARBON_NITROGEN_BONDS	6991	2002	9	2.57731368902875	5	1.94000444000444	3.11983747082985	0.0828358503536599	1	UBE2C,ASNS,GCLC,GCLM,PARK2
LUAD	Pearson	eigenvector	0.05	FDRN	eigenvector.FDRN_0.05.1	LIGASE_ACTIVITY_FORMING_CARBON_OXYGEN_BONDS	6991	2133	0	0	0	NA	0	1	1
LUAD	Pearson	eigenvector	0.05	FDRN	eigenvector.FDRN_0.05.3	LIPASE_ACTIVITY	6991	1195	30	5.12802174224002	10	1.95006973500697	2.43672933902355	0.0229881331594818	1	C3AR1,AOAH,CCR5,PLA2G2D,APOC2,PLA2G4C,PLCB2,PLA1A,PLA2G2A,CHRM3
LUAD	Pearson	eigenvector	0.05	FDRN	eigenvector.FDRN_0.05.3	LIPID_BINDING	6991	1195	31	5.29895580031469	11	2.07588068565258	2.68258845153908	0.0105942830374319	1	CAV1,RASGRP4,PTAFR,APOC2,APOE,PLA2G7,CETP,RASGRP1,MCTP1,FABP5,S1PR4
LUAD	Pearson	eigenvector	0.05	FDRN	eigenvector.FDRN_0.05.4	LIPID_KINASE_ACTIVITY	6991	813	2	0.232584751823773	1	4.29950799507995	7.60301076604674	0.219075537340161	1	SPHK1
LUAD	Pearson	eigenvector	0.05	FDRN	eigenvector.FDRN_0.05.5	LIPID_TRANSPORTER_ACTIVITY	6991	721	10	1.03132599055929	2	1.93925104022191	2.17700340124249	0.276036364369012	1	APOA1,APOM
LUAD	Pearson	eigenvector	0.05	FDRN	eigenvector.FDRN_0.05.5	LIPOPROTEIN_BINDING	6991	721	8	0.825060792447432	2	2.42406380027739	2.90333909312162	0.19620545495863	1	CDH13,STAB2
LUAD	Pearson	eigenvector	0.05	FDRN	eigenvector.FDRN_0.05.5	LOW_DENSITY_LIPOPROTEIN_BINDING	6991	721	6	0.618795594335574	2	3.23208506703652	4.35617586247915	0.120414396410865	1	CDH13,STAB2
LUAD	Pearson	eigenvector	0.05	FDRN	eigenvector.FDRN_0.05.2	LYASE_ACTIVITY	6991	2002	30	8.59104563009584	13	1.51320346320346	1.91147517411103	0.0605652388406622	1	CA4,GUCY1A2,LTC4S,SDS,CA3,CA12,CBS,CA9,GAD1,GUCY2D,ADCY8,ALDOC,CA1
LUAD	Pearson	eigenvector	0.05	FDRN	eigenvector.FDRN_0.05.2	MAGNESIUM_ION_BINDING	6991	2002	19	5.44099556572736	8	1.47031915452968	1.81538255321846	0.147908963459684	1	PIF1,SIK1,GCLC,MTHFD2,MAST1,BRSK1,CDC42BPA,MAPK12
LUAD	Pearson	eigenvector	0.05	FDRN	eigenvector.FDRN_0.05.1	MANNOSYLTRANSFERASE_ACTIVITY	6991	2133	0	0	0	NA	0	1	1
LUAD	Pearson	eigenvector	0.05	FDRN	eigenvector.FDRN_0.05.4	MAP_KINASE_ACTIVITY	6991	813	4	0.465169503647547	2	4.29950799507995	7.61114702698741	0.0690595844120075	1	MAPK15,MAPK10
LUAD	Pearson	eigenvector	0.05	FDRN	eigenvector.FDRN_0.05.1	MAP_KINASE_KINASE_KINASE_ACTIVITY	6991	2133	1	0.305106565584323	1	3.27754336615096	Inf	0.305106565584323	1	MAP3K13
LUAD	Pearson	eigenvector	0.05	FDRN	eigenvector.FDRN_0.05.4	METABOTROPIC_GLUTAMATEGABA_B_LIKE_RECEPTOR_ACTIVITY	6991	813	9	1.04663138320698	3	2.86633866338663	3.80872080244385	0.0770011893974588	1	GRM8,GRM7,GRM2
LUAD	Pearson	eigenvector	0.05	FDRN	eigenvector.FDRN_0.05.1	METAL_ION_TRANSMEMBRANE_TRANSPORTER_ACTIVITY	6991	2133	101	30.8157631240166	35	1.13578235460677	1.21119043136101	0.209894948831612	1	CHRNA7,KCNN4,ABCC8,TRPV1,SCNN1D,KCNQ5,RYR1,ATP2A3,KCNQ3,KCNK10,SLC30A3,KCNS1,KCNC1,TRPC3,HTR3A,KCNG2,CACNB2,KCNH2,CACNA1B,SLC4A11,KCNH1,SCN2A,SCN4A,NOX5,KCNJ1,KCNB2,CACNG4,SCN1B,SCN9A,CHRNB4,ACCN4,KCNK7,KCNJ3,SLC39A2,ACCN1
LUAD	Pearson	eigenvector	0.05	FDRN	eigenvector.FDRN_0.05.5	METALLOENDOPEPTIDASE_ACTIVITY	6991	721	18	1.85638678300672	9	4.84812760055478	8.78956379721872	2.58844389146864e-05	0.359379549891506	ADAMTS2,MMP2,FAP,MMP11,MMP14,MMP16,MMP3,MMP13,MMP8
LUAD	Pearson	eigenvector	0.05	FDRN	eigenvector.FDRN_0.05.5	METALLOEXOPEPTIDASE_ACTIVITY	6991	721	4	0.412530396223716	2	4.84812760055478	8.71421016102545	0.0553325764463267	1	ENPEP,DPEP1
LUAD	Pearson	eigenvector	0.05	FDRN	eigenvector.FDRN_0.05.5	METALLOPEPTIDASE_ACTIVITY	6991	721	29	2.99084537262194	12	4.01224353149362	6.22212680255555	1.30691217464163e-05	0.181451686327244	ADAMTS2,MMP2,FAP,MMP11,MMP14,MMP16,MMP3,MMP13,ENPEP,MMP8,MME,DPEP1
LUAD	Pearson	eigenvector	0.05	FDRN	eigenvector.FDRN_0.05.1	METHYLTRANSFERASE_ACTIVITY	6991	2133	9	2.7459590902589	4	1.45668594051154	1.82331356787412	0.282010655345374	1	NNMT,PNMT,GAMT,BHMT
LUAD	Pearson	eigenvector	0.05	FDRN	eigenvector.FDRN_0.05.4	MICROTUBULE_BINDING	6991	813	4	0.465169503647547	1	2.14975399753998	2.53455694134623	0.39020292073238	1	TPPP
LUAD	Pearson	eigenvector	0.05	FDRN	eigenvector.FDRN_0.05.4	MICROTUBULE_MOTOR_ACTIVITY	6991	813	9	1.04663138320698	3	2.86633866338663	3.80872080244385	0.0770011893974588	1	KIF4A,DNAI2,DNALI1
LUAD	Pearson	eigenvector	0.05	FDRN	eigenvector.FDRN_0.05.3	MOLECULAR_ADAPTOR_ACTIVITY	6991	1195	17	2.90587898726935	7	2.40890967265567	3.408428903363	0.0166832996880368	1	TRAT1,SLA2,FCRL2,GRAP2,LAT,SH2D2A,SKAP1
LUAD	Pearson	eigenvector	0.05	FDRN	eigenvector.FDRN_0.05.3	MONOCARBOXYLIC_ACID_TRANSMEMBRANE_TRANSPORTER_ACTIVITY	6991	1195	8	1.36747246459734	3	2.19382845188285	2.91409466507892	0.142840894250757	1	SLC16A6,SLC16A7,ABCB11
LUAD	Pearson	eigenvector	0.05	FDRN	eigenvector.FDRN_0.05.3	MONOOXYGENASE_ACTIVITY	6991	1195	22	3.76054927764268	5	1.32959300114112	1.42824050801802	0.319189066789267	1	CYP27A1,KMO,CYP1B1,CYP7B1,CYP19A1
LUAD	Pearson	eigenvector	0.05	FDRN	eigenvector.FDRN_0.05.3	MONOSACCHARIDE_BINDING	6991	1195	8	1.36747246459734	3	2.19382845188285	2.91409466507892	0.142840894250757	1	MRC1,CD209,LGALS9
LUAD	Pearson	eigenvector	0.05	FDRN	eigenvector.FDRN_0.05.2	MONOSACCHARIDE_TRANSMEMBRANE_TRANSPORTER_ACTIVITY	6991	2002	7	2.00457731368903	3	1.49657485371771	1.87002251697247	0.322184744193388	1	SLC2A1,SLC5A2,SLC2A4
LUAD	Pearson	eigenvector	0.05	FDRN	eigenvector.FDRN_0.05.1	MONOVALENT_INORGANIC_CATION_TRANSMEMBRANE_TRANSPORTER_ACTIVITY	6991	2133	12	3.66127878701187	6	1.63877168307548	2.28087692478361	0.125915396838913	1	SLC9A2,ABCC8,ATP4B,SLC9A5,SLC9A3,ACCN4
LUAD	Pearson	eigenvector	0.05	FDRN	eigenvector.FDRN_0.05.4	MOTOR_ACTIVITY	6991	813	13	1.51180088685453	4	2.64585107389535	3.38786716894715	0.0550401870662905	1	KIF4A,DNAI2,DNAI1,DNALI1
LUAD	Pearson	eigenvector	0.05	FDRN	eigenvector.FDRN_0.05.5	MRNA_BINDING	6991	721	3	0.309397797167787	1	3.23208506703652	4.35151970457157	0.278621357688442	1	ELAVL4
LUAD	Pearson	eigenvector	0.05	FDRN	eigenvector.FDRN_0.05.2	N_ACETYLTRANSFERASE_ACTIVITY	6991	2002	2	0.572736375339723	1	1.746003996004	2.49239201418543	0.490758872689165	1	BRCA2
LUAD	Pearson	eigenvector	0.05	FDRN	eigenvector.FDRN_0.05.3	N_ACYLTRANSFERASE_ACTIVITY	6991	1195	3	0.512802174224002	1	1.95006973500697	2.42590036867619	0.430191675591347	1	ALAS2
LUAD	Pearson	eigenvector	0.05	FDRN	eigenvector.FDRN_0.05.1	N_METHYLTRANSFERASE_ACTIVITY	6991	2133	3	0.915319696752968	2	2.18502891076731	4.55733523877878	0.222429823601396	1	NNMT,PNMT
LUAD	Pearson	eigenvector	0.05	FDRN	eigenvector.FDRN_0.05.2	NEUROPEPTIDE_BINDING	6991	2002	10	2.86368187669861	5	1.746003996004	2.49538072329942	0.127722838668979	1	SSTR1,SSTR2,KISS1R,NMUR1,GALR2
LUAD	Pearson	eigenvector	0.05	FDRN	eigenvector.FDRN_0.05.3	NEUROPEPTIDE_HORMONE_ACTIVITY	6991	1195	8	1.36747246459734	4	2.92510460251046	4.86160603273665	0.0333145197539119	1	PNOC,AGRP,CORT,ADCYAP1
LUAD	Pearson	eigenvector	0.05	FDRN	eigenvector.FDRN_0.05.2	NEUROPEPTIDE_RECEPTOR_ACTIVITY	6991	2002	10	2.86368187669861	5	1.746003996004	2.49538072329942	0.127722838668979	1	SSTR1,SSTR2,KISS1R,NMUR1,GALR2
LUAD	Pearson	eigenvector	0.05	FDRN	eigenvector.FDRN_0.05.2	NEUROTRANSMITTER_BINDING	6991	2002	32	9.16378200543556	13	1.41862824675325	1.70952174869611	0.0980365631995792	1	CHRNA5,CHRM1,GABRA3,SSTR1,ADRB2,SSTR2,GABRA2,KISS1R,NMUR1,CHRM2,CHRM5,DRD4,GALR2
LUAD	Pearson	eigenvector	0.05	FDRN	eigenvector.FDRN_0.05.2	NEUROTRANSMITTER_RECEPTOR_ACTIVITY	6991	2002	30	8.59104563009584	12	1.3968031968032	1.66519316866089	0.121098894689213	1	CHRNA5,CHRM1,GABRA3,SSTR1,SSTR2,GABRA2,KISS1R,NMUR1,CHRM2,CHRM5,DRD4,GALR2
LUAD	Pearson	eigenvector	0.05	FDRN	eigenvector.FDRN_0.05.1	NEUTRAL_AMINO_ACID_TRANSMEMBRANE_TRANSPORTER_ACTIVITY	6991	2133	7	2.13574595909026	4	1.87288192351484	3.04000463542987	0.132641608082606	1	SLC7A9,SLC7A10,SLC38A3,SLC43A1
LUAD	Pearson	eigenvector	0.05	FDRN	eigenvector.FDRN_0.05.2	NF_KAPPAB_BINDING	6991	2002	1	0.286368187669861	1	3.49200799200799	Inf	0.286368187669861	1	CDKN2A
LUAD	Pearson	eigenvector	0.05	FDRN	eigenvector.FDRN_0.05.3	NICOTINIC_ACETYLCHOLINE_ACTIVATED_CATION_SELECTIVE_CHANNEL_ACTIVITY	6991	1195	7	1.19653840652267	3	2.50723251643754	3.64334996609001	0.10176850381444	1	CHRNB2,CHRNA6,CHRNA3
LUAD	Pearson	eigenvector	0.05	FDRN	eigenvector.FDRN_0.05.3	NON_MEMBRANE_SPANNING_PROTEIN_TYROSINE_KINASE_ACTIVITY	6991	1195	4	0.68373623229867	2	2.92510460251046	4.85513091560366	0.137867284777807	1	ITK,TXK
LUAD	Pearson	eigenvector	0.05	FDRN	eigenvector.FDRN_0.05.3	NUCLEAR_HORMONE_RECEPTOR_BINDING	6991	1195	5	0.854670290373337	2	2.34008368200837	3.23646830605001	0.204473901376512	1	OASL,PPARGC1B
LUAD	Pearson	eigenvector	0.05	FDRN	eigenvector.FDRN_0.05.2	NUCLEASE_ACTIVITY	6991	2002	11	3.15005006436847	5	1.58727636000363	2.0791857232406	0.181133703818085	1	EXO1,RNASE1,DNASE1L3,ENPP3,DNASE1L2
LUAD	Pearson	eigenvector	0.05	FDRN	eigenvector.FDRN_0.05.4	NUCLEOBASENUCLEOSIDENUCLEOTIDE_AND_NUCLEIC_ACID_TRANSMEMBRANE_TRANSPORTER_ACTIVITY	6991	813	3	0.34887712773566	1	2.86633866338663	3.80180345531543	0.309917086652287	1	SLC23A1
LUAD	Pearson	eigenvector	0.05	FDRN	eigenvector.FDRN_0.05.5	NUCLEOBASENUCLEOSIDENUCLEOTIDE_KINASE_ACTIVITY	6991	721	7	0.721928193391503	2	2.77035862888845	3.48440708223176	0.157447810016266	1	DLG2,AK5
LUAD	Pearson	eigenvector	0.05	FDRN	eigenvector.FDRN_0.05.2	NUCLEOSIDE_TRIPHOSPHATASE_ACTIVITY	6991	2002	49	14.0320411958232	20	1.42530938449306	1.72569764256798	0.0446639220882828	1	TOP2A,RAD51,ABCA8,PIF1,RAD54B,ABCC6,ATP1A2,RAB3B,ABCC2,ATP2A1,ABCA3,ATP1B2,ABCC3,GNA14,RAC3,DIRAS3,DNM1,RERG,GNG11,RHOB
LUAD	Pearson	eigenvector	0.05	FDRN	eigenvector.FDRN_0.05.3	NUCLEOTIDE_BINDING	6991	1195	61	10.4269775425547	20	1.91810137869538	2.38882394392101	0.00202468458984233	1	BTK,NCF1,MAP4K1,ABCD2,MX1,GBP1,RHOH,GBP2,ABCB1,ABCB6,WNK2,ATP7B,DDX25,RAB26,ABCG2,IRAK3,NLRC4,BRSK2,WNK4,ABCB11
LUAD	Pearson	eigenvector	0.05	FDRN	eigenvector.FDRN_0.05.5	NUCLEOTIDE_KINASE_ACTIVITY	6991	721	5	0.515662995279645	2	3.87850208044383	5.80862733103638	0.0860120139720788	1	DLG2,AK5
LUAD	Pearson	eigenvector	0.05	FDRN	eigenvector.FDRN_0.05.2	NUCLEOTIDYLTRANSFERASE_ACTIVITY	6991	2002	7	2.00457731368903	6	2.99314970743542	14.9915899563724	0.00289939429297588	1	POLQ,POLE2,POLR3G,TERT,PRIM1,PAPSS2
LUAD	Pearson	eigenvector	0.05	FDRN	eigenvector.FDRN_0.05.1	ORGANIC_ACID_TRANSMEMBRANE_TRANSPORTER_ACTIVITY	6991	2133	27	8.23787727077671	10	1.21390495042628	1.34130289837475	0.292148378609638	1	SLC7A2,SLC16A8,SLC7A9,OCA2,SLC7A10,SLC3A1,SLC38A3,SLC13A2,SLC7A4,SLC43A1
LUAD	Pearson	eigenvector	0.05	FDRN	eigenvector.FDRN_0.05.1	ORGANIC_ANION_TRANSMEMBRANE_TRANSPORTER_ACTIVITY	6991	2133	5	1.52553282792161	3	1.96652601969058	3.41890249745527	0.169826125920478	1	SLCO1A2,SLCO1B3,SLC22A11
LUAD	Pearson	eigenvector	0.05	FDRN	eigenvector.FDRN_0.05.1	OXIDOREDUCTASE_ACTIVITY	6991	2133	119	36.3076813045344	42	1.15678001158269	1.24708033500574	0.148733449619521	1	AKR1C2,AKR1C1,AKR7A3,NQO1,GPX2,AKR1B10,AKR1C3,CYP4F3,CYP2C18,UGDH,ME1,ALDH3A1,CBR3,HGD,MIOX,CBR1,ALDH3B2,ABP1,PAH,CYP24A1,CP,XDH,ALDH1A1,RDH10,DHDH,FRRS1,ASPH,RDH5,DMGDH,TXNDC2,RDH12,BBOX1,NOX5,ALDH8A1,GSR,CYP8B1,ADH4,ALOX12B,CYP2J2,NOS3,CYP46A1,CYB5R2
LUAD	Pearson	eigenvector	0.05	FDRN	eigenvector.FDRN_0.05.1	OXIDOREDUCTASE_ACTIVITY_ACTING_ON_CH_OH_GROUP_OF_DONORS	6991	2133	27	8.23787727077671	14	1.69946693059679	2.46199570377617	0.0164382486186989	1	AKR1C1,AKR7A3,AKR1B10,AKR1C3,UGDH,ME1,ALDH3A1,CBR3,MIOX,CBR1,RDH10,RDH5,RDH12,ADH4
LUAD	Pearson	eigenvector	0.05	FDRN	eigenvector.FDRN_0.05.1	OXIDOREDUCTASE_ACTIVITY_ACTING_ON_NADH_OR_NADPH	6991	2133	8	2.44085252467458	4	1.63877168307548	2.27967398477852	0.203359336060416	1	NQO1,DHDH,NOX5,CYB5R2
LUAD	Pearson	eigenvector	0.05	FDRN	eigenvector.FDRN_0.05.3	OXIDOREDUCTASE_ACTIVITY_ACTING_ON_PEROXIDE_AS_ACCEPTOR	6991	1195	4	0.68373623229867	2	2.92510460251046	4.85513091560366	0.137867284777807	1	IPCEF1,MPO
LUAD	Pearson	eigenvector	0.05	FDRN	eigenvector.FDRN_0.05.1	OXIDOREDUCTASE_ACTIVITY_ACTING_ON_SULFUR_GROUP_OF_DONORS	6991	2133	3	0.915319696752968	2	2.18502891076731	4.55733523877878	0.222429823601396	1	TXNDC2,GSR
LUAD	Pearson	eigenvector	0.05	FDRN	eigenvector.FDRN_0.05.5	OXIDOREDUCTASE_ACTIVITY_ACTING_ON_THE_ALDEHYDE_OR_OXO_GROUP_OF_DONORS	6991	721	9	0.928193391503362	3	3.23208506703652	4.36084502246923	0.0571374968208837	1	ALDH1A3,ALDH1A2,AOX1
LUAD	Pearson	eigenvector	0.05	FDRN	eigenvector.FDRN_0.05.5	OXIDOREDUCTASE_ACTIVITY_ACTING_ON_THE_ALDEHYDE_OR_OXO_GROUP_OF_DONORSNAD_OR_NADP_AS_ACCEPTOR	6991	721	8	0.825060792447432	2	2.42406380027739	2.90333909312162	0.19620545495863	1	ALDH1A3,ALDH1A2
LUAD	Pearson	eigenvector	0.05	FDRN	eigenvector.FDRN_0.05.2	OXIDOREDUCTASE_ACTIVITY_ACTING_ON_THE_CH_CH_GROUP_OF_DONORS	6991	2002	5	1.43184093834931	2	1.3968031968032	1.66186730470214	0.443579780399816	1	ACADL,ACOX2
LUAD	Pearson	eigenvector	0.05	FDRN	eigenvector.FDRN_0.05.2	OXIDOREDUCTASE_ACTIVITY_ACTING_ON_THE_CH_NH_GROUP_OF_DONORS	6991	2002	5	1.43184093834931	2	1.3968031968032	1.66186730470214	0.443579780399816	1	MTHFD2,PYCR1
LUAD	Pearson	eigenvector	0.05	FDRN	eigenvector.FDRN_0.05.1	OXIDOREDUCTASE_ACTIVITY_GO_0016616	6991	2133	27	8.23787727077671	14	1.69946693059679	2.46199570377617	0.0164382486186989	1	AKR1C1,AKR7A3,AKR1B10,AKR1C3,UGDH,ME1,ALDH3A1,CBR3,MIOX,CBR1,RDH10,RDH5,RDH12,ADH4
LUAD	Pearson	eigenvector	0.05	FDRN	eigenvector.FDRN_0.05.4	OXIDOREDUCTASE_ACTIVITY_GO_0016705	6991	813	21	2.44213989414962	4	1.63790780764951	1.79171152173029	0.22207636734853	1	CYP2A6,PLOD2,SCD,CYP4A11
LUAD	Pearson	eigenvector	0.05	FDRN	eigenvector.FDRN_0.05.1	OXIDOREDUCTASE_ACTIVITY_GO_0016706	6991	2133	3	0.915319696752968	2	2.18502891076731	4.55733523877878	0.222429823601396	1	ASPH,BBOX1
LUAD	Pearson	eigenvector	0.05	FDRN	eigenvector.FDRN_0.05.1	OXYGEN_BINDING	6991	2133	20	6.10213131168645	7	1.14714017815284	1.22704225230748	0.411570016869805	1	CYP2C18,CYP2E1,CYP1A1,CYP2C19,CYP3A5,CYP8B1,ALB
LUAD	Pearson	eigenvector	0.05	FDRN	eigenvector.FDRN_0.05.5	PATTERN_BINDING	6991	721	33	3.40337576884566	9	2.64443323666625	3.28887586381943	0.00496798711925981	1	THBS2,POSTN,VCAN,EPYC,ACAN,COL13A1,LAYN,STAB2,VEGFA
LUAD	Pearson	eigenvector	0.05	FDRN	eigenvector.FDRN_0.05.3	PATTERN_RECOGNITION_RECEPTOR_ACTIVITY	6991	1195	8	1.36747246459734	5	3.65638075313807	8.11082770272481	0.00513870863507561	1	CD14,MARCO,CLEC7A,TLR2,COLEC12
LUAD	Pearson	eigenvector	0.05	FDRN	eigenvector.FDRN_0.05.2	PDZ_DOMAIN_BINDING	6991	2002	7	2.00457731368903	4	1.99543313829028	3.32666186560751	0.108943777205934	1	NOS1AP,CADM1,CFTR,SSTR2
LUAD	Pearson	eigenvector	0.05	FDRN	eigenvector.FDRN_0.05.5	PEPTIDASE_ACTIVITY	6991	721	80	8.25060792447433	15	1.81804785020804	2.02797215729651	0.0154820576275458	1	AEBP1,ADAMTS2,MMP2,CTSK,FAP,MMP11,CORIN,MMP14,MMP16,MMP3,MMP13,ENPEP,MMP8,MME,DPEP1
LUAD	Pearson	eigenvector	0.05	FDRN	eigenvector.FDRN_0.05.2	PEPTIDE_BINDING	6991	2002	40	11.4547275067945	14	1.2222027972028	1.34420680670912	0.232991452563666	1	KPNA2,AGTR2,MSLN,SLC7A5,SSTR1,SSTR2,F2RL3,SLC7A8,NPBWR1,KISS1R,GPR17,NMUR1,AVPR2,GALR2
LUAD	Pearson	eigenvector	0.05	FDRN	eigenvector.FDRN_0.05.3	PEPTIDE_RECEPTOR_ACTIVITY	6991	1195	33	5.64082391646403	9	1.59551160136934	1.82485180298294	0.0970698088534668	1	C3AR1,FPR3,CMKLR1,C5AR1,FPR2,FPR1,XCR1,GP1BA,CXCR2
LUAD	Pearson	eigenvector	0.05	FDRN	eigenvector.FDRN_0.05.3	PHOSPHATASE_BINDING	6991	1195	1	0.170934058074667	1	5.85020920502092	Inf	0.170934058074667	1	LILRB1
LUAD	Pearson	eigenvector	0.05	FDRN	eigenvector.FDRN_0.05.2	PHOSPHATASE_INHIBITOR_ACTIVITY	6991	2002	4	1.14547275067945	2	1.746003996004	2.4931380702436	0.324325133139604	1	PPP1R1B,PTN
LUAD	Pearson	eigenvector	0.05	FDRN	eigenvector.FDRN_0.05.5	PHOSPHATASE_REGULATOR_ACTIVITY	6991	721	6	0.618795594335574	1	1.61604253351826	1.74010197788307	0.479689943679924	1	IGFBP3
LUAD	Pearson	eigenvector	0.05	FDRN	eigenvector.FDRN_0.05.2	PHOSPHATE_TRANSMEMBRANE_TRANSPORTER_ACTIVITY	6991	2002	4	1.14547275067945	3	2.61900599400599	7.48298983155779	0.0737038516856924	1	ADAMTS8,SLC34A2,SLC17A7
LUAD	Pearson	eigenvector	0.05	FDRN	eigenvector.FDRN_0.05.5	PHOSPHOINOSITIDE_BINDING	6991	721	5	0.515662995279645	2	3.87850208044383	5.80862733103638	0.0860120139720788	1	THY1,CYTH3
LUAD	Pearson	eigenvector	0.05	FDRN	eigenvector.FDRN_0.05.3	PHOSPHOLIPASE_A2_ACTIVITY	6991	1195	9	1.53840652267201	3	1.95006973500697	2.42829267229805	0.188255990535394	1	PLA2G2D,PLA2G4C,PLA2G2A
LUAD	Pearson	eigenvector	0.05	FDRN	eigenvector.FDRN_0.05.3	PHOSPHOLIPASE_ACTIVITY	6991	1195	26	4.44428550994135	8	1.80006437077567	2.16315666101004	0.0625961016038283	1	C3AR1,CCR5,PLA2G2D,PLA2G4C,PLCB2,PLA1A,PLA2G2A,CHRM3
LUAD	Pearson	eigenvector	0.05	FDRN	eigenvector.FDRN_0.05.3	PHOSPHOLIPASE_C_ACTIVITY	6991	1195	13	2.22214275497068	4	1.80006437077567	2.159251733506	0.169014387252398	1	C3AR1,CCR5,PLCB2,CHRM3
LUAD	Pearson	eigenvector	0.05	FDRN	eigenvector.FDRN_0.05.3	PHOSPHOLIPID_BINDING	6991	1195	17	2.90587898726935	5	1.72064976618262	2.02502422195649	0.151047258442235	1	PTAFR,APOE,PLA2G7,CETP,MCTP1
LUAD	Pearson	eigenvector	0.05	FDRN	eigenvector.FDRN_0.05.1	PHOSPHOLIPID_TRANSPORTER_ACTIVITY	6991	2133	4	1.22042626233729	2	1.63877168307548	2.27847330333333	0.357307634866193	1	PITPNC1,ATP8B1
LUAD	Pearson	eigenvector	0.05	FDRN	eigenvector.FDRN_0.05.4	PHOSPHOPROTEIN_PHOSPHATASE_ACTIVITY	6991	813	34	3.95394078100415	6	1.51747341002822	1.63288613199086	0.19677460820342	1	TPTE,PTPRT,PTPRN,PTPRN2,PTPRZ1,PPEF1
LUAD	Pearson	eigenvector	0.05	FDRN	eigenvector.FDRN_0.05.2	PHOSPHORIC_DIESTER_HYDROLASE_ACTIVITY	6991	2002	23	6.58646831640681	11	1.67009077878643	2.29115547532901	0.0395359167257349	1	PDE2A,PDE4D,CHRM1,PDE7B,PLCE1,PLCH1,ENPP3,PDE4C,CASR,PDE1C,CHRM5
LUAD	Pearson	eigenvector	0.05	FDRN	eigenvector.FDRN_0.05.2	PHOSPHORIC_ESTER_HYDROLASE_ACTIVITY	6991	2002	62	17.7548276355314	24	1.35174502916438	1.58075030896253	0.0553404420528383	1	DLGAP5,CDKN3,DUSP1,PTPRB,PDE2A,PDE4D,FBP1,CHRM1,PTPRH,PTPRU,PTPRM,PSPH,DUSP13,PDE7B,PLCE1,PLCH1,ENPP3,PTPN5,PDE4C,CASR,INPP4B,PDE1C,CHRM5,PPP1R3C
LUAD	Pearson	eigenvector	0.05	FDRN	eigenvector.FDRN_0.05.4	PHOSPHORIC_MONOESTER_HYDROLASE_ACTIVITY	6991	813	39	4.53540266056358	6	1.32292553694768	1.38439930106243	0.297515121133231	1	TPTE,PTPRT,PTPRN,PTPRN2,PTPRZ1,PPEF1
LUAD	Pearson	eigenvector	0.05	FDRN	eigenvector.FDRN_0.05.2	PHOSPHORUS_OXYGEN_LYASE_ACTIVITY	6991	2002	5	1.43184093834931	3	2.09520479520479	3.74153446160889	0.145443162249285	1	GUCY1A2,GUCY2D,ADCY8
LUAD	Pearson	eigenvector	0.05	FDRN	eigenvector.FDRN_0.05.5	PHOSPHOTRANSFERASE_ACTIVITY_ALCOHOL_GROUP_AS_ACCEPTOR	6991	721	90	9.28193391503362	14	1.50830636461704	1.61371882548163	0.0761955365767852	1	PDGFRA,DDR2,TSSK3,ROR2,MYLK,FGFR4,FGFR1,ROR1,PRKD1,MAPK4,NRP2,AXL,DGKI,PDGFRL
LUAD	Pearson	eigenvector	0.05	FDRN	eigenvector.FDRN_0.05.5	PHOSPHOTRANSFERASE_ACTIVITY_PHOSPHATE_GROUP_AS_ACCEPTOR	6991	721	6	0.618795594335574	2	3.23208506703652	4.35617586247915	0.120414396410865	1	DLG2,AK5
LUAD	Pearson	eigenvector	0.05	FDRN	eigenvector.FDRN_0.05.5	POLYSACCHARIDE_BINDING	6991	721	28	2.88771277356601	9	3.1166534574995	4.1576928023709	0.00142352447489946	1	THBS2,POSTN,VCAN,EPYC,ACAN,COL13A1,LAYN,STAB2,VEGFA
LUAD	Pearson	eigenvector	0.05	FDRN	eigenvector.FDRN_0.05.4	POTASSIUM_CHANNEL_ACTIVITY	6991	813	42	4.88427978829924	7	1.43316933169332	1.52420224061608	0.210239609460991	1	KCNE1,KCNH3,KCNMB4,KCNA1,KCNMB2,KCNK1,KCNJ6
LUAD	Pearson	eigenvector	0.05	FDRN	eigenvector.FDRN_0.05.5	POTASSIUM_CHANNEL_REGULATOR_ACTIVITY	6991	721	10	1.03132599055929	2	1.93925104022191	2.17700340124249	0.276036364369012	1	KCNMB1,KCNJ12
LUAD	Pearson	eigenvector	0.05	FDRN	eigenvector.FDRN_0.05.2	PRIMARY_ACTIVE_TRANSMEMBRANE_TRANSPORTER_ACTIVITY	6991	2002	17	4.86825919038764	8	1.643297878592	2.21974369143937	0.0826452913054875	1	ABCA8,ABCC6,ATP1A2,ABCC2,ATP2A1,ABCA3,ATP1B2,ABCC3
LUAD	Pearson	eigenvector	0.05	FDRN	eigenvector.FDRN_0.05.5	PROTEASE_INHIBITOR_ACTIVITY	6991	721	20	2.06265198111858	4	1.93925104022191	2.18028635055878	0.144137253520581	1	CST1,THBS1,SERPINF1,CST2
LUAD	Pearson	eigenvector	0.05	FDRN	eigenvector.FDRN_0.05.3	PROTEIN_BINDING_BRIDGING	6991	1195	21	3.58961521956802	7	1.95006973500697	2.43310144866474	0.0536859653788339	1	SLA2,FCRL2,GRAP2,LAT,SH2D2A,CSTA,SKAP1
LUAD	Pearson	eigenvector	0.05	FDRN	eigenvector.FDRN_0.05.2	PROTEIN_C_TERMINUS_BINDING	6991	2002	14	4.00915462737806	6	1.49657485371771	1.87132932403666	0.186136659619075	1	TOP2A,CENPF,RAD51,HSPB7,CAV3,CADM1
LUAD	Pearson	eigenvector	0.05	FDRN	eigenvector.FDRN_0.05.5	PROTEIN_COMPLEX_BINDING	6991	721	27	2.78458017451008	10	3.59120563004058	5.1711984537308	0.000210421223811997	1	THY1,ECM2,EDIL3,TGFBI,ADAMTS13,COL16A1,EGFL6,ADAM23,IRS1,INSL3
LUAD	Pearson	eigenvector	0.05	FDRN	eigenvector.FDRN_0.05.1	PROTEIN_DEACETYLASE_ACTIVITY	6991	2133	0	0	0	NA	0	1	1
LUAD	Pearson	eigenvector	0.05	FDRN	eigenvector.FDRN_0.05.3	PROTEIN_DIMERIZATION_ACTIVITY	6991	1195	68	11.6235159490774	18	1.54858478956436	1.75731424118325	0.0335802619453823	1	CD3D,CD3E,GZMA,CD3G,S100B,FOXP3,APOC2,APOE,TAP1,CARD9,CADM3,CR2,IL12B,PVRL3,BCL2,ADRB3,ABCG2,NLRC4
LUAD	Pearson	eigenvector	0.05	FDRN	eigenvector.FDRN_0.05.3	PROTEIN_DOMAIN_SPECIFIC_BINDING	6991	1195	26	4.44428550994135	9	2.02507241712263	2.57938734400585	0.0237336019318749	1	CD3E,SIT1,LAX1,LCK,CARD9,PAG1,BCL2,PPARGC1B,CARD11
LUAD	Pearson	eigenvector	0.05	FDRN	eigenvector.FDRN_0.05.3	PROTEIN_HETERODIMERIZATION_ACTIVITY	6991	1195	25	4.27335145186669	8	1.87206694560669	2.29075196815411	0.0506384093970734	1	CD3D,CD3E,CD3G,APOC2,APOE,TAP1,IL12B,BCL2
LUAD	Pearson	eigenvector	0.05	FDRN	eigenvector.FDRN_0.05.3	PROTEIN_HOMODIMERIZATION_ACTIVITY	6991	1195	50	8.54670290373337	13	1.52105439330544	1.71171298800284	0.0732093000250288	1	GZMA,S100B,FOXP3,APOC2,APOE,CARD9,CADM3,CR2,PVRL3,BCL2,ADRB3,ABCG2,NLRC4
LUAD	Pearson	eigenvector	0.05	FDRN	eigenvector.FDRN_0.05.5	PROTEIN_KINASE_ACTIVITY	6991	721	82	8.45687312258618	13	1.53721119041981	1.64999614260702	0.0757327250528089	1	PDGFRA,DDR2,TSSK3,ROR2,MYLK,FGFR4,FGFR1,ROR1,PRKD1,MAPK4,NRP2,AXL,PDGFRL
LUAD	Pearson	eigenvector	0.05	FDRN	eigenvector.FDRN_0.05.3	PROTEIN_KINASE_BINDING	6991	1195	18	3.07681304534401	5	1.62505811250581	1.8688573728415	0.18141433318791	1	PTPRC,ITGB2,LAX1,LCK,MAPK8IP1
LUAD	Pearson	eigenvector	0.05	FDRN	eigenvector.FDRN_0.05.2	PROTEIN_KINASE_INHIBITOR_ACTIVITY	6991	2002	10	2.86368187669861	4	1.3968031968032	1.66252981419376	0.314340080713981	1	AGTR2,CDKN2A,PPP1R1B,MBIP
LUAD	Pearson	eigenvector	0.05	FDRN	eigenvector.FDRN_0.05.1	PROTEIN_KINASE_REGULATOR_ACTIVITY	6991	2133	18	5.49191818051781	8	1.45668594051154	1.82486252076256	0.151687407059359	1	FGF13,SFN,CDKN2B,CAMK2N1,AFAP1L2,PKIA,MAPK8IP2,CD24
LUAD	Pearson	eigenvector	0.05	FDRN	eigenvector.FDRN_0.05.4	PROTEIN_METHYLTRANSFERASE_ACTIVITY	6991	813	2	0.232584751823773	1	4.29950799507995	7.60301076604674	0.219075537340161	1	PRMT8
LUAD	Pearson	eigenvector	0.05	FDRN	eigenvector.FDRN_0.05.2	PROTEIN_N_TERMINUS_BINDING	6991	2002	8	2.29094550135889	5	2.18250499500499	4.16024079292526	0.0479087409791412	1	ZWINT,VWF,PGR,NFE2,GTF2H2
LUAD	Pearson	eigenvector	0.05	FDRN	eigenvector.FDRN_0.05.3	PROTEIN_PHOSPHATASE_BINDING	6991	1195	1	0.170934058074667	1	5.85020920502092	Inf	0.170934058074667	1	LILRB1
LUAD	Pearson	eigenvector	0.05	FDRN	eigenvector.FDRN_0.05.3	PROTEIN_PHOSPHATASE_TYPE_2A_REGULATOR_ACTIVITY	6991	1195	1	0.170934058074667	1	5.85020920502092	Inf	0.170934058074667	1	PPP2R2B
LUAD	Pearson	eigenvector	0.05	FDRN	eigenvector.FDRN_0.05.2	PROTEIN_SERINE_THREONINE_KINASE_ACTIVITY	6991	2002	42	12.0274638821342	17	1.41343180628895	1.70037161620639	0.0660452127475121	1	PBK,TTK,PLK1,NEK2,CDK1,PLK4,SIK1,DAPK2,RPS6KA2,MAST1,BRSK1,WNK3,CDKL1,CDC42BPA,PRKCZ,PRKCG,MAPK12
LUAD	Pearson	eigenvector	0.05	FDRN	eigenvector.FDRN_0.05.4	PROTEIN_SERINE_THREONINE_PHOSPHATASE_ACTIVITY	6991	813	4	0.465169503647547	1	2.14975399753998	2.53455694134623	0.39020292073238	1	PPEF1
LUAD	Pearson	eigenvector	0.05	FDRN	eigenvector.FDRN_0.05.4	PROTEIN_SERINE_THREONINE_TYROSINE_KINASE_ACTIVITY	6991	813	3	0.34887712773566	1	2.86633866338663	3.80180345531543	0.309917086652287	1	MAPK10
LUAD	Pearson	eigenvector	0.05	FDRN	eigenvector.FDRN_0.05.4	PROTEIN_TRANSPORTER_ACTIVITY	6991	813	2	0.232584751823773	1	4.29950799507995	7.60301076604674	0.219075537340161	1	CCT6B
LUAD	Pearson	eigenvector	0.05	FDRN	eigenvector.FDRN_0.05.5	PROTEIN_TYROSINE_KINASE_ACTIVITY	6991	721	36	3.71277356601345	9	2.42406380027739	2.92204335948985	0.00916165250065996	1	PDGFRA,DDR2,ROR2,FGFR4,FGFR1,ROR1,NRP2,AXL,PDGFRL
LUAD	Pearson	eigenvector	0.05	FDRN	eigenvector.FDRN_0.05.4	PROTEIN_TYROSINE_PHOSPHATASE_ACTIVITY	6991	813	25	2.90730939779717	5	1.71980319803198	1.90499265850304	0.157544113441424	1	TPTE,PTPRT,PTPRN,PTPRN2,PTPRZ1
LUAD	Pearson	eigenvector	0.05	FDRN	eigenvector.FDRN_0.05.3	PURINE_NUCLEOTIDE_BINDING	6991	1195	58	9.91417536833071	20	2.01731351897273	2.57885463713813	0.00100289688908392	1	BTK,NCF1,MAP4K1,ABCD2,MX1,GBP1,RHOH,GBP2,ABCB1,ABCB6,WNK2,ATP7B,DDX25,RAB26,ABCG2,IRAK3,NLRC4,BRSK2,WNK4,ABCB11
LUAD	Pearson	eigenvector	0.05	FDRN	eigenvector.FDRN_0.05.3	PURINE_RIBONUCLEOTIDE_BINDING	6991	1195	57	9.74324131025604	20	2.05270498421787	2.64884146811917	0.000780137413335206	1	BTK,NCF1,MAP4K1,ABCD2,MX1,GBP1,RHOH,GBP2,ABCB1,ABCB6,WNK2,ATP7B,DDX25,RAB26,ABCG2,IRAK3,NLRC4,BRSK2,WNK4,ABCB11
LUAD	Pearson	eigenvector	0.05	FDRN	eigenvector.FDRN_0.05.2	PYROPHOSPHATASE_ACTIVITY	6991	2002	54	15.4638821341725	21	1.35800310800311	1.59191785785501	0.0668762373106791	1	TOP2A,RAD51,ABCA8,PIF1,RAD54B,ABCC6,ATP1A2,RAB3B,ABCC2,ATP2A1,ABCA3,ATP1B2,ABCC3,GNA14,RAC3,DIRAS3,DNM1,RERG,GNG11,ENPP3,RHOB
LUAD	Pearson	eigenvector	0.05	FDRN	eigenvector.FDRN_0.05.1	RAS_GTPASE_ACTIVATOR_ACTIVITY	6991	2133	5	1.52553282792161	3	1.96652601969058	3.41890249745527	0.169826125920478	1	RASAL1,ERRFI1,ALDH1A1
LUAD	Pearson	eigenvector	0.05	FDRN	eigenvector.FDRN_0.05.3	RAS_GTPASE_BINDING	6991	1195	3	0.512802174224002	1	1.95006973500697	2.42590036867619	0.430191675591347	1	PARD6A
LUAD	Pearson	eigenvector	0.05	FDRN	eigenvector.FDRN_0.05.3	RAS_GUANYL_NUCLEOTIDE_EXCHANGE_FACTOR_ACTIVITY	6991	1195	4	0.68373623229867	3	4.38765690376569	14.5803927697873	0.0173856407904516	1	DOCK2,RASGRP4,TIAM1
LUAD	Pearson	eigenvector	0.05	FDRN	eigenvector.FDRN_0.05.3	RECEPTOR_ACTIVITY	6991	1195	351	59.9978543842083	119	1.98340426039171	2.65184767350215	3.15111827786304e-15	4.37501261698504e-11	HLA-DPB1,C3AR1,PTPRC,KLRK1,SIGLEC7,HLA-DOA,LILRB4,FPR3,HLA-DQA1,LILRB2,CSF1R,TREM2,ITGAX,CSF2RB,CD33,CMKLR1,SPN,IGSF6,CD3G,MSR1,CXCR6,SLAMF1,KLRD1,IL12RB1,HLA-DRB5,NFAM1,CD300C,CCR5,HLA-F,CD14,CLEC4A,IL2RB,TNFRSF17,IL2RG,PTPRO,KLRC2,MRC1,MARCO,C5AR1,KLRB1,IL7R,CNR2,TNFRSF13B,FPR2,CCR8,P2RX7,FPR1,CD28,PTAFR,IL22RA2,PRKCB,GPR114,TLR10,LILRB5,KLRC1,IL2RA,CD244,KIR2DL4,P2RX1,CLEC7A,TNFRSF9,CD69,LILRA…
LUAD	Pearson	eigenvector	0.05	FDRN	eigenvector.FDRN_0.05.3	RECEPTOR_BINDING	6991	1195	198	33.8449434987842	63	1.86143020159757	2.33338771091834	1.98648889576596e-07	0.00275804118288146	CXCL11,DOCK2,CXCL9,CCL5,CXCL10,IFNG,LCK,CCL4,PNOC,CCR2,FYB,CCL19,CRTAM,CD40LG,CCL23,PLXNC1,CCL3,OASL,CCL13,FCER2,LAG3,CCL8,CSF1,CXCL2,CCL18,CXCL13,XCL2,CSF2,INHA,CCL17,OSM,AGRP,CSF3,CCL21,CCL2,GHRL,CD72,IL1RN,IL7,HBEGF,IL27,SECTM1,JAKMIP1,CCL25,CCL22,IL12B,GDF5,TNF,FGF12,NMB,XCL1,CCL24,CXCL3,PPARGC1B,CXCL14,REN,CORT,UTS2,PROK2,ADCYAP1,CCL1,INHBC,DTX1
LUAD	Pearson	eigenvector	0.05	FDRN	eigenvector.FDRN_0.05.3	RECEPTOR_SIGNALING_PROTEIN_ACTIVITY	6991	1195	29	4.95708768416536	12	2.42077622276728	3.44741346879872	0.0017579902064079	1	FCGR1A,TYROBP,TRAT1,CD3E,CD19,MAP4K1,CCL4,NCR1,IL1RN,IL1RL1,IFITM1,PPARGC1B
LUAD	Pearson	eigenvector	0.05	FDRN	eigenvector.FDRN_0.05.4	RECEPTOR_SIGNALING_PROTEIN_SERINE_THREONINE_KINASE_ACTIVITY	6991	813	8	0.930339007295094	2	2.14975399753998	2.53644107912086	0.236459352853009	1	MAPK15,MAPK10
LUAD	Pearson	eigenvector	0.05	FDRN	eigenvector.FDRN_0.05.5	RHO_GTPASE_ACTIVATOR_ACTIVITY	6991	721	3	0.309397797167787	1	3.23208506703652	4.35151970457157	0.278621357688442	1	THY1
LUAD	Pearson	eigenvector	0.05	FDRN	eigenvector.FDRN_0.05.3	RHO_GUANYL_NUCLEOTIDE_EXCHANGE_FACTOR_ACTIVITY	6991	1195	3	0.512802174224002	2	3.90013947001395	9.70987895298523	0.0776264627841291	1	DOCK2,TIAM1
LUAD	Pearson	eigenvector	0.05	FDRN	eigenvector.FDRN_0.05.3	RHODOPSIN_LIKE_RECEPTOR_ACTIVITY	6991	1195	76	12.9909884136747	20	1.5395287381634	1.74451354857706	0.027634522352085	1	C3AR1,FPR3,CMKLR1,C5AR1,CNR2,FPR2,FPR1,PTAFR,TSHR,CYSLTR1,XCR1,GP1BA,HTR7,CXCR2,ADRB3,TAS1R3,ADRA2C,CHRM3,PTGER2,DRD5
LUAD	Pearson	eigenvector	0.05	FDRN	eigenvector.FDRN_0.05.3	RIBONUCLEASE_ACTIVITY	6991	1195	6	1.025604348448	2	1.95006973500697	2.42709551764695	0.27351414793325	1	RNASE2,RNASE3
LUAD	Pearson	eigenvector	0.05	FDRN	eigenvector.FDRN_0.05.1	RIBONUCLEOPROTEIN_BINDING	6991	2133	0	0	0	NA	0	1	1
LUAD	Pearson	eigenvector	0.05	FDRN	eigenvector.FDRN_0.05.3	RNA_BINDING	6991	1195	30	5.12802174224002	8	1.56005578800558	1.7686851637516	0.126571578333113	1	TLR8,TLR7,OASL,TLR9,APOBEC3G,MSI1,JAKMIP1,DAZL
LUAD	Pearson	eigenvector	0.05	FDRN	eigenvector.FDRN_0.05.3	RNA_DEPENDENT_ATPASE_ACTIVITY	6991	1195	2	0.341868116149335	1	2.92510460251046	4.85190151626022	0.31266993798894	1	DDX25
LUAD	Pearson	eigenvector	0.05	FDRN	eigenvector.FDRN_0.05.3	RNA_HELICASE_ACTIVITY	6991	1195	3	0.512802174224002	1	1.95006973500697	2.42590036867619	0.430191675591347	1	DDX25
LUAD	Pearson	eigenvector	0.05	FDRN	eigenvector.FDRN_0.05.2	RNA_POLYMERASE_ACTIVITY	6991	2002	2	0.572736375339723	2	3.49200799200799	Inf	0.0819775026505568	1	POLR3G,PRIM1
LUAD	Pearson	eigenvector	0.05	FDRN	eigenvector.FDRN_0.05.3	RNA_POLYMERASE_II_TRANSCRIPTION_FACTOR_ACTIVITY	6991	1195	46	7.8629666714347	11	1.39896307076587	1.52911387512917	0.150050351574466	1	IRF4,IRF8,SPIB,CIITA,ETV7,HOXC13,ZBTB32,NR5A2,PPARGC1B,SOX8,BATF
LUAD	Pearson	eigenvector	0.05	FDRN	eigenvector.FDRN_0.05.3	RNA_POLYMERASE_II_TRANSCRIPTION_FACTOR_ACTIVITYENHANCER_BINDING	6991	1195	4	0.68373623229867	2	2.92510460251046	4.85513091560366	0.137867284777807	1	IRF8,NR5A2
LUAD	Pearson	eigenvector	0.05	FDRN	eigenvector.FDRN_0.05.3	RNA_POLYMERASE_II_TRANSCRIPTION_MEDIATOR_ACTIVITY	6991	1195	2	0.341868116149335	1	2.92510460251046	4.85190151626022	0.31266993798894	1	PPARGC1B
LUAD	Pearson	eigenvector	0.05	FDRN	eigenvector.FDRN_0.05.1	RNA_SPLICING_FACTOR_ACTIVITYTRANSESTERIFICATION_MECHANISM	6991	2133	0	0	0	NA	0	1	1
LUAD	Pearson	eigenvector	0.05	FDRN	eigenvector.FDRN_0.05.1	S_ADENOSYLMETHIONINE_DEPENDENT_METHYLTRANSFERASE_ACTIVITY	6991	2133	6	1.83063939350594	3	1.63877168307548	2.27907336213358	0.265141302837006	1	NNMT,PNMT,BHMT
LUAD	Pearson	eigenvector	0.05	FDRN	eigenvector.FDRN_0.05.1	SECONDARY_ACTIVE_TRANSMEMBRANE_TRANSPORTER_ACTIVITY	6991	2133	24	7.32255757402374	10	1.36564306922957	1.62964581737597	0.166100188296996	1	SLC9A2,SLC15A1,SLC5A1,SLC9A5,SLC13A2,SLC12A2,SLC34A3,SLC9A3,SLC6A2,SLC22A11
LUAD	Pearson	eigenvector	0.05	FDRN	eigenvector.FDRN_0.05.2	SECRETIN_LIKE_RECEPTOR_ACTIVITY	6991	2002	9	2.57731368902875	5	1.94000444000444	3.11983747082985	0.0828358503536599	1	SCTR,VIPR1,PTH1R,BAI2,GCGR
LUAD	Pearson	eigenvector	0.05	FDRN	eigenvector.FDRN_0.05.2	SEQUENCE_SPECIFIC_DNA_BINDING	6991	2002	25	7.15920469174653	15	2.0952047952048	3.75796047004023	0.0010306881974279	1	KIF2C,PIF1,TBX2,FOXF1,TBX5,HMGA2,FOXF2,HMGA1,TBX3,TERT,FOXH1,FOXD1,NR6A1,DMBX1,RORB
LUAD	Pearson	eigenvector	0.05	FDRN	eigenvector.FDRN_0.05.1	SERINE_HYDROLASE_ACTIVITY	6991	2133	30	9.15319696752968	12	1.31101734646038	1.52119693869803	0.17454833119622	1	PRSS1,KLK8,MASP2,PCSK9,F7,PROC,FURIN,HGFAC,KLK1,PCSK6,ACHE,ACR
LUAD	Pearson	eigenvector	0.05	FDRN	eigenvector.FDRN_0.05.1	SERINE_TYPE_ENDOPEPTIDASE_ACTIVITY	6991	2133	27	8.23787727077671	11	1.33529544546891	1.56863515521318	0.170876286341351	1	PRSS1,KLK8,MASP2,PCSK9,F7,PROC,FURIN,HGFAC,KLK1,PCSK6,ACR
LUAD	Pearson	eigenvector	0.05	FDRN	eigenvector.FDRN_0.05.4	SERINE_TYPE_ENDOPEPTIDASE_INHIBITOR_ACTIVITY	6991	813	11	1.27921613503075	3	2.34518617913452	2.85586262362433	0.127128776565228	1	SERPINB3,SPINK5,SERPINI2
LUAD	Pearson	eigenvector	0.05	FDRN	eigenvector.FDRN_0.05.2	SERINE_TYPE_PEPTIDASE_ACTIVITY	6991	2002	29	8.30467744242598	11	1.32455475558924	1.52568267233512	0.181553501062523	1	CTSG,PRSS3,F11,F12,MASP1,PCSK2,CFD,F10,CFI,CPD,TMPRSS6
LUAD	Pearson	eigenvector	0.05	FDRN	eigenvector.FDRN_0.05.5	SEROTONIN_RECEPTOR_ACTIVITY	6991	721	7	0.721928193391503	2	2.77035862888845	3.48440708223176	0.157447810016266	1	HTR2A,HTR2B
LUAD	Pearson	eigenvector	0.05	FDRN	eigenvector.FDRN_0.05.3	SH2_DOMAIN_BINDING	6991	1195	6	1.025604348448	4	3.90013947001395	9.72454098683527	0.00952131149646152	1	SIT1,LAX1,LCK,PAG1
LUAD	Pearson	eigenvector	0.05	FDRN	eigenvector.FDRN_0.05.1	SH3_DOMAIN_BINDING	6991	2133	4	1.22042626233729	3	2.45815752461322	6.83861584920311	0.0875520123365991	1	AFAP1L2,ESPN,MAPT
LUAD	Pearson	eigenvector	0.05	FDRN	eigenvector.FDRN_0.05.3	SH3_SH2_ADAPTOR_ACTIVITY	6991	1195	14	2.39307681304534	6	2.50723251643754	3.65001894719166	0.0213626306101534	1	SLA2,FCRL2,GRAP2,LAT,SH2D2A,SKAP1
LUAD	Pearson	eigenvector	0.05	FDRN	eigenvector.FDRN_0.05.5	SIALYLTRANSFERASE_ACTIVITY	6991	721	4	0.412530396223716	2	4.84812760055478	8.71421016102545	0.0553325764463267	1	ST8SIA2,ST6GAL2
LUAD	Pearson	eigenvector	0.05	FDRN	eigenvector.FDRN_0.05.2	SIGNAL_SEQUENCE_BINDING	6991	2002	1	0.286368187669861	1	3.49200799200799	Inf	0.286368187669861	1	KPNA2
LUAD	Pearson	eigenvector	0.05	FDRN	eigenvector.FDRN_0.05.2	SINGLE_STRANDED_DNA_BINDING	6991	2002	2	0.572736375339723	2	3.49200799200799	Inf	0.0819775026505568	1	RAD51,RAD51AP1
LUAD	Pearson	eigenvector	0.05	FDRN	eigenvector.FDRN_0.05.3	SINGLE_STRANDED_RNA_BINDING	6991	1195	4	0.68373623229867	2	2.92510460251046	4.85513091560366	0.137867284777807	1	TLR8,TLR7
LUAD	Pearson	eigenvector	0.05	FDRN	eigenvector.FDRN_0.05.2	SMAD_BINDING	6991	2002	2	0.572736375339723	1	1.746003996004	2.49239201418543	0.490758872689165	1	FOXH1
LUAD	Pearson	eigenvector	0.05	FDRN	eigenvector.FDRN_0.05.2	SMALL_CONJUGATING_PROTEIN_BINDING	6991	2002	3	0.859104563009584	2	2.32800532800533	4.98669575766558	0.199014492412648	1	TOP2A,UCHL1
LUAD	Pearson	eigenvector	0.05	FDRN	eigenvector.FDRN_0.05.2	SMALL_CONJUGATING_PROTEIN_LIGASE_ACTIVITY	6991	2002	5	1.43184093834931	2	1.3968031968032	1.66186730470214	0.443579780399816	1	UBE2C,PARK2
LUAD	Pearson	eigenvector	0.05	FDRN	eigenvector.FDRN_0.05.2	SMALL_CONJUGATING_PROTEIN_SPECIFIC_PROTEASE_ACTIVITY	6991	2002	1	0.286368187669861	1	3.49200799200799	Inf	0.286368187669861	1	UCHL1
LUAD	Pearson	eigenvector	0.05	FDRN	eigenvector.FDRN_0.05.2	SMALL_GTPASE_BINDING	6991	2002	4	1.14547275067945	2	1.746003996004	2.4931380702436	0.324325133139604	1	PLCE1,FGD1
LUAD	Pearson	eigenvector	0.05	FDRN	eigenvector.FDRN_0.05.1	SMALL_GTPASE_REGULATOR_ACTIVITY	6991	2133	13	3.9663853525962	5	1.26059360236575	1.4243942568846	0.361027965633172	1	ADAP1,RASAL1,ERRFI1,ALDH1A1,ARHGDIG
LUAD	Pearson	eigenvector	0.05	FDRN	eigenvector.FDRN_0.05.2	SMALL_PROTEIN_CONJUGATING_ENZYME_ACTIVITY	6991	2002	5	1.43184093834931	2	1.3968031968032	1.66186730470214	0.443579780399816	1	UBE2C,PARK2
LUAD	Pearson	eigenvector	0.05	FDRN	eigenvector.FDRN_0.05.2	SODIUM_CHANNEL_ACTIVITY	6991	2002	15	4.29552281504792	8	1.86240426240426	2.85492941653705	0.0383232298366756	1	SCN7A,SCNN1G,SCN4B,SCN2B,SCNN1B,SCN5A,CACNA1S,SCN11A
LUAD	Pearson	eigenvector	0.05	FDRN	eigenvector.FDRN_0.05.2	SOLUTE_SODIUM_SYMPORTER_ACTIVITY	6991	2002	7	2.00457731368903	4	1.99543313829028	3.32666186560751	0.108943777205934	1	SLC6A8,SLC10A2,SLC5A2,SLC5A7
LUAD	Pearson	eigenvector	0.05	FDRN	eigenvector.FDRN_0.05.2	SPECIFIC_RNA_POLYMERASE_II_TRANSCRIPTION_FACTOR_ACTIVITY	6991	2002	11	3.15005006436847	4	1.26982108800291	1.42477601443736	0.390458010368778	1	FOS,NR2F1,GFI1B,FOXN1
LUAD	Pearson	eigenvector	0.05	FDRN	eigenvector.FDRN_0.05.2	SPECIFIC_TRANSCRIPTIONAL_REPRESSOR_ACTIVITY	6991	2002	3	0.859104563009584	2	2.32800532800533	4.98669575766558	0.199014492412648	1	ZBTB16,BMP2
LUAD	Pearson	eigenvector	0.05	FDRN	eigenvector.FDRN_0.05.3	STEROID_BINDING	6991	1195	6	1.025604348448	2	1.95006973500697	2.42709551764695	0.27351414793325	1	CAV1,CETP
LUAD	Pearson	eigenvector	0.05	FDRN	eigenvector.FDRN_0.05.3	STEROID_DEHYDROGENASE_ACTIVITY	6991	1195	3	0.512802174224002	2	3.90013947001395	9.70987895298523	0.0776264627841291	1	HSD17B14,DHRS9
LUAD	Pearson	eigenvector	0.05	FDRN	eigenvector.FDRN_0.05.3	STEROID_DEHYDROGENASE_ACTIVITY_ACTING_ON_THE_CH_OH_GROUP_OF_DONORSNAD_OR_NADP_AS_ACCEPTOR	6991	1195	3	0.512802174224002	2	3.90013947001395	9.70987895298523	0.0776264627841291	1	HSD17B14,DHRS9
LUAD	Pearson	eigenvector	0.05	FDRN	eigenvector.FDRN_0.05.2	STEROID_HORMONE_RECEPTOR_ACTIVITY	6991	2002	6	1.71820912601917	4	2.32800532800533	4.99068570772597	0.0600905661569488	1	PGR,NR4A3,NR3C2,AR
LUAD	Pearson	eigenvector	0.05	FDRN	eigenvector.FDRN_0.05.3	STEROID_HORMONE_RECEPTOR_BINDING	6991	1195	1	0.170934058074667	1	5.85020920502092	Inf	0.170934058074667	1	PPARGC1B
LUAD	Pearson	eigenvector	0.05	FDRN	eigenvector.FDRN_0.05.3	STEROL_BINDING	6991	1195	5	0.854670290373337	2	2.34008368200837	3.23646830605001	0.204473901376512	1	CAV1,CETP
LUAD	Pearson	eigenvector	0.05	FDRN	eigenvector.FDRN_0.05.1	STRUCTURAL_CONSTITUENT_OF_CYTOSKELETON	6991	2133	26	7.93277070519239	13	1.63877168307548	2.28510509335475	0.0290147741006958	1	KRT6B,ACTA1,DST,KRT19,NEFL,KRT15,KRT14,KRT17,SPTBN4,ANK1,MAPT,NEFM,ADD3
LUAD	Pearson	eigenvector	0.05	FDRN	eigenvector.FDRN_0.05.3	STRUCTURAL_CONSTITUENT_OF_MUSCLE	6991	1195	18	3.07681304534401	5	1.62505811250581	1.8688573728415	0.18141433318791	1	MYBPH,NEB,MYBPC2,MYOM1,NEBL
LUAD	Pearson	eigenvector	0.05	FDRN	eigenvector.FDRN_0.05.5	STRUCTURAL_MOLECULE_ACTIVITY	6991	721	88	9.07566871692176	13	1.43240133652755	1.51655174720533	0.11639010122129	1	FBN1,COMP,FBLN2,COL4A2,MFAP5,FBLN1,ACAN,TPM2,MATN3,ACTC1,MEPE,SEPT5,SPTA1
LUAD	Pearson	eigenvector	0.05	FDRN	eigenvector.FDRN_0.05.2	STRUCTURE_SPECIFIC_DNA_BINDING	6991	2002	7	2.00457731368903	4	1.99543313829028	3.32666186560751	0.108943777205934	1	RAD51,RAD51AP1,HLF,SATB1
LUAD	Pearson	eigenvector	0.05	FDRN	eigenvector.FDRN_0.05.1	SUBSTRATE_SPECIFIC_CHANNEL_ACTIVITY	6991	2133	116	35.3923616077814	43	1.21495142021113	1.3485628160001	0.0758899414076582	1	CHRNA7,AQP6,CLCNKB,KCNN4,CNGA3,TRPV1,SCNN1D,KCNQ5,RYR1,KCNQ3,KCNK10,KCNS1,KCNC1,TRPC3,HTR3A,KCNG2,CACNB2,KCNH2,CACNA1B,TRPM5,ZACN,STX1B,SLC4A11,CLCN1,KCNH1,SCN2A,SCN4A,NOX5,KCNJ1,KCNB2,CACNG4,CNGB1,CLCN4,CLCA4,SCN1B,SCN9A,CHRNB4,ACCN4,KCNK15,KCNK7,KCNJ3,NMUR2,ACCN1
LUAD	Pearson	eigenvector	0.05	FDRN	eigenvector.FDRN_0.05.1	SUBSTRATE_SPECIFIC_TRANSMEMBRANE_TRANSPORTER_ACTIVITY	6991	2133	197	60.1059934201116	73	1.21452114583259	1.35285667563873	0.0273050195427882	1	CHRNA7,CLCNKB,SLC14A2,SLC9A2,KCNN4,CNGA3,ABCC8,TRPV1,SLC7A2,SLC16A8,ATP4B,SCNN1D,SLC7A9,OCA2,SLC7A10,ATP1B1,KCNQ5,SLCO1A2,SLC3A1,SLC15A1,RYR1,ATP2A3,KCNQ3,SLC5A1,SLC28A2,KCNK10,SLC30A3,KCNS1,KCNC1,TRPC3,SLC9A5,SLC38A3,SLC13A2,HTR3A,KCNG2,CACNB2,KCNH2,CACNA1B,TRPM5,ZACN,FXYD2,STX1B,SLC4A11,CLCN1,SLC12A2,KCNH1,SCN2A,SCN4A,NOX5,KCNJ1,KCNB2,SLC34A3,SLC7A4,CACNG4,SLC9A3,SLCO1B3,CNGB1,CLCN4,SLC6A2,CLCA…
LUAD	Pearson	eigenvector	0.05	FDRN	eigenvector.FDRN_0.05.1	SUBSTRATE_SPECIFIC_TRANSPORTER_ACTIVITY	6991	2133	214	65.2928050350451	77	1.17930298688609	1.29056334999542	0.0469954924352176	1	CHRNA7,AQP6,CLCNKB,SLC14A2,SLC9A2,KCNN4,CNGA3,ABCC8,TRPV1,SLC7A2,SLC16A8,ATP4B,SCNN1D,SLC7A9,OCA2,SLC7A10,ATP1B1,KCNQ5,SLCO1A2,SLC3A1,SLC15A1,RYR1,ATP2A3,KCNQ3,SLC5A1,SLC28A2,PITPNC1,KCNK10,SLC30A3,KCNS1,KCNC1,TRPC3,SLC9A5,SLC38A3,SLC13A2,HTR3A,KCNG2,CACNB2,ATP8B1,KCNH2,CACNA1B,TRPM5,ZACN,FXYD2,STX1B,SLC4A11,CLCN1,SLC12A2,KCNH1,SCN2A,SCN4A,NOX5,KCNJ1,KCNB2,SLC34A3,SLC7A4,RAMP1,CACNG4,SLC9A3,SLCO1…
LUAD	Pearson	eigenvector	0.05	FDRN	eigenvector.FDRN_0.05.3	SUGAR_BINDING	6991	1195	23	3.93148333571735	14	3.56099690740404	7.61891386139395	2.98160834845049e-06	0.0413966503098866	SIGLEC7,MRC1,KLRB1,CLEC10A,CD209,CLEC4E,CLEC7A,FCN1,SIGLEC8,LGALS9,CLEC2B,LGALS12,KRT1,LGALS7
LUAD	Pearson	eigenvector	0.05	FDRN	eigenvector.FDRN_0.05.2	SUGAR_TRANSMEMBRANE_TRANSPORTER_ACTIVITY	6991	2002	7	2.00457731368903	3	1.49657485371771	1.87002251697247	0.322184744193388	1	SLC2A1,SLC5A2,SLC2A4
LUAD	Pearson	eigenvector	0.05	FDRN	eigenvector.FDRN_0.05.5	SULFOTRANSFERASE_ACTIVITY	6991	721	20	2.06265198111858	4	1.93925104022191	2.18028635055878	0.144137253520581	1	CHST1,HS3ST3B1,GAL3ST1,CHST3
LUAD	Pearson	eigenvector	0.05	FDRN	eigenvector.FDRN_0.05.5	SULFURIC_ESTER_HYDROLASE_ACTIVITY	6991	721	7	0.721928193391503	2	2.77035862888845	3.48440708223176	0.157447810016266	1	SULF2,ARSI
LUAD	Pearson	eigenvector	0.05	FDRN	eigenvector.FDRN_0.05.2	SYMPORTER_ACTIVITY	6991	2002	15	4.29552281504792	6	1.3968031968032	1.66319365133229	0.23915367790643	1	SLC4A4,SLC17A7,SLC6A8,SLC10A2,SLC5A2,SLC5A7
LUAD	Pearson	eigenvector	0.05	FDRN	eigenvector.FDRN_0.05.1	TASTE_RECEPTOR_ACTIVITY	6991	2133	3	0.915319696752968	2	2.18502891076731	4.55733523877878	0.222429823601396	1	TAS2R5,TAS1R1
LUAD	Pearson	eigenvector	0.05	FDRN	eigenvector.FDRN_0.05.2	TELOMERIC_DNA_BINDING	6991	2002	2	0.572736375339723	2	3.49200799200799	Inf	0.0819775026505568	1	PIF1,TERT
LUAD	Pearson	eigenvector	0.05	FDRN	eigenvector.FDRN_0.05.2	THIOLESTER_HYDROLASE_ACTIVITY	6991	2002	2	0.572736375339723	1	1.746003996004	2.49239201418543	0.490758872689165	1	UCHL1
LUAD	Pearson	eigenvector	0.05	FDRN	eigenvector.FDRN_0.05.3	THYROID_HORMONE_RECEPTOR_BINDING	6991	1195	1	0.170934058074667	1	5.85020920502092	Inf	0.170934058074667	1	OASL
LUAD	Pearson	eigenvector	0.05	FDRN	eigenvector.FDRN_0.05.1	TRANSCRIPTION_ACTIVATOR_ACTIVITY	6991	2133	38	11.5940494922043	14	1.20751597700299	1.33071383354144	0.24660972567389	1	ELF3,PPARGC1A,MAML2,TP63,NR1I2,VGLL1,NR1H4,CDH1,MYEF2,TFAP2B,ESRRG,CAND2,BRDT,PAX8
LUAD	Pearson	eigenvector	0.05	FDRN	eigenvector.FDRN_0.05.3	TRANSCRIPTION_COACTIVATOR_ACTIVITY	6991	1195	23	3.93148333571735	6	1.52614153174459	1.7152706390006	0.18739913126752	1	TFEC,POU2AF1,CIITA,PPARGC1B,NFE2L3,DTX1
LUAD	Pearson	eigenvector	0.05	FDRN	eigenvector.FDRN_0.05.1	TRANSCRIPTION_COFACTOR_ACTIVITY	6991	2133	43	13.1195823201259	16	1.21955101996315	1.35226446739441	0.212266009842362	1	HOXC6,HSF4,PIR,ELF3,HES6,TFCP2L1,PPARGC1A,MAML2,KCNIP3,NR1I2,VGLL1,NR1H4,MYEF2,TFAP2B,NRG1,BRDT
LUAD	Pearson	eigenvector	0.05	FDRN	eigenvector.FDRN_0.05.5	TRANSCRIPTION_COREPRESSOR_ACTIVITY	6991	721	18	1.85638678300672	4	2.15472337802435	2.49246646251994	0.106904013267644	1	MSC,ZFPM2,BATF3,NR1D1
LUAD	Pearson	eigenvector	0.05	FDRN	eigenvector.FDRN_0.05.1	TRANSCRIPTION_ELONGATION_REGULATOR_ACTIVITY	6991	2133	0	0	0	NA	0	1	1
LUAD	Pearson	eigenvector	0.05	FDRN	eigenvector.FDRN_0.05.2	TRANSCRIPTION_FACTOR_ACTIVITY	6991	2002	114	32.6459733943642	39	1.19463431305537	1.30169520713322	0.111844643321707	1	MYBL2,DLX6,UHRF1,PTTG1,E2F1,TBX4,ZNF367,TBX5,FOSL1,NFIX,EGR1,SCML2,HMGA1,NR3C2,HNF1B,ETV1,AR,DLX3,MECOM,TSC22D3,ALX1,NR2F1,FOXD1,GBX2,CITED2,SOX5,DMBX1,POU4F1,SIM2,RORB,FOXE3,FOXD3,ARNT2,NFE2,GATA2,TCF15,ZNF238,HAND1,LMO1
LUAD	Pearson	eigenvector	0.05	FDRN	eigenvector.FDRN_0.05.2	TRANSCRIPTION_FACTOR_BINDING	6991	2002	59	16.8957230725218	21	1.2429180988503	1.38109248976556	0.148825281700977	1	CENPF,TRIP13,E2F1,FOSB,CEBPA,CDKN2A,MYOCD,HMGA1,TRIB3,THRB,ALX1,MDFI,NR2F1,GPX3,ID4,SMARCD3,TFAP2A,NFIA,ARNT2,NFE2,NR5A1
LUAD	Pearson	eigenvector	0.05	FDRN	eigenvector.FDRN_0.05.5	TRANSCRIPTION_REPRESSOR_ACTIVITY	6991	721	33	3.40337576884566	5	1.46912957592569	1.5566365734323	0.249711902205744	1	MSC,ZFPM2,TWIST2,BATF3,NR1D1
LUAD	Pearson	eigenvector	0.05	FDRN	eigenvector.FDRN_0.05.3	TRANSFERASE_ACTIVITY_TRANSFERRING_ACYL_GROUPS	6991	1195	14	2.39307681304534	4	1.67148834429169	1.94313011925928	0.206483339243832	1	F13A1,ALAS2,TGM2,LRAT
LUAD	Pearson	eigenvector	0.05	FDRN	eigenvector.FDRN_0.05.1	TRANSFERASE_ACTIVITY_TRANSFERRING_ALKYL_OR_ARYLOTHER_THAN_METHYLGROUPS	6991	2133	12	3.66127878701187	6	1.63877168307548	2.28087692478361	0.125915396838913	1	GSTT1,GSTM1,GSTM3,MGST1,GSTM2,GSTT2
LUAD	Pearson	eigenvector	0.05	FDRN	eigenvector.FDRN_0.05.2	TRANSFERASE_ACTIVITY_TRANSFERRING_GLYCOSYL_GROUPS	6991	2002	39	11.1683593191246	16	1.43261866338789	1.73929105049006	0.0652477538041491	1	B4GALNT1,ST3GAL5,B3GNT8,B3GALT2,LARGE,ITGA2B,GCNT4,B4GALT6,B3GALNT1,GALNT6,A4GALT,PYGM,UGT8,QPRT,ST3GAL1,GYS2
LUAD	Pearson	eigenvector	0.05	FDRN	eigenvector.FDRN_0.05.2	TRANSFERASE_ACTIVITY_TRANSFERRING_GROUPS_OTHER_THAN_AMINO_ACYL_GROUPS	6991	2002	8	2.29094550135889	4	1.746003996004	2.49463242367568	0.169978813432726	1	BRCA2,LPCAT1,PNPLA3,DGAT2
LUAD	Pearson	eigenvector	0.05	FDRN	eigenvector.FDRN_0.05.1	TRANSFERASE_ACTIVITY_TRANSFERRING_HEXOSYL_GROUPS	6991	2133	31	9.458303533114	15	1.58590808039563	2.14302416507844	0.0274799093059095	1	B3GALT5,FUT6,GALNT5,GCNT3,B3GNT6,FUT2,GALNT3,B4GALNT2,CSGALNACT1,A4GNT,GALNT4,FUT9,GCNT1,TUSC3,MTAP
LUAD	Pearson	eigenvector	0.05	FDRN	eigenvector.FDRN_0.05.1	TRANSFERASE_ACTIVITY_TRANSFERRING_ONE_CARBON_GROUPS	6991	2133	10	3.05106565584323	5	1.63877168307548	2.28027517206217	0.159006728375698	1	GATM,NNMT,PNMT,GAMT,BHMT
LUAD	Pearson	eigenvector	0.05	FDRN	eigenvector.FDRN_0.05.5	TRANSFERASE_ACTIVITY_TRANSFERRING_PENTOSYL_GROUPS	6991	721	4	0.412530396223716	1	2.42406380027739	2.90069664536901	0.353050951435813	1	XYLT1
LUAD	Pearson	eigenvector	0.05	FDRN	eigenvector.FDRN_0.05.2	TRANSFERASE_ACTIVITY_TRANSFERRING_PHOSPHORUS_CONTAINING_GROUPS	6991	2002	110	31.5005006436847	40	1.26982108800291	1.43256991607043	0.0467672418315394	1	PBK,TTK,PLK1,POLQ,NEK2,CDK1,PLK4,TK1,TEK,POLE2,SIK1,NR4A3,POLR3G,DAPK2,RPS6KA2,MPP2,MAST1,PFKP,CDK5R1,AK1,BRSK1,PDK4,TERT,MUSK,WNK3,PRIM1,EFNA3,SGMS2,EPHB2,MAP2K6,HK2,CDKL1,CDC42BPA,CKM,KDR,PRKCZ,CKB,PRKCG,PAPSS2,MAPK12
LUAD	Pearson	eigenvector	0.05	FDRN	eigenvector.FDRN_0.05.4	TRANSFERASE_ACTIVITY_TRANSFERRING_SULFUR_CONTAINING_GROUPS	6991	813	22	2.55843227006151	5	1.95432181594543	2.24229950537464	0.103714031446712	1	CHST9,TST,SULT1C2,SULT1E1,CHST8
LUAD	Pearson	eigenvector	0.05	FDRN	eigenvector.FDRN_0.05.5	TRANSITION_METAL_ION_BINDING	6991	721	36	3.71277356601345	9	2.42406380027739	2.92204335948985	0.00916165250065996	1	MMP2,LOX,MMP14,ZFPM2,MMP16,ADAMTS13,MMP13,GLI2,MMP8
LUAD	Pearson	eigenvector	0.05	FDRN	eigenvector.FDRN_0.05.1	TRANSITION_METAL_ION_TRANSMEMBRANE_TRANSPORTER_ACTIVITY	6991	2133	3	0.915319696752968	2	2.18502891076731	4.55733523877878	0.222429823601396	1	SLC30A3,SLC39A2
LUAD	Pearson	eigenvector	0.05	FDRN	eigenvector.FDRN_0.05.2	TRANSLATION_FACTOR_ACTIVITY_NUCLEIC_ACID_BINDING	6991	2002	5	1.43184093834931	3	2.09520479520479	3.74153446160889	0.145443162249285	1	EIF3C,GSPT2,GTF2H2
LUAD	Pearson	eigenvector	0.05	FDRN	eigenvector.FDRN_0.05.2	TRANSLATION_INITIATION_FACTOR_ACTIVITY	6991	2002	1	0.286368187669861	1	3.49200799200799	Inf	0.286368187669861	1	EIF3C
LUAD	Pearson	eigenvector	0.05	FDRN	eigenvector.FDRN_0.05.2	TRANSLATION_REGULATOR_ACTIVITY	6991	2002	6	1.71820912601917	3	1.746003996004	2.49388487303292	0.230795758341622	1	EIF3C,GSPT2,GTF2H2
LUAD	Pearson	eigenvector	0.05	FDRN	eigenvector.FDRN_0.05.3	TRANSMEMBRANE_RECEPTOR_ACTIVITY	6991	1195	265	45.2975253897869	83	1.83232967553485	2.30202131710573	5.02155682607149e-09	6.97192949731766e-05	HLA-DPB1,C3AR1,PTPRC,HLA-DOA,FPR3,HLA-DQA1,CSF1R,CSF2RB,CMKLR1,SPN,IGSF6,CD3G,MSR1,SLAMF1,KLRD1,IL12RB1,HLA-DRB5,NFAM1,CD300C,HLA-F,CLEC4A,IL2RB,IL2RG,PTPRO,KLRC2,C5AR1,KLRB1,IL7R,CNR2,FPR2,FPR1,PTAFR,IL22RA2,GPR114,TLR10,LILRB5,KLRC1,IL2RA,KIR2DL4,P2RX1,CD69,LILRA1,FLT3,KLRC3,HLA-DOB,EMR1,COLEC12,LILRB3,SIGLEC8,CHRNB2,IL9R,EMR4P,TSHR,EMR2,CYSLTR1,XCR1,GFRA2,P2RX5,GP1BA,HTR7,ICAM1,TNFRSF8,HLA-G,E…
LUAD	Pearson	eigenvector	0.05	FDRN	eigenvector.FDRN_0.05.5	TRANSMEMBRANE_RECEPTOR_PROTEIN_KINASE_ACTIVITY	6991	721	29	2.99084537262194	9	3.00918264862021	3.94845624634574	0.00187844501032988	1	PDGFRA,DDR2,ROR2,FGFR4,FGFR1,ROR1,NRP2,AXL,PDGFRL
LUAD	Pearson	eigenvector	0.05	FDRN	eigenvector.FDRN_0.05.4	TRANSMEMBRANE_RECEPTOR_PROTEIN_PHOSPHATASE_ACTIVITY	6991	813	14	1.62809326276641	4	2.45686171147426	3.04899703491375	0.070208561643504	1	PTPRT,PTPRN,PTPRN2,PTPRZ1
LUAD	Pearson	eigenvector	0.05	FDRN	eigenvector.FDRN_0.05.5	TRANSMEMBRANE_RECEPTOR_PROTEIN_TYROSINE_KINASE_ACTIVITY	6991	721	28	2.88771277356601	9	3.1166534574995	4.1576928023709	0.00142352447489946	1	PDGFRA,DDR2,ROR2,FGFR4,FGFR1,ROR1,NRP2,AXL,PDGFRL
LUAD	Pearson	eigenvector	0.05	FDRN	eigenvector.FDRN_0.05.1	TRANSMEMBRANE_TRANSPORTER_ACTIVITY	6991	2133	212	64.6825919038764	77	1.19042848676238	1.31022925028801	0.0381976887953391	1	CHRNA7,AQP6,CLCNKB,SLC14A2,SLC9A2,KCNN4,CNGA3,ABCC8,TRPV1,SLC7A2,SLC16A8,ATP4B,SCNN1D,SLC7A9,OCA2,SLC7A10,ATP1B1,KCNQ5,SLC6A3,SLCO1A2,SLC3A1,SLC15A1,RYR1,ATP2A3,KCNQ3,SLC5A1,SLC28A2,KCNK10,SLC30A3,KCNS1,KCNC1,TRPC3,SLC9A5,SLC38A3,SLC13A2,HTR3A,KCNG2,CACNB2,ATP8B1,KCNH2,CACNA1B,TRPM5,ZACN,FXYD2,STX1B,SLC4A11,CLCN1,SLC12A2,KCNH1,SCN2A,SCN4A,NOX5,KCNJ1,KCNB2,SLC34A3,SLC7A4,CACNG4,SLC9A3,SLCO1B3,CNGB…
LUAD	Pearson	eigenvector	0.05	FDRN	eigenvector.FDRN_0.05.2	TUBULIN_BINDING	6991	2002	8	2.29094550135889	5	2.18250499500499	4.16024079292526	0.0479087409791412	1	BIRC5,RACGAP1,STMN1,BRCA2,NCALD
LUAD	Pearson	eigenvector	0.05	FDRN	eigenvector.FDRN_0.05.2	UBIQUITIN_BINDING	6991	2002	3	0.859104563009584	2	2.32800532800533	4.98669575766558	0.199014492412648	1	TOP2A,UCHL1
LUAD	Pearson	eigenvector	0.05	FDRN	eigenvector.FDRN_0.05.2	UBIQUITIN_PROTEIN_LIGASE_ACTIVITY	6991	2002	5	1.43184093834931	2	1.3968031968032	1.66186730470214	0.443579780399816	1	UBE2C,PARK2
LUAD	Pearson	eigenvector	0.05	FDRN	eigenvector.FDRN_0.05.2	UDP_GLYCOSYLTRANSFERASE_ACTIVITY	6991	2002	20	5.72736375339723	9	1.5714035964036	2.04344136412602	0.0882755412106247	1	B4GALNT1,B3GNT8,B3GALT2,LARGE,GCNT4,B3GALNT1,GALNT6,UGT8,GYS2
LUAD	Pearson	eigenvector	0.05	FDRN	eigenvector.FDRN_0.05.4	UNFOLDED_PROTEIN_BINDING	6991	813	4	0.465169503647547	3	6.44926199261993	22.8571333790838	0.00572529301980974	1	SCG5,CCT6B,HSPA2
LUAD	Pearson	eigenvector	0.05	FDRN	eigenvector.FDRN_0.05.3	VITAMIN_BINDING	6991	1195	6	1.025604348448	2	1.95006973500697	2.42709551764695	0.27351414793325	1	FOLR2,FOLR3
LUAD	Pearson	eigenvector	0.05	FDRN	eigenvector.FDRN_0.05.2	VOLTAGE_GATED_CALCIUM_CHANNEL_ACTIVITY	6991	2002	14	4.00915462737806	8	1.99543313829028	3.3315219583153	0.023739061209246	1	CACNA1C,CACNA1D,CACNB1,CACNA1H,CACNB4,CACNA1A,CACNA1E,CACNA1S
LUAD	Pearson	eigenvector	0.05	FDRN	eigenvector.FDRN_0.05.2	VOLTAGE_GATED_CATION_CHANNEL_ACTIVITY	6991	2002	55	15.7502503218424	21	1.33331214240305	1.5447927012524	0.0800105388973535	1	SCN7A,SCN4B,CACNA1C,SCN2B,KCNA5,KCNQ1,KCNA4,CACNA1D,KCND3,CACNB1,CACNA1H,KCNJ15,KCNJ14,CACNB4,KCNS3,CACNA1A,CACNA1E,SCN5A,KCNC3,CACNA1S,SCN11A
LUAD	Pearson	eigenvector	0.05	FDRN	eigenvector.FDRN_0.05.2	VOLTAGE_GATED_CHANNEL_ACTIVITY	6991	2002	60	17.1820912601917	21	1.2222027972028	1.34542290913449	0.170063324846315	1	SCN7A,SCN4B,CACNA1C,SCN2B,KCNA5,KCNQ1,KCNA4,CACNA1D,KCND3,CACNB1,CACNA1H,KCNJ15,KCNJ14,CACNB4,KCNS3,CACNA1A,CACNA1E,SCN5A,KCNC3,CACNA1S,SCN11A
LUAD	Pearson	eigenvector	0.05	FDRN	eigenvector.FDRN_0.05.3	VOLTAGE_GATED_POTASSIUM_CHANNEL_ACTIVITY	6991	1195	31	5.29895580031469	7	1.32101498177892	1.41700656201496	0.271315513561354	1	KCNJ10,KCNJ5,KCNA3,KCNA2,KCNE2,KCNH4,KCNA6
LUAD	Pearson	eigenvector	0.05	FDRN	eigenvector.FDRN_0.05.2	VOLTAGE_GATED_SODIUM_CHANNEL_ACTIVITY	6991	2002	10	2.86368187669861	6	2.09520479520479	3.74562384627735	0.0379488620383411	1	SCN7A,SCN4B,SCN2B,SCN5A,CACNA1S,SCN11A
LUAD	Pearson	eigenvector	0.05	FDRN	eigenvector.FDRN_0.05.5	ZINC_ION_BINDING	6991	721	31	3.1971105707338	8	2.50225940673795	3.04665078745904	0.0112870475018401	1	MMP2,MMP14,ZFPM2,MMP16,ADAMTS13,MMP13,GLI2,MMP8
LUAD	Pearson	eigenvector	0.05	FDRN	eigenvector.FDRN_0.05.3	KEGG_ABC_TRANSPORTERS	6991	1195	24	4.10241739379202	8	1.95006973500697	2.43430870758838	0.0402604816557993	1	ABCD2,ABCA6,TAP1,ABCB1,ABCB6,ABCG2,ABCC11,ABCB11
LUAD	Pearson	eigenvector	0.05	FDRN	eigenvector.FDRN_0.05.3	KEGG_ACUTE_MYELOID_LEUKEMIA	6991	1195	13	2.22214275497068	4	1.80006437077567	2.159251733506	0.169014387252398	1	SPI1,PIK3CG,FLT3,PIM2
LUAD	Pearson	eigenvector	0.05	FDRN	eigenvector.FDRN_0.05.1	KEGG_ADHERENS_JUNCTION	6991	2133	19	5.79702474610213	7	1.20751597700299	1.32962520648689	0.352667421974918	1	MET,PVRL4,CDH1,WASF3,EGFR,CTNNA2,PVRL1
LUAD	Pearson	eigenvector	0.05	FDRN	eigenvector.FDRN_0.05.3	KEGG_ADIPOCYTOKINE_SIGNALING_PATHWAY	6991	1195	22	3.76054927764268	7	1.86143020159757	2.27054150366587	0.0675533000422805	1	AGRP,PRKCQ,TNF,PRKAA2,SOCS3,ACSL6,LEP
LUAD	Pearson	eigenvector	0.05	FDRN	eigenvector.FDRN_0.05.3	KEGG_ALANINE_ASPARTATE_AND_GLUTAMATE_METABOLISM	6991	1195	15	2.56401087112001	4	1.56005578800558	1.76610347986381	0.246030617796924	1	IL4I1,DDO,GPT2,GLS
LUAD	Pearson	eigenvector	0.05	FDRN	eigenvector.FDRN_0.05.1	KEGG_ALDOSTERONE_REGULATED_SODIUM_REABSORPTION	6991	2133	22	6.7123444428551	9	1.34081319524358	1.57909329186439	0.200948865409629	1	SFN,FXYD4,IRS2,ATP1B1,PRKCA,FXYD2,KCNJ1,HSD11B2,IRS4
LUAD	Pearson	eigenvector	0.05	FDRN	eigenvector.FDRN_0.05.3	KEGG_ALLOGRAFT_REJECTION	6991	1195	28	4.78615362609069	27	5.64127316198446	134.091268835602	3.55001855285648e-20	4.92884575878594e-16	HLA-DPA1,HLA-DPB1,HLA-DRA,HLA-DOA,HLA-DQA1,HLA-DMB,HLA-DRB5,IFNG,HLA-F,GZMB,HLA-DQB1,FASLG,HLA-DRB1,CD80,HLA-B,PRF1,CD40LG,CD28,HLA-DQA2,HLA-DOB,HLA-DMA,IL10,CD40,FAS,IL12B,HLA-G,TNF
LUAD	Pearson	eigenvector	0.05	FDRN	eigenvector.FDRN_0.05.2	KEGG_ALPHA_LINOLENIC_ACID_METABOLISM	6991	2002	12	3.43641825203834	5	1.45500333000333	1.78173834992102	0.241052036839329	1	PLA2G12B,FADS2,PLA2G1B,PLA2G4E,PLA2G3
LUAD	Pearson	eigenvector	0.05	FDRN	eigenvector.FDRN_0.05.2	KEGG_ALZHEIMERS_DISEASE	6991	2002	32	9.16378200543556	14	1.5277534965035	1.94472057238392	0.0483970414778799	1	COX4I2,ATP2A1,CACNA1C,LPL,CDK5R1,CACNA1D,COX6B2,GRIN2D,GRIN2A,GRIN1,PLCB4,NOS1,ITPR3,CACNA1S
LUAD	Pearson	eigenvector	0.05	FDRN	eigenvector.FDRN_0.05.3	KEGG_AMINO_SUGAR_AND_NUCLEOTIDE_SUGAR_METABOLISM	6991	1195	8	1.36747246459734	3	2.19382845188285	2.91409466508062	0.142840894250757	1	HK3,CHIT1,RENBP
LUAD	Pearson	eigenvector	0.05	FDRN	eigenvector.FDRN_0.05.3	KEGG_AMINOACYL_TRNA_BIOSYNTHESIS	6991	1195	1	0.170934058074667	1	5.85020920502092	Inf	0.170934058074668	1	WARS
LUAD	Pearson	eigenvector	0.05	FDRN	eigenvector.FDRN_0.05.2	KEGG_AMYOTROPHIC_LATERAL_SCLEROSIS_ALS	6991	2002	18	5.1546273780575	9	1.746003996004	2.49838143412678	0.0450237713502544	1	GRIA1,GRIN2D,MAP2K6,GRIN2A,GRIN1,NOS1,MAPK12,SLC1A2,GRIA2
LUAD	Pearson	eigenvector	0.05	FDRN	eigenvector.FDRN_0.05.3	KEGG_ANTIGEN_PROCESSING_AND_PRESENTATION	6991	1195	34	5.81175797453869	32	5.50607925178439	79.6489102691357	7.85062603031519e-23	1.08998091804896e-18	HLA-DPA1,HLA-DPB1,HLA-DRA,HLA-DOA,CD74,HLA-DQA1,CD8A,HLA-DMB,KLRD1,HLA-DRB5,HLA-F,HLA-DQB1,HLA-DRB1,KLRC2,CIITA,LTA,HLA-B,CD8B,KLRC1,KIR2DL4,TAP1,HLA-DQA2,KIR3DL2,KLRC3,HLA-DOB,HLA-DMA,KIR2DL3,KIR2DL1,KLRC4,KIR2DS4,HLA-G,KIR3DL1
LUAD	Pearson	eigenvector	0.05	FDRN	eigenvector.FDRN_0.05.3	KEGG_APOPTOSIS	6991	1195	20	3.41868116149335	11	3.21761506276151	5.97157404424414	0.000129620772424151	1	CSF2RB,FASLG,PIK3CG,IL1B,BIRC3,FAS,TNFSF10,TNF,BCL2,NTRK1,IRAK3
LUAD	Pearson	eigenvector	0.05	FDRN	eigenvector.FDRN_0.05.1	KEGG_ARACHIDONIC_ACID_METABOLISM	6991	2133	42	12.8144757545416	16	1.24858794900989	1.40454353167813	0.182240229321672	1	CYP2C9,GPX2,AKR1C3,CYP4F3,CYP2C18,PLA2G6,CBR3,CBR1,CYP2E1,CYP2C19,PTGES,PLA2G4A,PLA2G2F,ALOX12B,CYP2J2,CYP2C8
LUAD	Pearson	eigenvector	0.05	FDRN	eigenvector.FDRN_0.05.2	KEGG_ARGININE_AND_PROLINE_METABOLISM	6991	2002	25	7.15920469174653	9	1.25712287712288	1.40349593711723	0.26971159655512	1	MAOA,AGMAT,MAOB,PYCR1,ALDH3A2,CKM,OTC,CKB,NOS1
LUAD	Pearson	eigenvector	0.05	FDRN	eigenvector.FDRN_0.05.2	KEGG_ARRHYTHMOGENIC_RIGHT_VENTRICULAR_CARDIOMYOPATHY_ARVC	6991	2002	43	12.313832069804	25	2.03023720465581	3.49136130016374	4.80906557609968e-05	0.66769066458568	ITGA8,LAMA2,DSC2,CACNA2D2,SGCA,CACNA1C,ITGA9,DES,ITGB6,CACNA1D,SGCG,CACNB1,ACTN2,PKP2,RYR2,ITGA2B,CACNA2D3,DSP,TCF7L1,CACNB4,ITGA10,DSG2,DMD,ACTN3,CACNA1S
LUAD	Pearson	eigenvector	0.05	FDRN	eigenvector.FDRN_0.05.1	KEGG_ASCORBATE_AND_ALDARATE_METABOLISM	6991	2133	8	2.44085252467458	7	2.86785044538209	15.9875769190232	0.00143469446188518	1	UGT1A6,UGDH,UGT1A9,MIOX,UGT2B15,UGT2B4,UGT2B7
LUAD	Pearson	eigenvector	0.05	FDRN	eigenvector.FDRN_0.05.3	KEGG_ASTHMA	6991	1195	22	3.76054927764268	18	4.78653480410803	22.1281717942393	5.08470557719079e-11	7.05960522337169e-07	HLA-DPA1,HLA-DPB1,FCER1G,HLA-DRA,HLA-DOA,HLA-DQA1,HLA-DMB,HLA-DRB5,HLA-DQB1,HLA-DRB1,CD40LG,HLA-DQA2,HLA-DOB,HLA-DMA,IL10,CD40,TNF,RNASE3
LUAD	Pearson	eigenvector	0.05	FDRN	eigenvector.FDRN_0.05.3	KEGG_AUTOIMMUNE_THYROID_DISEASE	6991	1195	28	4.78615362609069	26	5.432337118948	64.3852753156303	2.39428792430079e-18	3.32422935409922e-14	HLA-DPA1,HLA-DPB1,HLA-DRA,HLA-DOA,HLA-DQA1,HLA-DMB,HLA-DRB5,HLA-F,GZMB,HLA-DQB1,FASLG,HLA-DRB1,CD80,HLA-B,CTLA4,PRF1,CD40LG,CD28,HLA-DQA2,HLA-DOB,HLA-DMA,IL10,TSHR,CD40,FAS,HLA-G
LUAD	Pearson	eigenvector	0.05	FDRN	eigenvector.FDRN_0.05.1	KEGG_AXON_GUIDANCE	6991	2133	66	20.1370333285653	26	1.29115344727159	1.48624165761807	0.0770259168181146	1	MET,PLXNB3,EPHA2,EPHA7,SEMA4G,PAK3,SEMA3C,EFNB3,EPHA1,ABLIM3,RHOD,SEMA3E,EFNB2,L1CAM,NGEF,SEMA6C,EFNB1,ABLIM2,EPHA8,SLIT1,EFNA5,UNC5D,EFNA2,GNAI1,EPHA5,NTN1
LUAD	Pearson	eigenvector	0.05	FDRN	eigenvector.FDRN_0.05.3	KEGG_B_CELL_RECEPTOR_SIGNALING_PATHWAY	6991	1195	21	3.58961521956802	17	4.73588364215979	20.8807004399273	2.46756846305858e-10	3.42597205411053e-06	FCGR2B,BTK,CD79A,CD19,CD79B,PIK3AP1,PIK3CG,PRKCB,CD22,LILRB3,NFATC2,DAPP1,CR2,VAV1,CD72,IFITM1,CARD11
LUAD	Pearson	eigenvector	0.05	FDRN	eigenvector.FDRN_0.05.5	KEGG_BASAL_CELL_CARCINOMA	6991	721	33	3.40337576884566	6	1.76295549111083	1.94016067664107	0.118089848013728	1	WNT2,GLI3,GLI2,WNT5B,WNT5A,FZD2
LUAD	Pearson	eigenvector	0.05	FDRN	eigenvector.FDRN_0.05.5	KEGG_BASAL_TRANSCRIPTION_FACTORS	6991	721	3	0.309397797167787	1	3.23208506703652	4.35151970457772	0.278621357688442	1	GTF2A1L
LUAD	Pearson	eigenvector	0.05	FDRN	eigenvector.FDRN_0.05.2	KEGG_BASE_EXCISION_REPAIR	6991	2002	3	0.859104563009584	2	2.32800532800533	4.98669575767037	0.199014492412648	1	POLE2,NEIL3
LUAD	Pearson	eigenvector	0.05	FDRN	eigenvector.FDRN_0.05.2	KEGG_BETA_ALANINE_METABOLISM	6991	2002	9	2.57731368902875	4	1.55200355200355	1.99545470657765	0.23969318389598	1	AOC3,GAD1,ALDH3A2,ABAT
LUAD	Pearson	eigenvector	0.05	FDRN	eigenvector.FDRN_0.05.2	KEGG_BIOSYNTHESIS_OF_UNSATURATED_FATTY_ACIDS	6991	2002	8	2.29094550135889	4	1.746003996004	2.49463242367568	0.169978813432726	1	FADS2,ELOVL6,BAAT,FADS1
LUAD	Pearson	eigenvector	0.05	FDRN	eigenvector.FDRN_0.05.5	KEGG_BLADDER_CANCER	6991	721	20	2.06265198111858	4	1.93925104022191	2.18028635055878	0.144137253520581	1	MMP2,THBS1,VEGFC,VEGFA
LUAD	Pearson	eigenvector	0.05	FDRN	eigenvector.FDRN_0.05.2	KEGG_BUTANOATE_METABOLISM	6991	2002	10	2.86368187669861	4	1.3968031968032	1.66252981419376	0.31434008071398	1	ACSM3,GAD1,ALDH3A2,ABAT
LUAD	Pearson	eigenvector	0.05	FDRN	eigenvector.FDRN_0.05.2	KEGG_CALCIUM_SIGNALING_PATHWAY	6991	2002	106	30.3550278930053	38	1.25185192166324	1.40011669934972	0.063116454390756	1	EDNRB,ATP2A1,CACNA1C,TNNC1,CHRM1,GNA14,ADRB1,ADRA1D,ADRA1A,CACNA1D,NTSR1,ADRB2,ADCY2,SLC8A3,RYR2,CACNA1H,PTGFR,PLCE1,GRIN2D,P2RX2,GRIN2A,AGTR1,GRIN1,ADCY8,CACNA1A,PRKCG,PDE1C,PLCB4,LHCGR,NOS1,CHRM2,CACNA1E,HTR4,ITPR3,ADRA1B,CACNA1I,CACNA1S,CHRM5
LUAD	Pearson	eigenvector	0.05	FDRN	eigenvector.FDRN_0.05.2	KEGG_CARDIAC_MUSCLE_CONTRACTION	6991	2002	26	7.44557287941639	15	2.01461999538923	3.41555719908724	0.00179586114711169	1	COX4I2,CACNA2D2,ATP1A2,CACNA1C,ATP1B2,TNNC1,CACNA1D,CACNB1,TNNI3,RYR2,CACNA2D3,COX6B2,MYL3,CACNB4,CACNA1S
LUAD	Pearson	eigenvector	0.05	FDRN	eigenvector.FDRN_0.05.3	KEGG_CELL_ADHESION_MOLECULES_CAMS	6991	1195	92	15.7259333428694	44	2.79792614153174	4.57638677570099	6.9884058457541e-12	9.70270267624499e-08	HLA-DPA1,HLA-DPB1,HLA-DRA,PTPRC,CD2,HLA-DOA,HLA-DQA1,CD8A,ITGAL,SPN,HLA-DMB,ITGB2,PDCD1,HLA-DRB5,HLA-F,ITGAM,HLA-DQB1,CD6,HLA-DRB1,PDCD1LG2,CD80,HLA-B,SIGLEC1,CTLA4,CD226,CD8B,ICOS,CD40LG,CD28,SELL,CD22,CD274,HLA-DQA2,HLA-DOB,HLA-DMA,ITGB7,CADM3,CD40,ICAM1,HLA-G,PVRL3,NRXN2,MAG,MADCAM1
LUAD	Pearson	eigenvector	0.05	FDRN	eigenvector.FDRN_0.05.2	KEGG_CELL_CYCLE	6991	2002	39	11.1683593191246	29	2.59662132739056	7.31555424835536	4.00700538426407e-09	5.56332627551223e-05	BUB1B,CCNA2,CDC20,ESPL1,TTK,CCNB2,PLK1,BUB1,CDC45,CDC25C,CDC6,PKMYT1,MAD2L1,CDK1,CCNB1,CDC25A,E2F2,MCM2,MCM4,CCNE2,CHEK1,CCNE1,CDC7,PTTG1,E2F1,SKP2,CDKN2A,SMC1B,CDK6
LUAD	Pearson	eigenvector	0.05	FDRN	eigenvector.FDRN_0.05.3	KEGG_CHEMOKINE_SIGNALING_PATHWAY	6991	1195	90	15.3840652267201	53	3.44512319851232	7.2196737242123	3.05122049684203e-19	4.23631453781547e-15	CXCL11,ITK,DOCK2,CXCL9,CCL5,CXCR6,CXCL10,NCF1,CCR5,CCL4,HCK,CXCR5,PIK3CG,CCL4L2,CCR2,CCL3L1,CCL19,CCR7,CCR8,FGR,CXCR3,CCR4,RASGRP2,CCL23,PRKCB,CCL3,CCR1,CCL13,CCL8,CXCL2,CCL18,CXCL13,XCL2,CCR6,CCL17,CXCR1,CCL21,CCL2,VAV1,XCR1,CCL25,PLCB2,TIAM1,CCL22,SHC3,XCL1,CCL24,CXCR2,CXCL3,PPBP,CXCL14,CCL1,CCL3L3
LUAD	Pearson	eigenvector	0.05	FDRN	eigenvector.FDRN_0.05.2	KEGG_CHRONIC_MYELOID_LEUKEMIA	6991	2002	13	3.7227864397082	6	1.61169599631138	2.13920929034778	0.138396710249788	1	E2F2,E2F1,CDKN2A,MECOM,CDK6,SHC2
LUAD	Pearson	eigenvector	0.05	FDRN	eigenvector.FDRN_0.05.5	KEGG_CIRCADIAN_RHYTHM_MAMMAL	6991	721	5	0.515662995279645	1	1.93925104022191	2.1753687711204	0.419810685801747	1	NR1D1
LUAD	Pearson	eigenvector	0.05	FDRN	eigenvector.FDRN_0.05.3	KEGG_CITRATE_CYCLE_TCA_CYCLE	6991	1195	2	0.341868116149335	1	2.92510460251046	4.85190151626022	0.312669937988941	1	OGDHL
LUAD	Pearson	eigenvector	0.05	FDRN	eigenvector.FDRN_0.05.2	KEGG_COLORECTAL_CANCER	6991	2002	13	3.7227864397082	7	1.88031199569661	2.91352023026392	0.0492412528166586	1	BIRC5,FOS,RAC3,AXIN2,DCC,TCF7L1,APC2
LUAD	Pearson	eigenvector	0.05	FDRN	eigenvector.FDRN_0.05.3	KEGG_COMPLEMENT_AND_COAGULATION_CASCADES	6991	1195	57	9.74324131025604	15	1.5395287381634	1.74135876961718	0.0519361362531053	1	C1QB,C1QA,C3AR1,C1QC,C5AR1,F13A1,CR1,CR2,C1S,CFB,SERPINA1,C2,CFH,PROS1,TFPI
LUAD	Pearson	eigenvector	0.05	FDRN	eigenvector.FDRN_0.05.2	KEGG_CYSTEINE_AND_METHIONINE_METABOLISM	6991	2002	14	4.00915462737806	8	1.99543313829028	3.3315219583153	0.023739061209246	1	DNMT3B,AHCYL2,SDS,CDO1,CBS,MAT1A,LDHB,LDHC
LUAD	Pearson	eigenvector	0.05	FDRN	eigenvector.FDRN_0.05.3	KEGG_CYTOKINE_CYTOKINE_RECEPTOR_INTERACTION	6991	1195	177	30.2553282792161	93	3.0738387348415	5.73655731340424	9.4183751524606e-28	1.30764720616763e-23	CXCL11,CXCL9,CSF1R,CCL5,CSF2RB,CXCR6,CXCL10,IL21R,IL12RB1,IFNG,CCR5,CD27,IL2RB,TNFRSF17,FASLG,IL2RG,CCL4,CXCR5,CCL4L2,CCR2,CCL3L1,LTA,CCL19,TNFSF13B,IL7R,CCR7,TNFRSF13B,CCR8,CXCR3,TNFSF8,CCR4,CD40LG,LTB,CCL23,IL22RA2,CCL3,IL18RAP,CCR1,CCL13,IL2RA,CCL8,CSF1,TNFRSF9,CXCL2,CCL18,FLT3,CXCL13,IL1B,XCL2,CSF2RA,CCR6,CSF2,CCL17,TNFRSF13C,IL10,CXCR1,IL6,IL9R,OSM,CSF3,CCL21,CCL2,IL18,CD40,HGF,IL7,FAS,XCR1,…
LUAD	Pearson	eigenvector	0.05	FDRN	eigenvector.FDRN_0.05.3	KEGG_CYTOSOLIC_DNA_SENSING_PATHWAY	6991	1195	11	1.88027463882134	9	4.78653480410803	21.9680255371967	4.79696838255889e-06	0.0666011090234476	CCL5,CXCL10,CCL4,CCL4L2,ZBP1,IL1B,AIM2,IL6,IL18
LUAD	Pearson	eigenvector	0.05	FDRN	eigenvector.FDRN_0.05.2	KEGG_DILATED_CARDIOMYOPATHY	6991	2002	48	13.7456730081533	24	1.746003996004	2.50974223309855	0.00138784932822389	1	ITGA8,LAMA2,CACNA2D2,SGCA,CACNA1C,ITGA9,DES,TNNC1,ITGB6,ADRB1,CACNA1D,SGCG,ADCY2,CACNB1,TNNI3,RYR2,ITGA2B,CACNA2D3,MYL3,CACNB4,ITGA10,ADCY8,DMD,CACNA1S
LUAD	Pearson	eigenvector	0.05	FDRN	eigenvector.FDRN_0.05.2	KEGG_DNA_REPLICATION	6991	2002	6	1.71820912601917	6	3.49200799200799	Inf	0.000548559525892806	1	MCM2,MCM4,POLE2,DNA2,RFC4,PRIM1
LUAD	Pearson	eigenvector	0.05	FDRN	eigenvector.FDRN_0.05.5	KEGG_DORSO_VENTRAL_AXIS_FORMATION	6991	721	8	0.825060792447432	2	2.42406380027739	2.90333909312162	0.19620545495863	1	SPIRE2,CPEB1
LUAD	Pearson	eigenvector	0.05	FDRN	eigenvector.FDRN_0.05.1	KEGG_DRUG_METABOLISM_CYTOCHROME_P450	6991	2133	47	14.3400085824632	21	1.46443426998234	1.84782680704892	0.027799827594695	1	UGT1A6,CYP2C9,GSTT1,CYP2C18,ALDH3A1,GSTM1,UGT1A9,CYP2E1,ALDH3B2,CYP2C19,CYP3A5,UGT2B15,UGT2B4,GSTM3,MGST1,UGT2B7,CYP2D6,ADH4,GSTM2,CYP2C8,GSTT2
LUAD	Pearson	eigenvector	0.05	FDRN	eigenvector.FDRN_0.05.1	KEGG_DRUG_METABOLISM_OTHER_ENZYMES	6991	2133	20	6.10213131168645	10	1.63877168307548	2.28328960603755	0.0531661502932988	1	UGT1A6,UPB1,UGT1A9,CDA,CYP3A5,UGT2B15,UPP1,UGT2B4,XDH,UGT2B7
LUAD	Pearson	eigenvector	0.05	FDRN	eigenvector.FDRN_0.05.5	KEGG_ECM_RECEPTOR_INTERACTION	6991	721	61	6.29108854241167	25	3.97387508242196	6.21638724410296	3.44312050870961e-10	4.78042851429242e-06	COL4A1,COL3A1,COL5A1,COL5A2,COL6A2,THBS2,COL1A1,ITGA11,COL1A2,COL6A3,COL5A3,COMP,COL4A2,COL6A1,FN1,THBS1,ITGA5,IBSP,SPP1,TNC,ITGB3,RELN,SDC2,SV2B,GP5
LUAD	Pearson	eigenvector	0.05	FDRN	eigenvector.FDRN_0.05.3	KEGG_ENDOCYTOSIS	6991	1195	50	8.54670290373337	17	1.98907112970711	2.5197790497496	0.00278638222872056	1	ACAP1,CSF1R,CCR5,HLA-F,IL2RB,IL2RG,HLA-B,IL2RA,CXCR1,HLA-G,CXCR2,PARD6A,IQSEC3,ADRB3,NTRK1,IGF1R,VPS37D
LUAD	Pearson	eigenvector	0.05	FDRN	eigenvector.FDRN_0.05.1	KEGG_ENDOMETRIAL_CANCER	6991	2133	10	3.05106565584323	6	1.96652601969058	3.4223296589007	0.0510836455327384	1	EGF,CDH1,EGFR,CTNNA2,CCND1,MYC
LUAD	Pearson	eigenvector	0.05	FDRN	eigenvector.FDRN_0.05.3	KEGG_EPITHELIAL_CELL_SIGNALING_IN_HELICOBACTER_PYLORI_INFECTION	6991	1195	16	2.73494492919468	6	2.19382845188285	2.91891011745328	0.0420256752522088	1	CCL5,CXCR1,ATP6V0D2,HBEGF,CXCR2,ATP6V1C2
LUAD	Pearson	eigenvector	0.05	FDRN	eigenvector.FDRN_0.05.1	KEGG_ERBB_SIGNALING_PATHWAY	6991	2133	28	8.54298383636104	13	1.5217165628558	1.97970488245884	0.0553145416574189	1	EREG,AREG,PAK3,EGF,NRG4,CAMK2B,CBLC,PRKCA,EGFR,NRG1,TGFA,MYC,NRG2
LUAD	Pearson	eigenvector	0.05	FDRN	eigenvector.FDRN_0.05.3	KEGG_ETHER_LIPID_METABOLISM	6991	1195	16	2.73494492919468	4	1.46255230125523	1.61867233170154	0.287024920841226	1	PLA2G2D,PLA2G7,PLA2G2A,ENPP6
LUAD	Pearson	eigenvector	0.05	FDRN	eigenvector.FDRN_0.05.4	KEGG_FATTY_ACID_METABOLISM	6991	813	13	1.51180088685453	4	2.64585107389535	3.38786716894777	0.0550401870662904	1	ADH6,ADH1C,ADH7,CYP4A11
LUAD	Pearson	eigenvector	0.05	FDRN	eigenvector.FDRN_0.05.3	KEGG_FC_EPSILON_RI_SIGNALING_PATHWAY	6991	1195	27	4.61521956801602	10	2.16674415000775	2.86794859489541	0.0104874319072923	1	FCER1G,BTK,PIK3CG,PLA2G2D,PRKCB,LAT,CSF2,VAV1,TNF,PLA2G2A
LUAD	Pearson	eigenvector	0.05	FDRN	eigenvector.FDRN_0.05.3	KEGG_FC_GAMMA_R_MEDIATED_PHAGOCYTOSIS	6991	1195	31	5.29895580031469	13	2.45331353758942	3.52956838798073	0.000980718894686918	1	FCGR1A,FCGR2B,PTPRC,FCGR3A,DOCK2,NCF1,HCK,PIK3CG,PRKCB,FCGR2C,LAT,FCGR2A,VAV1
LUAD	Pearson	eigenvector	0.05	FDRN	eigenvector.FDRN_0.05.5	KEGG_FOCAL_ADHESION	6991	721	94	9.69446431125733	30	3.09454953226901	4.20882197521178	7.31834664140957e-09	0.00010160792476933	COL4A1,COL3A1,COL5A1,COL5A2,COL6A2,THBS2,COL1A1,ITGA11,COL1A2,COL6A3,COL5A3,PDGFRA,COMP,COL4A2,COL6A1,FN1,THBS1,ITGA5,IBSP,SPP1,MYLK,VEGFC,FLNC,TNC,IGF1,ITGB3,PDGFD,RELN,SHC4,VEGFA
LUAD	Pearson	eigenvector	0.05	FDRN	eigenvector.FDRN_0.05.2	KEGG_FOLATE_BIOSYNTHESIS	6991	2002	4	1.14547275067945	4	3.49200799200799	Inf	0.00671072646411747	1	ALPPL2,GGH,ALPL,ALPP
LUAD	Pearson	eigenvector	0.05	FDRN	eigenvector.FDRN_0.05.4	KEGG_FRUCTOSE_AND_MANNOSE_METABOLISM	6991	813	11	1.27921613503075	2	1.56345745275635	1.69020772360983	0.371806619965809	1	PFKFB4,ALDOB
LUAD	Pearson	eigenvector	0.05	FDRN	eigenvector.FDRN_0.05.3	KEGG_GALACTOSE_METABOLISM	6991	1195	7	1.19653840652267	2	1.67148834429169	1.94132115790489	0.342212405580777	1	HK3,AKR1B1
LUAD	Pearson	eigenvector	0.05	FDRN	eigenvector.FDRN_0.05.5	KEGG_GAP_JUNCTION	6991	721	37	3.81590616506938	7	1.83442665966938	2.03896121698917	0.080512927640088	1	PDGFRA,PRKG1,HTR2A,PDGFD,GJA1,ADCY1,HTR2B
LUAD	Pearson	eigenvector	0.05	FDRN	eigenvector.FDRN_0.05.5	KEGG_GLIOMA	6991	721	23	2.37204977828637	4	1.68630525236688	1.83520752552222	0.207664640754618	1	PDGFRA,IGF1,CAMK2A,SHC4
LUAD	Pearson	eigenvector	0.05	FDRN	eigenvector.FDRN_0.05.4	KEGG_GLUTATHIONE_METABOLISM	6991	813	26	3.02360177370905	5	1.6536569211846	1.81410252951243	0.177607818431543	1	GSTA1,GSTA3,GGT6,GSTA2,GPX7
LUAD	Pearson	eigenvector	0.05	FDRN	eigenvector.FDRN_0.05.1	KEGG_GLYCEROLIPID_METABOLISM	6991	2133	18	5.49191818051781	7	1.2746001979476	1.45074908008873	0.294684760301775	1	AGPAT9,MBOAT2,PPAP2C,CEL,GK,DGKG,AWAT2
LUAD	Pearson	eigenvector	0.05	FDRN	eigenvector.FDRN_0.05.1	KEGG_GLYCEROPHOSPHOLIPID_METABOLISM	6991	2133	25	7.62766413960807	10	1.31101734646038	1.5207059508355	0.204988401613289	1	PLA2G6,AGPAT9,MBOAT2,PLA2G4A,PPAP2C,CHPT1,ETNK2,PLA2G2F,ACHE,DGKG
LUAD	Pearson	eigenvector	0.05	FDRN	eigenvector.FDRN_0.05.2	KEGG_GLYCINE_SERINE_AND_THREONINE_METABOLISM	6991	2002	22	6.30010012873695	10	1.58727636000363	2.08189328963453	0.0693375260528036	1	AOC3,PSAT1,MAOA,SDS,PSPH,MAOB,GNMT,GLDC,PHGDH,CBS
LUAD	Pearson	eigenvector	0.05	FDRN	eigenvector.FDRN_0.05.4	KEGG_GLYCOLYSIS_GLUCONEOGENESIS	6991	813	26	3.02360177370905	6	1.98438830542152	2.2888335794008	0.0732765524829229	1	ADH6,ACSS1,ADH1C,ADH7,ALDOB,ENO2
LUAD	Pearson	eigenvector	0.05	FDRN	eigenvector.FDRN_0.05.5	KEGG_GLYCOSAMINOGLYCAN_BIOSYNTHESIS_CHONDROITIN_SULFATE	6991	721	8	0.825060792447432	3	3.63609570041609	5.23319115352358	0.0411748751891725	1	XYLT1,CHSY3,CHST3
LUAD	Pearson	eigenvector	0.05	FDRN	eigenvector.FDRN_0.05.5	KEGG_GLYCOSAMINOGLYCAN_BIOSYNTHESIS_HEPARAN_SULFATE	6991	721	11	1.13445858961522	4	3.52591098222166	4.9894698699768	0.0204867909692068	1	HS3ST3A1,XYLT1,HS3ST3B1,EXTL1
LUAD	Pearson	eigenvector	0.05	FDRN	eigenvector.FDRN_0.05.5	KEGG_GLYCOSAMINOGLYCAN_BIOSYNTHESIS_KERATAN_SULFATE	6991	721	6	0.618795594335574	1	1.61604253351826	1.74010197788307	0.479689943679924	1	CHST1
LUAD	Pearson	eigenvector	0.05	FDRN	eigenvector.FDRN_0.05.5	KEGG_GLYCOSAMINOGLYCAN_DEGRADATION	6991	721	5	0.515662995279645	2	3.87850208044383	5.80862733103425	0.0860120139720788	1	HS3ST3A1,HS3ST3B1
LUAD	Pearson	eigenvector	0.05	FDRN	eigenvector.FDRN_0.05.2	KEGG_GLYCOSPHINGOLIPID_BIOSYNTHESIS_GANGLIO_SERIES	6991	2002	7	2.00457731368903	4	1.99543313829028	3.32666186560751	0.108943777205934	1	B4GALNT1,ST3GAL5,ST3GAL1,ST8SIA5
LUAD	Pearson	eigenvector	0.05	FDRN	eigenvector.FDRN_0.05.2	KEGG_GLYCOSPHINGOLIPID_BIOSYNTHESIS_GLOBO_SERIES	6991	2002	7	2.00457731368903	3	1.49657485371771	1.87002251697247	0.322184744193388	1	B3GALNT1,A4GALT,ST3GAL1
LUAD	Pearson	eigenvector	0.05	FDRN	eigenvector.FDRN_0.05.1	KEGG_GLYCOSPHINGOLIPID_BIOSYNTHESIS_LACTO_AND_NEOLACTO_SERIES	6991	2133	12	3.66127878701187	7	1.91190029692139	3.19516557965645	0.0420477172575954	1	B3GALT5,FUT6,B3GNT3,FUT3,FUT2,FUT9,B3GALT1
LUAD	Pearson	eigenvector	0.05	FDRN	eigenvector.FDRN_0.05.1	KEGG_GLYCOSYLPHOSPHATIDYLINOSITOL_GPI_ANCHOR_BIOSYNTHESIS	6991	2133	1	0.305106565584323	1	3.27754336615096	Inf	0.305106565584323	1	GPLD1
LUAD	Pearson	eigenvector	0.05	FDRN	eigenvector.FDRN_0.05.2	KEGG_GLYOXYLATE_AND_DICARBOXYLATE_METABOLISM	6991	2002	1	0.286368187669861	1	3.49200799200799	Inf	0.286368187669862	1	MTHFD2
LUAD	Pearson	eigenvector	0.05	FDRN	eigenvector.FDRN_0.05.5	KEGG_GNRH_SIGNALING_PATHWAY	6991	721	38	3.9190387641253	6	1.53098766333309	1.63569039356261	0.19245292237903	1	MMP2,PLA2G5,MMP14,CACNA1F,CAMK2A,ADCY1
LUAD	Pearson	eigenvector	0.05	FDRN	eigenvector.FDRN_0.05.3	KEGG_GRAFT_VERSUS_HOST_DISEASE	6991	1195	32	5.46988985838936	31	5.66739016736402	154.8955679603	3.1955974136138e-23	4.4367674490614e-19	HLA-DPA1,HLA-DPB1,HLA-DRA,HLA-DOA,HLA-DQA1,HLA-DMB,KLRD1,HLA-DRB5,IFNG,HLA-F,GZMB,HLA-DQB1,FASLG,HLA-DRB1,CD80,HLA-B,PRF1,CD28,KLRC1,HLA-DQA2,IL1B,KIR3DL2,HLA-DOB,HLA-DMA,KIR2DL3,KIR2DL1,IL6,FAS,HLA-G,TNF,KIR3DL1
LUAD	Pearson	eigenvector	0.05	FDRN	eigenvector.FDRN_0.05.5	KEGG_HEDGEHOG_SIGNALING_PATHWAY	6991	721	36	3.71277356601345	7	1.88538295577131	2.10957616030628	0.0713139089933439	1	GAS1,WNT2,BMP8A,GLI3,GLI2,WNT5B,WNT5A
LUAD	Pearson	eigenvector	0.05	FDRN	eigenvector.FDRN_0.05.3	KEGG_HEMATOPOIETIC_CELL_LINEAGE	6991	1195	63	10.768845658704	40	3.71441854287043	8.68825212500359	1.91022284380184e-16	2.65215339633447e-12	FCGR1A,HLA-DRA,CD3D,CD3E,CD2,CD8A,CD19,CSF1R,CD37,CD5,MS4A1,CD33,CD3G,HLA-DRB5,CD14,ITGAM,HLA-DRB1,CD1B,IL7R,CD8B,CR1,CD22,IL2RA,FCER2,CSF1,CD7,FLT3,IL1B,CSF2RA,CSF2,IL6,IL9R,CD38,CSF3,CR2,IL7,GP1BA,TNF,CSF3R,ANPEP
LUAD	Pearson	eigenvector	0.05	FDRN	eigenvector.FDRN_0.05.1	KEGG_HISTIDINE_METABOLISM	6991	2133	17	5.18681161493349	9	1.73517001737404	2.56847536241318	0.0444702065885452	1	ALDH3A1,HAL,ALDH3B2,ABP1,DDC,ACY3,AMDHD1,CNDP1,UROC1
LUAD	Pearson	eigenvector	0.05	FDRN	eigenvector.FDRN_0.05.2	KEGG_HOMOLOGOUS_RECOMBINATION	6991	2002	7	2.00457731368903	7	3.49200799200799	Inf	0.000156753731378961	1	RAD54L,RAD51,BLM,EME1,XRCC2,RAD54B,BRCA2
LUAD	Pearson	eigenvector	0.05	FDRN	eigenvector.FDRN_0.05.4	KEGG_HUNTINGTONS_DISEASE	6991	813	25	2.90730939779717	8	2.75168511685117	3.60057885474475	0.00571139519043357	1	DNAI2,DNAI1,DNAH1,DNAH3,DNALI1,IFT57,CREB3L1,DNAH2
LUAD	Pearson	eigenvector	0.05	FDRN	eigenvector.FDRN_0.05.2	KEGG_HYPERTROPHIC_CARDIOMYOPATHY_HCM	6991	2002	45	12.8865684451438	21	1.62960372960373	2.19278296118295	0.00755783522852518	1	ITGA8,LAMA2,CACNA2D2,SGCA,CACNA1C,ITGA9,DES,TNNC1,ITGB6,CACNA1D,SGCG,CACNB1,TNNI3,RYR2,ITGA2B,CACNA2D3,MYL3,CACNB4,ITGA10,DMD,CACNA1S
LUAD	Pearson	eigenvector	0.05	FDRN	eigenvector.FDRN_0.05.1	KEGG_INOSITOL_PHOSPHATE_METABOLISM	6991	2133	14	4.27149191818052	7	1.63877168307548	2.28147924374082	0.100615040560238	1	ITPKA,MIOX,PLCD3,INPP5J,PIK3C2G,PLCB1,IMPA2
LUAD	Pearson	eigenvector	0.05	FDRN	eigenvector.FDRN_0.05.1	KEGG_INSULIN_SIGNALING_PATHWAY	6991	2133	33	10.0685166642826	12	1.19183395132762	1.30314708738678	0.288100150416559	1	PPARGC1A,PDE3B,IRS2,PDE3A,CALML3,PCK1,CBLC,LIPE,CALML5,IRS4,GCK,PHKG1
LUAD	Pearson	eigenvector	0.05	FDRN	eigenvector.FDRN_0.05.3	KEGG_INTESTINAL_IMMUNE_NETWORK_FOR_IGA_PRODUCTION	6991	1195	33	5.64082391646403	28	4.96381387092684	27.7617912690967	2.49115081027731e-17	3.45871378498902e-13	HLA-DPA1,HLA-DPB1,HLA-DRA,HLA-DOA,HLA-DQA1,HLA-DMB,HLA-DRB5,HLA-DQB1,TNFRSF17,HLA-DRB1,CD80,TNFSF13B,TNFRSF13B,ICOS,CD40LG,CD28,HLA-DQA2,HLA-DOB,HLA-DMA,TNFRSF13C,IL10,IL6,ITGB7,CD40,IL15,CCL25,AICDA,MADCAM1
LUAD	Pearson	eigenvector	0.05	FDRN	eigenvector.FDRN_0.05.3	KEGG_JAK_STAT_SIGNALING_PATHWAY	6991	1195	57	9.74324131025604	27	2.77115172869412	4.44165520822515	1.08022093256246e-07	0.00149977874276972	CSF2RB,IL21R,IL12RB1,IFNG,IL2RB,IL2RG,PIK3CG,IL7R,IL22RA2,IL2RA,CSF2RA,CSF2,IL10,IL6,IL9R,OSM,CSF3,IL7,STAT4,IL15,CCND2,IL12B,CSF3R,SOCS3,IL28RA,IL24,LEP
LUAD	Pearson	eigenvector	0.05	FDRN	eigenvector.FDRN_0.05.3	KEGG_LEISHMANIA_INFECTION	6991	1195	37	6.3245601487627	29	4.58529910663802	17.9782980005933	3.99754131236604e-16	5.55018635808901e-12	HLA-DPA1,FCGR1A,HLA-DPB1,HLA-DRA,HLA-DOA,FCGR3A,HLA-DQA1,HLA-DMB,ITGB2,HLA-DRB5,IFNG,NCF1,ITGAM,HLA-DQB1,HLA-DRB1,NCF2,CR1,PRKCB,FCGR2C,HLA-DQA2,IL1B,FCGR3B,HLA-DOB,TLR2,FCGR2A,HLA-DMA,IL10,IL12B,TNF
LUAD	Pearson	eigenvector	0.05	FDRN	eigenvector.FDRN_0.05.3	KEGG_LEUKOCYTE_TRANSENDOTHELIAL_MIGRATION	6991	1195	44	7.52109855528537	14	1.86143020159757	2.27807101361632	0.0121367978635061	1	CYBB,ITK,ITGAL,ITGB2,NCF1,ITGAM,PIK3CG,NCF2,PRKCB,RHOH,MMP9,VAV1,ICAM1,TXK
LUAD	Pearson	eigenvector	0.05	FDRN	eigenvector.FDRN_0.05.2	KEGG_LIMONENE_AND_PINENE_DEGRADATION	6991	2002	1	0.286368187669861	1	3.49200799200799	Inf	0.286368187669862	1	ALDH3A2
LUAD	Pearson	eigenvector	0.05	FDRN	eigenvector.FDRN_0.05.1	KEGG_LINOLEIC_ACID_METABOLISM	6991	2133	22	6.7123444428551	11	1.63877168307548	2.28389419795496	0.0433287574186875	1	CYP2C9,AKR1B10,CYP2C18,PLA2G6,CYP2E1,CYP2C19,CYP3A5,PLA2G4A,PLA2G2F,CYP2J2,CYP2C8
LUAD	Pearson	eigenvector	0.05	FDRN	eigenvector.FDRN_0.05.2	KEGG_LONG_TERM_DEPRESSION	6991	2002	35	10.0228865684451	12	1.19725988297417	1.30196036403681	0.283879076164811	1	PLA2G12B,GRIA1,PLA2G1B,GUCY1A2,PLA2G4E,PLA2G3,CACNA1A,PRKCG,PLCB4,NOS1,ITPR3,GRIA2
LUAD	Pearson	eigenvector	0.05	FDRN	eigenvector.FDRN_0.05.2	KEGG_LONG_TERM_POTENTIATION	6991	2002	28	8.01830925475612	12	1.49657485371771	1.87395475909424	0.0758411412400833	1	GRIA1,CACNA1C,RPS6KA2,GRIN2D,GRIN2A,GRIN1,ADCY8,RAPGEF3,PRKCG,PLCB4,ITPR3,GRIA2
LUAD	Pearson	eigenvector	0.05	FDRN	eigenvector.FDRN_0.05.3	KEGG_LYSINE_DEGRADATION	6991	1195	8	1.36747246459734	2	1.46255230125523	1.61763509979332	0.408669576024115	1	OGDHL,PIPOX
LUAD	Pearson	eigenvector	0.05	FDRN	eigenvector.FDRN_0.05.2	KEGG_LYSOSOME	6991	2002	18	5.1546273780575	8	1.55200355200355	1.99745053871531	0.112742507269674	1	NAPSA,CTSG,CTSL2,LAMP3,CTSE,NPC2,HYAL1,CLTCL1
LUAD	Pearson	eigenvector	0.05	FDRN	eigenvector.FDRN_0.05.2	KEGG_MAPK_SIGNALING_PATHWAY	6991	2002	104	29.7822915176656	35	1.17519499731038	1.26875118847731	0.151383869596188	1	PLA2G12B,DUSP1,FOS,NR4A1,STMN1,CACNA2D2,FGF14,PLA2G1B,RASGRF1,CACNA1C,PLA2G4E,RPS6KA2,FGFR2,RAC3,IL1R2,PLA2G3,CACNA1D,CACNB1,MECOM,CACNA1H,CACNA2D3,FGF11,MAP2K6,PTPN5,NTRK2,DUSP9,CACNB4,CACNA1A,PRKCG,FGF9,PDGFA,CACNA1E,MAPK12,CACNA1I,CACNA1S
LUAD	Pearson	eigenvector	0.05	FDRN	eigenvector.FDRN_0.05.1	KEGG_MATURITY_ONSET_DIABETES_OF_THE_YOUNG	6991	2133	12	3.66127878701187	8	2.18502891076731	4.56737784537054	0.0105408635642459	1	HNF4A,HNF1A,HNF4G,FOXA3,BHLHA15,MNX1,ONECUT1,GCK
LUAD	Pearson	eigenvector	0.05	FDRN	eigenvector.FDRN_0.05.1	KEGG_MELANOGENESIS	6991	2133	47	14.3400085824632	18	1.25522937427058	1.41710606346414	0.157472428803686	1	KIT,WNT7A,WNT7B,CALML3,FZD10,CAMK2B,FZD3,PRKCA,WNT3,PLCB1,WNT9A,ADCY5,CREB3L3,FZD9,FZD8,CALML5,WNT8B,GNAI1
LUAD	Pearson	eigenvector	0.05	FDRN	eigenvector.FDRN_0.05.5	KEGG_MELANOMA	6991	721	30	3.09397797167787	6	1.93925104022191	2.18358767849972	0.0819785307507992	1	PDGFRA,FGF7,FGF1,IGF1,FGFR1,PDGFD
LUAD	Pearson	eigenvector	0.05	FDRN	eigenvector.FDRN_0.05.1	KEGG_METABOLISM_OF_XENOBIOTICS_BY_CYTOCHROME_P450	6991	2133	45	13.7297954512945	26	1.893691722665	3.14217421399087	0.000129278427482989	1	AKR1C2,UGT1A6,AKR1C1,CYP2C9,GSTT1,AKR1C3,CYP2C18,ALDH3A1,GSTM1,UGT1A9,CYP2E1,ALDH3B2,CYP1A1,CYP2C19,CYP3A5,UGT2B15,UGT2B4,DHDH,GSTM3,CYP2S1,MGST1,UGT2B7,ADH4,GSTM2,CYP2C8,GSTT2
LUAD	Pearson	eigenvector	0.05	FDRN	eigenvector.FDRN_0.05.2	KEGG_MISMATCH_REPAIR	6991	2002	2	0.572736375339723	2	3.49200799200799	Inf	0.0819775026505568	1	EXO1,RFC4
LUAD	Pearson	eigenvector	0.05	FDRN	eigenvector.FDRN_0.05.5	KEGG_MTOR_SIGNALING_PATHWAY	6991	721	11	1.13445858961522	3	2.64443323666625	3.26981694582442	0.0961991556824141	1	VEGFC,IGF1,VEGFA
LUAD	Pearson	eigenvector	0.05	FDRN	eigenvector.FDRN_0.05.2	KEGG_N_GLYCAN_BIOSYNTHESIS	6991	2002	4	1.14547275067945	2	1.746003996004	2.4931380702436	0.324325133139604	1	MGAT3,MGAT5B
LUAD	Pearson	eigenvector	0.05	FDRN	eigenvector.FDRN_0.05.3	KEGG_NATURAL_KILLER_CELL_MEDIATED_CYTOTOXICITY	6991	1195	58	9.91417536833071	44	4.43808974174001	15.7838168872257	7.70111015804482e-23	1.06922213434294e-18	FCER1G,TYROBP,KLRK1,FCGR3A,SH2D1A,ZAP70,ITGAL,ITGB2,CD247,KLRD1,IFNG,CD48,GZMB,LCK,FASLG,KLRC2,PIK3CG,HLA-B,NCR3,PRF1,PRKCB,KLRC1,CD244,KIR2DL4,KIR3DL2,KLRC3,FCGR3B,LAT,KIR2DL3,CSF2,NFATC2,KIR2DL1,NCR1,SH2D1B,KIR2DS4,VAV1,FAS,ICAM1,MICB,HLA-G,SHC3,TNFSF10,TNF,KIR3DL1
LUAD	Pearson	eigenvector	0.05	FDRN	eigenvector.FDRN_0.05.3	KEGG_NEUROACTIVE_LIGAND_RECEPTOR_INTERACTION	6991	1195	172	29.4006579888428	36	1.22446239174856	1.29264447741406	0.10736382803227	1	C3AR1,GZMA,FPR3,P2RY13,P2RY10,C5AR1,ADORA3,CNR2,FPR2,P2RX7,FPR1,PTAFR,P2RY8,P2RX1,CHRNB2,PTGDR,TSHR,CYSLTR2,CYSLTR1,P2RX5,P2RY14,HTR7,GRM4,PPYR1,GABRR1,ADRB3,ADRA2C,CHRM3,PTGER2,P2RY11,CHRNA6,CHRNA3,HRH4,LEP,DRD5,S1PR4
LUAD	Pearson	eigenvector	0.05	FDRN	eigenvector.FDRN_0.05.3	KEGG_NEUROTROPHIN_SIGNALING_PATHWAY	6991	1195	30	5.12802174224002	7	1.36504881450488	1.47885989865211	0.243122973898703	1	FASLG,PIK3CG,CAMK4,SHC3,BCL2,NTRK1,IRAK3
LUAD	Pearson	eigenvector	0.05	FDRN	eigenvector.FDRN_0.05.4	KEGG_NICOTINATE_AND_NICOTINAMIDE_METABOLISM	6991	813	12	1.39550851094264	3	2.14975399753998	2.53832968666982	0.155557677854321	1	ENPP1,NAMPT,NMNAT3
LUAD	Pearson	eigenvector	0.05	FDRN	eigenvector.FDRN_0.05.2	KEGG_NITROGEN_METABOLISM	6991	2002	17	4.86825919038764	7	1.437885643768	1.74682320483161	0.187857313427912	1	CA4,ASNS,CA3,CA12,CA9,CA13,CA1
LUAD	Pearson	eigenvector	0.05	FDRN	eigenvector.FDRN_0.05.3	KEGG_NOD_LIKE_RECEPTOR_SIGNALING_PATHWAY	6991	1195	23	3.93148333571735	16	4.0697107513189	11.2168632342604	3.56903044454686e-08	0.000495524186920886	CCL5,NLRP3,PSTPIP1,CCL13,CCL8,CXCL2,CARD9,IL1B,CASP5,MEFV,IL6,BIRC3,CCL2,IL18,TNF,NLRC4
LUAD	Pearson	eigenvector	0.05	FDRN	eigenvector.FDRN_0.05.1	KEGG_NON_HOMOLOGOUS_END_JOINING	6991	2133	0	0	0	NA	0	1	1
LUAD	Pearson	eigenvector	0.05	FDRN	eigenvector.FDRN_0.05.2	KEGG_NON_SMALL_CELL_LUNG_CANCER	6991	2002	14	4.00915462737806	6	1.49657485371771	1.87132932403666	0.186136659619075	1	E2F2,E2F1,RXRG,CDKN2A,CDK6,PRKCG
LUAD	Pearson	eigenvector	0.05	FDRN	eigenvector.FDRN_0.05.1	KEGG_NOTCH_SIGNALING_PATHWAY	6991	2133	10	3.05106565584323	5	1.63877168307548	2.28027517206247	0.159006728375698	1	MAML2,JAG2,DLL1,LFNG,JAG1
LUAD	Pearson	eigenvector	0.05	FDRN	eigenvector.FDRN_0.05.2	KEGG_NUCLEOTIDE_EXCISION_REPAIR	6991	2002	3	0.859104563009584	3	3.49200799200799	Inf	0.0234590077695112	1	POLE2,RFC4,GTF2H2
LUAD	Pearson	eigenvector	0.05	FDRN	eigenvector.FDRN_0.05.1	KEGG_O_GLYCAN_BIOSYNTHESIS	6991	2133	18	5.49191818051781	8	1.45668594051154	1.82486252076256	0.151687407059359	1	GALNT5,GCNT3,B3GNT6,GALNTL6,GALNT3,GALNT13,GALNT4,GCNT1
LUAD	Pearson	eigenvector	0.05	FDRN	eigenvector.FDRN_0.05.1	KEGG_OLFACTORY_TRANSDUCTION	6991	2133	26	7.93277070519239	11	1.38665296260233	1.67353862412388	0.137397381985523	1	OR2A4,CNGA3,CALML3,CAMK2B,GNAL,CALML5,CNGB1,PRKG2,CLCA4,OR2A7,OR2W3
LUAD	Pearson	eigenvector	0.05	FDRN	eigenvector.FDRN_0.05.2	KEGG_ONE_CARBON_POOL_BY_FOLATE	6991	2002	5	1.43184093834931	3	2.09520479520479	3.74153446160889	0.145443162249285	1	TYMS,MTHFD2,FTCD
LUAD	Pearson	eigenvector	0.05	FDRN	eigenvector.FDRN_0.05.2	KEGG_OOCYTE_MEIOSIS	6991	2002	37	10.5956229437849	25	2.35946485946486	5.24326884328079	9.73771572431923e-07	0.0135198445116448	CDC20,SGOL1,ESPL1,CCNB2,PLK1,BUB1,CDC25C,PKMYT1,MAD2L1,CDK1,CCNB1,AURKA,CCNE2,CCNE1,PTTG1,PGR,FBXO43,RPS6KA2,SMC1B,STAG3,AR,ADCY2,ADCY8,ITPR3,MAPK12
LUAD	Pearson	eigenvector	0.05	FDRN	eigenvector.FDRN_0.05.2	KEGG_OTHER_GLYCAN_DEGRADATION	6991	2002	1	0.286368187669861	1	3.49200799200799	Inf	0.286368187669862	1	NEU4
LUAD	Pearson	eigenvector	0.05	FDRN	eigenvector.FDRN_0.05.3	KEGG_OXIDATIVE_PHOSPHORYLATION	6991	1195	9	1.53840652267201	2	1.30004649000465	1.38634708672144	0.47164488616375	1	ATP6V0D2,ATP6V1C2
LUAD	Pearson	eigenvector	0.05	FDRN	eigenvector.FDRN_0.05.2	KEGG_P53_SIGNALING_PATHWAY	6991	2002	29	8.30467744242598	13	1.5653828929691	2.03129427845244	0.046028395501328	1	CCNB2,GTSE1,RRM2,CDK1,CCNB1,CCNE2,CHEK1,CCNE1,CDKN2A,SERPINB5,PMAIP1,CDK6,SESN3
LUAD	Pearson	eigenvector	0.05	FDRN	eigenvector.FDRN_0.05.2	KEGG_PANCREATIC_CANCER	6991	2002	18	5.1546273780575	8	1.55200355200355	1.99745053871531	0.112742507269674	1	RAD51,E2F2,FIGF,E2F1,BRCA2,CDKN2A,RAC3,CDK6
LUAD	Pearson	eigenvector	0.05	FDRN	eigenvector.FDRN_0.05.3	KEGG_PANTOTHENATE_AND_COA_BIOSYNTHESIS	6991	1195	8	1.36747246459734	4	2.92510460251046	4.86160603273978	0.0333145197539118	1	DPYD,VNN2,DPYS,BCAT1
LUAD	Pearson	eigenvector	0.05	FDRN	eigenvector.FDRN_0.05.2	KEGG_PARKINSONS_DISEASE	6991	2002	13	3.7227864397082	8	2.14892799508184	3.99826607329118	0.0135289724561277	1	COX4I2,LRRK2,SLC18A2,UCHL1,COX6B2,TH,GPR37,PARK2
LUAD	Pearson	eigenvector	0.05	FDRN	eigenvector.FDRN_0.05.1	KEGG_PATHOGENIC_ESCHERICHIA_COLI_INFECTION	6991	2133	12	3.66127878701187	7	1.91190029692139	3.19516557965645	0.0420477172575954	1	CLDN1,PRKCA,CDH1,TUBA4A,TUBB1,TUBA3E,TUBAL3
LUAD	Pearson	eigenvector	0.05	FDRN	eigenvector.FDRN_0.05.5	KEGG_PATHWAYS_IN_CANCER	6991	721	139	14.3354312687741	20	1.39514463325318	1.47462153298993	0.077425017654943	1	COL4A1,MMP2,PDGFRA,FGF7,COL4A2,WNT2,FN1,RUNX1T1,VEGFC,FGF1,GLI3,GLI2,IGF1,PTGS2,FGFR1,NOS2,WNT5B,WNT5A,FZD2,VEGFA
LUAD	Pearson	eigenvector	0.05	FDRN	eigenvector.FDRN_0.05.1	KEGG_PENTOSE_AND_GLUCURONATE_INTERCONVERSIONS	6991	2133	8	2.44085252467458	7	2.86785044538209	15.9875769190232	0.00143469446188518	1	UGT1A6,UGDH,UGT1A9,UGT2B15,UGT2B4,DHDH,UGT2B7
LUAD	Pearson	eigenvector	0.05	FDRN	eigenvector.FDRN_0.05.2	KEGG_PENTOSE_PHOSPHATE_PATHWAY	6991	2002	6	1.71820912601917	4	2.32800532800533	4.99068570772688	0.0600905661569487	1	G6PD,FBP1,PFKP,ALDOC
LUAD	Pearson	eigenvector	0.05	FDRN	eigenvector.FDRN_0.05.3	KEGG_PEROXISOME	6991	1195	14	2.39307681304534	5	2.08936043036461	2.70114773923328	0.0753420072738113	1	ABCD2,DDO,FAR2,PIPOX,ACSL6
LUAD	Pearson	eigenvector	0.05	FDRN	eigenvector.FDRN_0.05.1	KEGG_PHENYLALANINE_METABOLISM	6991	2133	13	3.9663853525962	6	1.5127123228389	1.95474031583018	0.175893000833987	1	ALDH3A1,ALDH3B2,DDC,PAH,HPD,TAT
LUAD	Pearson	eigenvector	0.05	FDRN	eigenvector.FDRN_0.05.1	KEGG_PHOSPHATIDYLINOSITOL_SIGNALING_SYSTEM	6991	2133	21	6.40723787727078	10	1.56073493626236	2.07535436278124	0.07453512474901	1	ITPKA,PLCD3,CALML3,INPP5J,PRKCA,PIK3C2G,PLCB1,CALML5,IMPA2,DGKG
LUAD	Pearson	eigenvector	0.05	FDRN	eigenvector.FDRN_0.05.1	KEGG_PORPHYRIN_AND_CHLOROPHYLL_METABOLISM	6991	2133	7	2.13574595909026	6	2.80932288527225	13.6985872897976	0.00415262070867813	1	UGT1A6,UGT1A9,UGT2B15,CP,UGT2B4,UGT2B7
LUAD	Pearson	eigenvector	0.05	FDRN	eigenvector.FDRN_0.05.4	KEGG_PPAR_SIGNALING_PATHWAY	6991	813	35	4.07023315691603	6	1.47411702688455	1.57633137249354	0.215877955454089	1	ANGPTL4,HMGCS2,MMP1,FABP6,SCD,CYP4A11
LUAD	Pearson	eigenvector	0.05	FDRN	eigenvector.FDRN_0.05.3	KEGG_PRIMARY_BILE_ACID_BIOSYNTHESIS	6991	1195	8	1.36747246459734	3	2.19382845188285	2.91409466508062	0.142840894250757	1	CYP27A1,CH25H,CYP7B1
LUAD	Pearson	eigenvector	0.05	FDRN	eigenvector.FDRN_0.05.3	KEGG_PRIMARY_IMMUNODEFICIENCY	6991	1195	22	3.76054927764268	20	5.31837200456447	49.279636786114	6.46553907848447e-14	8.97675445656784e-10	CD3D,PTPRC,BTK,CD3E,CD79A,CD8A,CD19,ZAP70,LCK,IL2RG,CIITA,IL7R,TNFRSF13B,CD8B,ICOS,CD40LG,TAP1,TNFRSF13C,CD40,AICDA
LUAD	Pearson	eigenvector	0.05	FDRN	eigenvector.FDRN_0.05.3	KEGG_PRION_DISEASES	6991	1195	17	2.90587898726935	6	2.06477971941915	2.65337378701933	0.0558487891963027	1	C1QB,C1QA,C1QC,CCL5,IL1B,IL6
LUAD	Pearson	eigenvector	0.05	FDRN	eigenvector.FDRN_0.05.2	KEGG_PROGESTERONE_MEDIATED_OOCYTE_MATURATION	6991	2002	28	8.01830925475612	15	1.87071856714714	2.88904503751007	0.00473956464359959	1	CCNA2,CCNB2,PLK1,BUB1,CDC25C,PKMYT1,MAD2L1,CDK1,CCNB1,CDC25A,PGR,RPS6KA2,ADCY2,ADCY8,MAPK12
LUAD	Pearson	eigenvector	0.05	FDRN	eigenvector.FDRN_0.05.2	KEGG_PROPANOATE_METABOLISM	6991	2002	7	2.00457731368903	4	1.99543313829028	3.32666186560751	0.108943777205934	1	ALDH3A2,ABAT,LDHB,LDHC
LUAD	Pearson	eigenvector	0.05	FDRN	eigenvector.FDRN_0.05.5	KEGG_PROSTATE_CANCER	6991	721	24	2.4751823773423	4	1.61604253351826	1.74319885802202	0.230401895021751	1	PDGFRA,IGF1,FGFR1,PDGFD
LUAD	Pearson	eigenvector	0.05	FDRN	eigenvector.FDRN_0.05.3	KEGG_PROTEASOME	6991	1195	2	0.341868116149335	2	5.85020920502092	Inf	0.0291981781603938	1	PSMB9,IFNG
LUAD	Pearson	eigenvector	0.05	FDRN	eigenvector.FDRN_0.05.1	KEGG_PROTEIN_EXPORT	6991	2133	1	0.305106565584323	1	3.27754336615096	Inf	0.305106565584323	1	SEC11C
LUAD	Pearson	eigenvector	0.05	FDRN	eigenvector.FDRN_0.05.1	KEGG_PROXIMAL_TUBULE_BICARBONATE_RECLAMATION	6991	2133	14	4.27149191818052	6	1.40466144263613	1.71001211324561	0.232351471039298	1	ATP1B1,PCK1,CA2,SLC38A3,FXYD2,SLC9A3
LUAD	Pearson	eigenvector	0.05	FDRN	eigenvector.FDRN_0.05.2	KEGG_PURINE_METABOLISM	6991	2002	50	14.3184093834931	25	1.746003996004	2.51050575176193	0.00111021804098783	1	RRM2,POLE2,NPR1,GUCY1A2,POLR3G,PDE2A,PDE4D,AK1,PDE6A,ENTPD3,ADCY2,PDE7B,NME1-NME2,PRIM1,NT5C1A,ENPP3,PDE8B,PDE4C,GMPR,GUCY2D,ADCY8,ADA,PDE1C,PAPSS2,PDE9A
LUAD	Pearson	eigenvector	0.05	FDRN	eigenvector.FDRN_0.05.2	KEGG_PYRIMIDINE_METABOLISM	6991	2002	21	6.01373194106709	11	1.82914704343276	2.75037199093917	0.0184998248558053	1	RRM2,TK1,POLE2,TYMS,TXNRD1,UCK2,POLR3G,ENTPD3,NME1-NME2,PRIM1,NT5C1A
LUAD	Pearson	eigenvector	0.05	FDRN	eigenvector.FDRN_0.05.4	KEGG_PYRUVATE_METABOLISM	6991	813	10	1.16292375911887	2	1.71980319803198	1.90165101929042	0.327319739347522	1	ACSS1,LDHD
LUAD	Pearson	eigenvector	0.05	FDRN	eigenvector.FDRN_0.05.3	KEGG_REGULATION_OF_AUTOPHAGY	6991	1195	2	0.341868116149335	2	5.85020920502092	Inf	0.0291981781603938	1	IFNG,PRKAA2
LUAD	Pearson	eigenvector	0.05	FDRN	eigenvector.FDRN_0.05.2	KEGG_RENAL_CELL_CARCINOMA	6991	2002	14	4.00915462737806	5	1.24714571143143	1.38534249870588	0.371364369479303	1	FIGF,SLC2A1,EGLN3,ARNT2,PAK7
LUAD	Pearson	eigenvector	0.05	FDRN	eigenvector.FDRN_0.05.3	KEGG_RENIN_ANGIOTENSIN_SYSTEM	6991	1195	12	2.05120869689601	4	1.95006973500697	2.42949183766424	0.134260316856387	1	CPA3,ACE,REN,ANPEP
LUAD	Pearson	eigenvector	0.05	FDRN	eigenvector.FDRN_0.05.1	KEGG_RETINOL_METABOLISM	6991	2133	38	11.5940494922043	18	1.55252054186098	2.05854865677475	0.0211187854225439	1	UGT1A6,CYP2C9,CYP2C18,UGT1A9,CYP1A1,BCMO1,CYP2C19,CYP3A5,UGT2B15,UGT2B4,ALDH1A1,RDH10,UGT2B7,RDH5,RDH12,ADH4,CYP2C8,AWAT2
LUAD	Pearson	eigenvector	0.05	FDRN	eigenvector.FDRN_0.05.5	KEGG_RIBOFLAVIN_METABOLISM	6991	721	4	0.412530396223716	1	2.42406380027739	2.90069664536901	0.353050951435813	1	ACPP
LUAD	Pearson	eigenvector	0.05	FDRN	eigenvector.FDRN_0.05.4	KEGG_RNA_DEGRADATION	6991	813	2	0.232584751823773	1	4.29950799507995	7.60301076605768	0.219075537340161	1	ENO2
LUAD	Pearson	eigenvector	0.05	FDRN	eigenvector.FDRN_0.05.2	KEGG_RNA_POLYMERASE	6991	2002	2	0.572736375339723	1	1.746003996004	2.49239201418543	0.490758872689166	1	POLR3G
LUAD	Pearson	eigenvector	0.05	FDRN	eigenvector.FDRN_0.05.2	KEGG_SELENOAMINO_ACID_METABOLISM	6991	2002	8	2.29094550135889	5	2.18250499500499	4.16024079292526	0.0479087409791412	1	GGT1,AHCYL2,CBS,PAPSS2,MAT1A
LUAD	Pearson	eigenvector	0.05	FDRN	eigenvector.FDRN_0.05.5	KEGG_SMALL_CELL_LUNG_CANCER	6991	721	33	3.40337576884566	6	1.76295549111083	1.94016067664107	0.118089848013728	1	COL4A1,COL4A2,FN1,PTGS2,NOS2,FHIT
LUAD	Pearson	eigenvector	0.05	FDRN	eigenvector.FDRN_0.05.3	KEGG_SNARE_INTERACTIONS_IN_VESICULAR_TRANSPORT	6991	1195	6	1.025604348448	2	1.95006973500697	2.42709551764572	0.273514147933251	1	STX11,VAMP5
LUAD	Pearson	eigenvector	0.05	FDRN	eigenvector.FDRN_0.05.4	KEGG_SPHINGOLIPID_METABOLISM	6991	813	12	1.39550851094264	3	2.14975399753998	2.53832968666982	0.155557677854321	1	SPHK1,SMPD3,ASAH2
LUAD	Pearson	eigenvector	0.05	FDRN	eigenvector.FDRN_0.05.5	KEGG_SPLICEOSOME	6991	721	2	0.206265198111858	1	4.84812760055478	8.70355945953839	0.195642097779916	1	HSPA6
LUAD	Pearson	eigenvector	0.05	FDRN	eigenvector.FDRN_0.05.1	KEGG_STARCH_AND_SUCROSE_METABOLISM	6991	2133	21	6.40723787727078	10	1.56073493626236	2.07535436278124	0.07453512474901	1	UGT1A6,UGDH,UGT1A9,TREH,UGT2B15,UGT2B4,UGT2B7,MGAM,GCK,GBA3
LUAD	Pearson	eigenvector	0.05	FDRN	eigenvector.FDRN_0.05.1	KEGG_STEROID_BIOSYNTHESIS	6991	2133	3	0.915319696752968	2	2.18502891076731	4.55733523877878	0.222429823601396	1	CEL,TM7SF2
LUAD	Pearson	eigenvector	0.05	FDRN	eigenvector.FDRN_0.05.1	KEGG_STEROID_HORMONE_BIOSYNTHESIS	6991	2133	28	8.54298383636104	15	1.75582680329516	2.63905773350049	0.0090545578150814	1	AKR1C2,UGT1A6,AKR1C1,AKR1C3,UGT1A9,CYP1A1,CYP3A5,HSD17B2,UGT2B15,UGT2B4,SULT2B1,SRD5A3,UGT2B7,HSD17B3,HSD11B2
LUAD	Pearson	eigenvector	0.05	FDRN	eigenvector.FDRN_0.05.2	KEGG_SULFUR_METABOLISM	6991	2002	7	2.00457731368903	3	1.49657485371771	1.87002251697247	0.322184744193388	1	SULT1A2,SULT1A1,PAPSS2
LUAD	Pearson	eigenvector	0.05	FDRN	eigenvector.FDRN_0.05.3	KEGG_SYSTEMIC_LUPUS_ERYTHEMATOSUS	6991	1195	80	13.6747246459734	31	2.26695606694561	3.12289550513885	3.01640467636665e-06	0.0418797625266746	C1QB,HLA-DPA1,C1QA,FCGR1A,HLA-DPB1,HLA-DRA,FCGR2B,C1QC,HLA-DOA,FCGR3A,HLA-DQA1,HLA-DMB,HLA-DRB5,IFNG,HLA-DQB1,HLA-DRB1,CD80,CD40LG,CD28,FCGR2C,HLA-DQA2,HIST1H2BN,FCGR3B,HLA-DOB,FCGR2A,HLA-DMA,IL10,CD40,C1S,TNF,C2
LUAD	Pearson	eigenvector	0.05	FDRN	eigenvector.FDRN_0.05.3	KEGG_T_CELL_RECEPTOR_SIGNALING_PATHWAY	6991	1195	34	5.81175797453869	27	4.64575436869308	19.1014787483604	2.36771381109331e-15	3.28733385532195e-11	CD3D,PTPRC,CD3E,ITK,CD8A,ZAP70,CD3G,CD247,PDCD1,IFNG,LCK,PIK3CG,CTLA4,CD8B,ICOS,CD40LG,CD28,GRAP2,LAT,CSF2,NFATC2,IL10,VAV1,RASGRP1,PRKCQ,TNF,CARD11
LUAD	Pearson	eigenvector	0.05	FDRN	eigenvector.FDRN_0.05.2	KEGG_TASTE_TRANSDUCTION	6991	2002	18	5.1546273780575	6	1.16400266400266	1.24674422929888	0.414477821477093	1	SCNN1G,SCNN1B,SCNN1A,ADCY8,CACNA1A,ITPR3
LUAD	Pearson	eigenvector	0.05	FDRN	eigenvector.FDRN_0.05.2	KEGG_TAURINE_AND_HYPOTAURINE_METABOLISM	6991	2002	7	2.00457731368903	4	1.99543313829028	3.32666186560751	0.108943777205934	1	GGT1,CDO1,GAD1,BAAT
LUAD	Pearson	eigenvector	0.05	FDRN	eigenvector.FDRN_0.05.4	KEGG_TERPENOID_BACKBONE_BIOSYNTHESIS	6991	813	1	0.116292375911887	1	8.5990159901599	Inf	0.116292375911887	1	HMGCS2
LUAD	Pearson	eigenvector	0.05	FDRN	eigenvector.FDRN_0.05.5	KEGG_TGF_BETA_SIGNALING_PATHWAY	6991	721	39	4.02217136318123	11	2.73484121056937	3.45285642510159	0.00145570214649434	1	THBS2,DCN,INHBA,COMP,THBS1,BMP8A,LTBP1,GDF6,FST,INHBB,NOG
LUAD	Pearson	eigenvector	0.05	FDRN	eigenvector.FDRN_0.05.1	KEGG_THYROID_CANCER	6991	2133	9	2.7459590902589	5	1.82085742563942	2.85078829702931	0.105045186954218	1	RET,CDH1,CCND1,MYC,PAX8
LUAD	Pearson	eigenvector	0.05	FDRN	eigenvector.FDRN_0.05.1	KEGG_TIGHT_JUNCTION	6991	2133	39	11.8991560577886	16	1.3446331758568	1.58868101854869	0.106417106675788	1	TJP3,PPP2R2C,CLDN1,CLDN3,CLDN4,MYH7B,MYH3,CLDN9,MYH15,PRKCA,CLDN11,CTNNA2,CLDN10,IGSF5,GNAI1,CLDN19
LUAD	Pearson	eigenvector	0.05	FDRN	eigenvector.FDRN_0.05.3	KEGG_TOLL_LIKE_RECEPTOR_SIGNALING_PATHWAY	6991	1195	29	4.95708768416536	19	3.83289568604819	9.34425740743312	8.25083184032162e-09	0.000114554549271025	CXCL11,TLR8,CXCL9,CCL5,CXCL10,CD14,CCL4,TLR7,PIK3CG,CD80,CCL3,TLR9,IL1B,TLR2,IL6,CD40,TLR6,IL12B,TNF
LUAD	Pearson	eigenvector	0.05	FDRN	eigenvector.FDRN_0.05.3	KEGG_TRYPTOPHAN_METABOLISM	6991	1195	21	3.58961521956802	8	2.22865112572225	2.99759882683718	0.0178647013806293	1	IL4I1,IDO1,KMO,CYP1B1,WARS,TDO2,OGDHL,IDO2
LUAD	Pearson	eigenvector	0.05	FDRN	eigenvector.FDRN_0.05.3	KEGG_TYPE_I_DIABETES_MELLITUS	6991	1195	32	5.46988985838936	26	4.7532949790795	21.4465752332396	2.83672798713138e-15	3.93851313733321e-11	HLA-DPA1,HLA-DPB1,HLA-DRA,HLA-DOA,HLA-DQA1,HLA-DMB,HLA-DRB5,IFNG,HLA-F,GZMB,HLA-DQB1,FASLG,HLA-DRB1,CD80,LTA,HLA-B,PRF1,CD28,HLA-DQA2,IL1B,HLA-DOB,HLA-DMA,FAS,IL12B,HLA-G,TNF
LUAD	Pearson	eigenvector	0.05	FDRN	eigenvector.FDRN_0.05.2	KEGG_TYPE_II_DIABETES_MELLITUS	6991	2002	21	6.01373194106709	8	1.33028875886019	1.53558165151225	0.231332012613119	1	CACNA1C,CACNA1D,SOCS2,HK2,CACNA1A,PRKCZ,CACNA1E,SLC2A4
LUAD	Pearson	eigenvector	0.05	FDRN	eigenvector.FDRN_0.05.4	KEGG_TYROSINE_METABOLISM	6991	813	25	2.90730939779717	4	1.37584255842558	1.44954883180383	0.3303052617247	1	ADH6,ADH1C,ADH7,AOC2
LUAD	Pearson	eigenvector	0.05	FDRN	eigenvector.FDRN_0.05.2	KEGG_UBIQUITIN_MEDIATED_PROTEOLYSIS	6991	2002	15	4.29552281504792	8	1.86240426240426	2.85492941653719	0.0383232298366756	1	CDC20,UBE2C,BRCA1,UBE2S,SKP2,UBE2NL,RHOBTB2,PARK2
LUAD	Pearson	eigenvector	0.05	FDRN	eigenvector.FDRN_0.05.3	KEGG_VALINE_LEUCINE_AND_ISOLEUCINE_BIOSYNTHESIS	6991	1195	1	0.170934058074667	1	5.85020920502092	Inf	0.170934058074668	1	BCAT1
LUAD	Pearson	eigenvector	0.05	FDRN	eigenvector.FDRN_0.05.3	KEGG_VALINE_LEUCINE_AND_ISOLEUCINE_DEGRADATION	6991	1195	8	1.36747246459734	2	1.46255230125523	1.61763509979332	0.408669576024115	1	IL4I1,BCAT1
LUAD	Pearson	eigenvector	0.05	FDRN	eigenvector.FDRN_0.05.2	KEGG_VASCULAR_SMOOTH_MUSCLE_CONTRACTION	6991	2002	55	15.7502503218424	23	1.46029425120334	1.80008935019896	0.0243611355846989	1	MYH11,PLA2G12B,CALCRL,RAMP3,PLA2G1B,NPR1,GUCY1A2,CACNA1C,PLA2G4E,ADRA1D,ADRA1A,PLA2G3,CACNA1D,ADCY2,PPP1R12B,AGTR1,ADCY8,PRKCG,PLCB4,ITPR3,ADRA1B,PPP1R14A,CACNA1S
LUAD	Pearson	eigenvector	0.05	FDRN	eigenvector.FDRN_0.05.4	KEGG_VASOPRESSIN_REGULATED_WATER_REABSORPTION	6991	813	9	1.04663138320698	3	2.86633866338663	3.80872080244385	0.0770011893974588	1	CREB3L1,DYNC2H1,AQP2
LUAD	Pearson	eigenvector	0.05	FDRN	eigenvector.FDRN_0.05.3	KEGG_VEGF_SIGNALING_PATHWAY	6991	1195	26	4.44428550994135	6	1.35004827808175	1.45726819913305	0.277517621202019	1	PIK3CG,PLA2G2D,PRKCB,NFATC2,SH2D2A,PLA2G2A
LUAD	Pearson	eigenvector	0.05	FDRN	eigenvector.FDRN_0.05.1	KEGG_VIBRIO_CHOLERAE_INFECTION	6991	2133	13	3.9663853525962	6	1.5127123228389	1.95474031583018	0.175893000833987	1	ATP6V1B1,ATP6V0A4,PRKCA,SLC12A2,MUC2,KDELR3
LUAD	Pearson	eigenvector	0.05	FDRN	eigenvector.FDRN_0.05.3	KEGG_VIRAL_MYOCARDITIS	6991	1195	39	6.66642826491203	24	3.60012874155134	7.89518322053516	5.75195767597158e-10	7.98601803731894e-06	HLA-DPA1,HLA-DPB1,HLA-DRA,HLA-DOA,HLA-DQA1,ITGAL,HLA-DMB,ITGB2,HLA-DRB5,HLA-F,HLA-DQB1,HLA-DRB1,CAV1,CD80,HLA-B,PRF1,CD40LG,CD28,HLA-DQA2,HLA-DOB,HLA-DMA,CD40,ICAM1,HLA-G
LUAD	Pearson	eigenvector	0.05	FDRN	eigenvector.FDRN_0.05.5	KEGG_WNT_SIGNALING_PATHWAY	6991	721	56	5.77542554713203	9	1.55832672874975	1.67349179495909	0.117849238173292	1	SFRP4,SFRP2,WNT2,PRICKLE1,CAMK2A,WNT5B,WNT5A,FZD2,SFRP1
LUAD	Pearson	eigenvector	0.05	FDRN	eigenvector.FDRN_0.05.5	REACTOME_A_TETRASACCHARIDE_LINKER_SEQUENCE_IS_REQUIRED_FOR_GAG_SYNTHESIS	6991	721	14	1.44385638678301	6	4.15553794333267	6.56518629906949	0.00171018237132357	1	DCN,VCAN,BGN,CSPG4,GXYLT2,SDC2
LUAD	Pearson	eigenvector	0.05	FDRN	eigenvector.FDRN_0.05.2	REACTOME_ABACAVIR_TRANSPORT_AND_METABOLISM	6991	2002	6	1.71820912601917	3	1.746003996004	2.49388487303292	0.230795758341622	1	ADH1A,SLC22A3,SLC22A1
LUAD	Pearson	eigenvector	0.05	FDRN	eigenvector.FDRN_0.05.2	REACTOME_ABC_FAMILY_PROTEINS_MEDIATED_TRANSPORT	6991	2002	20	5.72736375339723	10	1.746003996004	2.49913349557525	0.0351935163168151	1	ABCA8,ABCC9,ABCC6,ABCC2,ABCA3,ABCC3,ABCA9,CFTR,ABCA10,ABCC4
LUAD	Pearson	eigenvector	0.05	FDRN	eigenvector.FDRN_0.05.2	REACTOME_ABCA_TRANSPORTERS_IN_LIPID_HOMEOSTASIS	6991	2002	7	2.00457731368903	3	1.49657485371771	1.87002251697247	0.322184744193388	1	ABCA3,ABCA9,ABCA10
LUAD	Pearson	eigenvector	0.05	FDRN	eigenvector.FDRN_0.05.1	REACTOME_ABORTIVE_ELONGATION_OF_HIV1_TRANSCRIPT_IN_THE_ABSENCE_OF_TAT	6991	2133	0	0	0	NA	0	1	1
LUAD	Pearson	eigenvector	0.05	FDRN	eigenvector.FDRN_0.05.3	REACTOME_ACETYLCHOLINE_BINDING_AND_DOWNSTREAM_EVENTS	6991	1195	10	1.70934058074667	3	1.75506276150628	2.08114758570781	0.236678069092344	1	CHRNB2,CHRNA6,CHRNA3
LUAD	Pearson	eigenvector	0.05	FDRN	eigenvector.FDRN_0.05.2	REACTOME_ACETYLCHOLINE_NEUROTRANSMITTER_RELEASE_CYCLE	6991	2002	6	1.71820912601917	4	2.32800532800533	4.99068570772597	0.0600905661569488	1	STX1A,STXBP1,RIMS1,SLC5A7
LUAD	Pearson	eigenvector	0.05	FDRN	eigenvector.FDRN_0.05.3	REACTOME_ACTIVATED_AMPK_STIMULATES_FATTY_ACID_OXIDATION_IN_MUSCLE	6991	1195	2	0.341868116149335	1	2.92510460251046	4.85190151626022	0.31266993798894	1	PRKAA2
LUAD	Pearson	eigenvector	0.05	FDRN	eigenvector.FDRN_0.05.1	REACTOME_ACTIVATED_NOTCH1_TRANSMITS_SIGNAL_TO_THE_NUCLEUS	6991	2133	8	2.44085252467458	4	1.63877168307548	2.27967398477852	0.203359336060416	1	JAG2,DLL1,DNER,JAG1
LUAD	Pearson	eigenvector	0.05	FDRN	eigenvector.FDRN_0.05.5	REACTOME_ACTIVATED_POINT_MUTANTS_OF_FGFR2	6991	721	9	0.928193391503362	2	2.15472337802435	2.48833194430849	0.2359391572837	1	FGF7,FGF1
LUAD	Pearson	eigenvector	0.05	FDRN	eigenvector.FDRN_0.05.2	REACTOME_ACTIVATED_TAK1_MEDIATES_P38_MAPK_ACTIVATION	6991	2002	2	0.572736375339723	1	1.746003996004	2.49239201418543	0.490758872689165	1	MAP2K6
LUAD	Pearson	eigenvector	0.05	FDRN	eigenvector.FDRN_0.05.3	REACTOME_ACTIVATED_TLR4_SIGNALLING	6991	1195	19	3.24774710341868	7	2.15534023342876	2.83936826135392	0.0316702070277096	1	BTK,CD14,S100B,TLR2,TLR6,S100A12,IRAK3
LUAD	Pearson	eigenvector	0.05	FDRN	eigenvector.FDRN_0.05.2	REACTOME_ACTIVATION_OF_ATR_IN_RESPONSE_TO_REPLICATION_STRESS	6991	2002	10	2.86368187669861	10	3.49200799200799	Inf	3.64978366475691e-06	0.0506735964014849	MCM10,CDC45,CDC25C,CDC6,CDC25A,MCM2,MCM4,CHEK1,RFC4,CDC7
LUAD	Pearson	eigenvector	0.05	FDRN	eigenvector.FDRN_0.05.2	REACTOME_ACTIVATION_OF_BH3_ONLY_PROTEINS	6991	2002	3	0.859104563009584	2	2.32800532800533	4.98669575766558	0.199014492412648	1	E2F1,PMAIP1
LUAD	Pearson	eigenvector	0.05	FDRN	eigenvector.FDRN_0.05.1	REACTOME_ACTIVATION_OF_CHAPERONE_GENES_BY_ATF6_ALPHA	6991	2133	0	0	0	NA	0	1	1
LUAD	Pearson	eigenvector	0.05	FDRN	eigenvector.FDRN_0.05.1	REACTOME_ACTIVATION_OF_CHAPERONE_GENES_BY_XBP1S	6991	2133	1	0.305106565584323	1	3.27754336615096	Inf	0.305106565584323	1	KDELR3
LUAD	Pearson	eigenvector	0.05	FDRN	eigenvector.FDRN_0.05.1	REACTOME_ACTIVATION_OF_CHAPERONES_BY_ATF6_ALPHA	6991	2133	0	0	0	NA	0	1	1
LUAD	Pearson	eigenvector	0.05	FDRN	eigenvector.FDRN_0.05.3	REACTOME_ACTIVATION_OF_GENES_BY_ATF4	6991	1195	5	0.854670290373337	2	2.34008368200837	3.23646830605001	0.204473901376512	1	ATF3,CCL2
LUAD	Pearson	eigenvector	0.05	FDRN	eigenvector.FDRN_0.05.3	REACTOME_ACTIVATION_OF_IRF3_IRF7_MEDIATED_BY_TBK1_IKK_EPSILON	6991	1195	2	0.341868116149335	1	2.92510460251046	4.85190151626022	0.31266993798894	1	CD14
LUAD	Pearson	eigenvector	0.05	FDRN	eigenvector.FDRN_0.05.2	REACTOME_ACTIVATION_OF_KAINATE_RECEPTORS_UPON_GLUTAMATE_BINDING	6991	2002	14	4.00915462737806	6	1.49657485371771	1.87132932403666	0.186136659619075	1	GNG7,GNG4,NCALD,GNG11,GRIK4,GRIK3
LUAD	Pearson	eigenvector	0.05	FDRN	eigenvector.FDRN_0.05.3	REACTOME_ACTIVATION_OF_NF_KAPPAB_IN_B_CELLS	6991	1195	3	0.512802174224002	3	5.85020920502092	Inf	0.00498403584852623	1	PSMB9,PRKCB,CARD11
LUAD	Pearson	eigenvector	0.05	FDRN	eigenvector.FDRN_0.05.2	REACTOME_ACTIVATION_OF_NMDA_RECEPTOR_UPON_GLUTAMATE_BINDING_AND_POSTSYNAPTIC_EVENTS	6991	2002	19	5.44099556572736	9	1.65410904884589	2.24815719206267	0.0643886300084104	1	GRIA1,RASGRF1,RPS6KA2,ACTN2,GRIN2D,GRIN2A,GRIN1,ADCY8,GRIA2
LUAD	Pearson	eigenvector	0.05	FDRN	eigenvector.FDRN_0.05.5	REACTOME_ACTIVATION_OF_RAC	6991	721	3	0.309397797167787	1	3.23208506703652	4.35151970457157	0.278621357688442	1	SLIT2
LUAD	Pearson	eigenvector	0.05	FDRN	eigenvector.FDRN_0.05.4	REACTOME_ACTIVATION_OF_THE_AP1_FAMILY_OF_TRANSCRIPTION_FACTORS	6991	813	2	0.232584751823773	1	4.29950799507995	7.60301076604674	0.219075537340161	1	MAPK10
LUAD	Pearson	eigenvector	0.05	FDRN	eigenvector.FDRN_0.05.2	REACTOME_ACTIVATION_OF_THE_PRE_REPLICATIVE_COMPLEX	6991	2002	9	2.57731368902875	9	3.49200799200799	Inf	1.27861462856662e-05	0.17752285503019	MCM10,CDC45,CDC6,CDT1,MCM2,MCM4,POLE2,CDC7,PRIM1
LUAD	Pearson	eigenvector	0.05	FDRN	eigenvector.FDRN_0.05.1	REACTOME_ACYL_CHAIN_REMODELLING_OF_PC	6991	2133	16	4.88170504934916	7	1.43392522269105	1.7737313308159	0.187312013268931	1	PLA2G6,MBOAT2,PLA2G16,PLBD1,PLA2G4A,PLA2G2F,PLA2G4D
LUAD	Pearson	eigenvector	0.05	FDRN	eigenvector.FDRN_0.05.1	REACTOME_ACYL_CHAIN_REMODELLING_OF_PE	6991	2133	15	4.57659848376484	7	1.52952023753712	1.99597426727948	0.140776053549913	1	PLA2G6,MBOAT2,PLA2G16,PLBD1,PLA2G4A,PLA2G2F,PLA2G4D
LUAD	Pearson	eigenvector	0.05	FDRN	eigenvector.FDRN_0.05.2	REACTOME_ACYL_CHAIN_REMODELLING_OF_PG	6991	2002	11	3.15005006436847	4	1.26982108800291	1.42477601443736	0.390458010368778	1	PLA2G1B,PLA2G4F,LPCAT1,PLA2G3
LUAD	Pearson	eigenvector	0.05	FDRN	eigenvector.FDRN_0.05.1	REACTOME_ACYL_CHAIN_REMODELLING_OF_PI	6991	2133	12	3.66127878701187	5	1.36564306922957	1.628166432292	0.289822209941178	1	PLA2G16,PLBD1,PLA2G4A,PLA2G2F,PLA2G4D
LUAD	Pearson	eigenvector	0.05	FDRN	eigenvector.FDRN_0.05.1	REACTOME_ACYL_CHAIN_REMODELLING_OF_PS	6991	2133	10	3.05106565584323	4	1.31101734646038	1.51923852200333	0.364013273325159	1	PLA2G16,PLA2G4A,PLA2G2F,PLA2G4D
LUAD	Pearson	eigenvector	0.05	FDRN	eigenvector.FDRN_0.05.3	REACTOME_ADAPTIVE_IMMUNE_SYSTEM	6991	1195	145	24.7854384208268	91	3.67151060453037	8.75851990737543	1.87330509313098e-35	2.60089679130305e-31	HLA-DPA1,FCGR1A,FCGR1B,HLA-DPB1,CYBB,TYROBP,CD3D,FCGR2B,TRAT1,PTPRC,BTK,CD3E,KLRK1,HLA-DOA,FCGR3A,LILRB4,CD74,CD79A,ITK,HLA-DQA1,CD8A,LILRB1,CD19,ZAP70,LILRB2,PSMB9,ITGAL,CD79B,HLA-DMB,CD3G,ITGB2,CD247,PDCD1,KLRD1,HLA-DRB5,HLA-F,BLK,BTLA,AMICA1,PIK3AP1,LCK,HLA-DRB1,MRC1,PDCD1LG2,CD80,FYB,HLA-B,NCF2,CD96,CTLA4,CD226,CD8B,ICOS,CRTAM,CD40LG,CD28,RASGRP2,PRKCB,ASB2,SELL,CD200R1,LILRB5,KLRC1,CD274,GRA…
LUAD	Pearson	eigenvector	0.05	FDRN	eigenvector.FDRN_0.05.5	REACTOME_ADENYLATE_CYCLASE_ACTIVATING_PATHWAY	6991	721	5	0.515662995279645	1	1.93925104022191	2.17536877112124	0.419810685801747	1	ADCY1
LUAD	Pearson	eigenvector	0.05	FDRN	eigenvector.FDRN_0.05.1	REACTOME_ADENYLATE_CYCLASE_INHIBITORY_PATHWAY	6991	2133	6	1.83063939350594	3	1.63877168307548	2.27907336213358	0.265141302837006	1	ADCY5,GNAL,GNAI1
LUAD	Pearson	eigenvector	0.05	FDRN	eigenvector.FDRN_0.05.1	REACTOME_ADHERENS_JUNCTIONS_INTERACTIONS	6991	2133	17	5.18681161493349	7	1.34957668017981	1.59612165412116	0.23907467848528	1	PVRL4,CDH3,CDH1,PVRL1,CDH8,CADM2,CDH4
LUAD	Pearson	eigenvector	0.05	FDRN	eigenvector.FDRN_0.05.2	REACTOME_ADP_SIGNALLING_THROUGH_P2RY1	6991	2002	9	2.57731368902875	4	1.55200355200355	1.99545470657822	0.23969318389598	1	GNG7,GNA14,GNG4,GNG11
LUAD	Pearson	eigenvector	0.05	FDRN	eigenvector.FDRN_0.05.2	REACTOME_ADP_SIGNALLING_THROUGH_P2RY12	6991	2002	8	2.29094550135889	3	1.309502997003	1.49585475829342	0.413508302649784	1	GNG7,GNG4,GNG11
LUAD	Pearson	eigenvector	0.05	FDRN	eigenvector.FDRN_0.05.3	REACTOME_ADVANCED_GLYCOSYLATION_ENDPRODUCT_RECEPTOR_SIGNALING	6991	1195	4	0.68373623229867	2	2.92510460251046	4.85513091560366	0.137867284777807	1	S100B,S100A12
LUAD	Pearson	eigenvector	0.05	FDRN	eigenvector.FDRN_0.05.1	REACTOME_AKT_PHOSPHORYLATES_TARGETS_IN_THE_CYTOSOL	6991	2133	0	0	0	NA	0	1	1
LUAD	Pearson	eigenvector	0.05	FDRN	eigenvector.FDRN_0.05.2	REACTOME_ALPHA_LINOLENIC_ACID_ALA_METABOLISM	6991	2002	3	0.859104563009584	2	2.32800532800533	4.98669575766558	0.199014492412648	1	FADS2,FADS1
LUAD	Pearson	eigenvector	0.05	FDRN	eigenvector.FDRN_0.05.2	REACTOME_AMINE_COMPOUND_SLC_TRANSPORTERS	6991	2002	16	4.58189100271778	6	1.309502997003	1.49660001396423	0.295925055000257	1	SLC18A2,RHCG,SLC6A15,SLC14A1,SLC6A14,SLC5A7
LUAD	Pearson	eigenvector	0.05	FDRN	eigenvector.FDRN_0.05.5	REACTOME_AMINE_DERIVED_HORMONES	6991	721	11	1.13445858961522	2	1.76295549111083	1.93493743339559	0.31600018852159	1	DIO2,DIO3
LUAD	Pearson	eigenvector	0.05	FDRN	eigenvector.FDRN_0.05.2	REACTOME_AMINE_LIGAND_BINDING_RECEPTORS	6991	2002	24	6.87283650407667	11	1.60050366300366	2.11454615400419	0.0546091143426317	1	CHRM1,HTR1D,ADRB1,ADRA1D,ADRA1A,ADRB2,ADRA2A,CHRM2,HTR4,ADRA1B,CHRM5
LUAD	Pearson	eigenvector	0.05	FDRN	eigenvector.FDRN_0.05.2	REACTOME_AMINO_ACID_AND_OLIGOPEPTIDE_SLC_TRANSPORTERS	6991	2002	28	8.01830925475612	12	1.49657485371771	1.87395475909432	0.0758411412400834	1	SLC7A5,SLC6A15,SLC1A7,SLC38A1,SLC17A7,SLC5A8,SLC7A8,SLC6A14,SLC1A1,SLC17A8,SLC1A2,SLC5A5
LUAD	Pearson	eigenvector	0.05	FDRN	eigenvector.FDRN_0.05.2	REACTOME_AMINO_ACID_SYNTHESIS_AND_INTERCONVERSION_TRANSAMINATION	6991	2002	9	2.57731368902875	5	1.94000444000444	3.11983747082985	0.0828358503536599	1	ASNS,PSAT1,PSPH,PHGDH,PYCR1
LUAD	Pearson	eigenvector	0.05	FDRN	eigenvector.FDRN_0.05.1	REACTOME_AMINO_ACID_TRANSPORT_ACROSS_THE_PLASMA_MEMBRANE	6991	2133	18	5.49191818051781	7	1.2746001979476	1.45074908008873	0.294684760301775	1	SLC7A2,SLC7A9,SLC7A10,SLC3A1,SLC7A3,SLC38A3,SLC43A1
LUAD	Pearson	eigenvector	0.05	FDRN	eigenvector.FDRN_0.05.2	REACTOME_AMYLOIDS	6991	2002	38	10.8819911314547	16	1.47031915452968	1.81866480528405	0.0518142134448779	1	HIST1H2AE,HIST1H2BG,HIST1H2BJ,HIST1H3H,HIST1H3D,HIST1H2BO,HIST2H3C,HIST1H4E,HIST1H3B,HIST1H2BH,ODAM,HIST2H2AC,HIST1H4J,HIST1H2BL,HIST1H3G,HIST1H2BF
LUAD	Pearson	eigenvector	0.05	FDRN	eigenvector.FDRN_0.05.1	REACTOME_ANDROGEN_BIOSYNTHESIS	6991	2133	6	1.83063939350594	3	1.63877168307548	2.27907336213358	0.265141302837006	1	SRD5A3,HSD17B3,LHB
[truncated: 49,599 more rows]
