# Supplementary material for: Multiscale Embedded Gene Co-expression Network Analysis
Source: PLoS Comput Biol. 2015 Nov 30;11(11):e1004574. doi: 10.1371/journal.pcbi.1004574 (PMC4664553; doi:10.1371/journal.pcbi.1004574)
Supplement: S2 Data — (TXT) [file pcbi.1004574.s002.txt]

measure	FDR	method	network	set1_Name	set2_Name	Background	set1_size	set2_size	expected.overlap	actual.overlap	enrichment.foldchange	odds.ratio	FET_pvalue	corrected.FET.pvalue	intersects
Pearson	0.05	eigenvector	FDRN	leq.FDRN_0.05.2	IMMUNE_RESPONSE	7526	3194	152	64.5081052351847	28	0.434053982796691	0.300171271361565	1.91503935076398e-10	8.8628021153357e-07	CCBP2,MS4A2,XBP1,IL6ST,OPRK1,BCL2,CX3CL1,DEFB1,IL1R2,CHST4,NFIL3,CD22,SEMA3C,CCL20,CEBPB,CRHR1,IFITM2,VIPR1,IL27RA,VTN,IL12A,FCN2,SKAP1,APOA1,CCL26,SPINK5,EREG,DMBT1
Pearson	0.05	eigenvector	FDRN	leq.FDRN_0.05.2	IMMUNE_SYSTEM_PROCESS	7526	3194	193	81.9083178315174	37	0.451724574250294	0.313784640681027	3.55278807425489e-12	1.64423032076516e-08	CCBP2,MS4A2,XBP1,IL6ST,AZU1,PREX1,CDK6,OPRK1,BCL2,CX3CL1,DEFB1,IL1R2,CHST4,IL8,NFIL3,CD22,SEMA3C,CCL20,CEBPB,CRHR1,IFITM2,VIPR1,IL27RA,CD24,KIRREL3,VTN,IL12A,FCN2,SKAP1,APOA1,CCL26,SCIN,SPINK5,EREG,DMBT1,TPD52,CALCA
Pearson	0.05	eigenvector	FDRN	leq.FDRN_0.05.2	REGULATION_OF_MULTICELLULAR_ORGANISMAL_PROCESS	7526	3194	93	39.4687749136327	19	0.481393203654702	0.344387482035033	5.76972729816225e-06	0.0267022979358949	CHRNA7,SPHK1,TMPRSS6,KLK8,TNNT2,NMU,TNNT1,CACNA1H,HIF1A,CD24,SCN5A,IL12A,BMP4,KCNB2,KCNE1L,SPINK5,PLCE1,EREG,CALCA
Pearson	0.05	eigenvector	FDRN	leq.FDRN_0.05.2	KEGG_CYTOKINE_CYTOKINE_RECEPTOR_INTERACTION	7526	3194	168	71.2984321020462	42	0.589073262366938	0.444846623146563	1.46988203528967e-06	0.00680261405932059	CXCL1,EGFR,CXCL2,IL20,IL6ST,CXCL5,IL12RB2,IL24,TGFB3,GDF5,KITLG,CX3CL1,MET,PRLR,KIT,IL22RA2,IL1R2,IL8,TNFRSF21,CXCL3,BMP2,CCL20,BMPR1B,CXCL6,EDAR,LIF,TNFRSF10D,IL12A,FLT3,IL20RB,TNFRSF11A,IL1A,IL20RA,AMHR2,TNFSF15,TNFRSF18,IL19,TNFRSF10C,EGF,CCL26,BMP7,INHBE
Pearson	0.05	eigenvector	FDRN	leq.FDRN_0.05.2	KEGG_ANTIGEN_PROCESSING_AND_PRESENTATION	7526	3194	39	16.551421737975	1	0.0604177704991731	0.0353973478756031	1.23147642985477e-08	5.69927291736788e-05	HSPA2
Pearson	0.05	eigenvector	FDRN	leq.FDRN_0.05.2	KEGG_HEMATOPOIETIC_CELL_LINEAGE	7526	3194	63	26.7369120382673	10	0.374014769756786	0.253607371314696	5.73130889675713e-06	0.026524497574192	THPO,KITLG,KIT,IL1R2,CD22,ITGA6,FLT3,ITGA3,IL1A,CD44
Pearson	0.05	eigenvector	FDRN	leq.FDRN_0.05.2	KEGG_T_CELL_RECEPTOR_SIGNALING_PATHWAY	7526	3194	40	16.9758171671539	4	0.235629304946775	0.149671003285155	7.6320494218944e-06	0.0353211247245273	PAK3,VAV3,NFATC4,CBLC
Pearson	0.05	eigenvector	FDRN	leq.FDRN_0.05.2	KEGG_INTESTINAL_IMMUNE_NETWORK_FOR_IGA_PRODUCTION	7526	3194	33	14.0050491629019	0	0	0	1.15224838618125e-08	5.33260553124682e-05
Pearson	0.05	eigenvector	FDRN	leq.FDRN_0.05.2	KEGG_LEISHMANIA_INFECTION	7526	3194	40	16.9758171671539	4	0.235629304946775	0.149671003285155	7.6320494218944e-06	0.0353211247245273	PTGS2,TGFB3,IL12A,IL1A
Pearson	0.05	eigenvector	FDRN	leq.FDRN_0.05.2	KEGG_AUTOIMMUNE_THYROID_DISEASE	7526	3194	29	12.3074674461866	1	0.0812514844644052	0.0481503383376851	2.39251584684577e-06	0.0110725633392022	CGA
Pearson	0.05	eigenvector	FDRN	leq.FDRN_0.05.2	KEGG_SYSTEMIC_LUPUS_ERYTHEMATOSUS	7526	3194	83	35.2248206218443	12	0.340668874621844	0.226362915420929	3.4059073515675e-08	0.000157625392230544	C4A,HIST2H2BE,HIST1H2BD,HIST2H4A,HIST1H2AC,HIST4H4,HIST1H4J,H2AFJ,C5,H2AFY2,GRIN2B,ACTN2
Pearson	0.05	eigenvector	FDRN	leq.FDRN_0.05.2	KEGG_ALLOGRAFT_REJECTION	7526	3194	28	11.8830720170077	1	0.0841533231952769	0.0499451487188988	4.02976704216066e-06	0.0186497618711195	IL12A
Pearson	0.05	eigenvector	FDRN	leq.FDRN_0.05.2	KEGG_GRAFT_VERSUS_HOST_DISEASE	7526	3194	33	14.0050491629019	1	0.071402819680841	0.0420927470263001	2.93962680141524e-07	0.00136045928369497	IL1A
Pearson	0.05	eigenvector	FDRN	leq.FDRN_0.05.2	KEGG_PRIMARY_IMMUNODEFICIENCY	7526	3194	21	8.91230401275578	0	0	0	8.98776735330002e-06	0.0415953873110725
Pearson	0.05	eigenvector	FDRN	leq.FDRN_0.05.2	KEGG_VIRAL_MYOCARDITIS	7526	3194	42	17.8246080255116	3	0.168306646390554	0.10349289965386	4.04929423570557e-07	0.00187401337228454	DMD,CXADR,CCND1
Pearson	0.05	eigenvector	FDRN	leq.FDRN_0.05.2	REACTOME_ANTIGEN_PROCESSING_CROSS_PRESENTATION	7526	3194	21	8.91230401275578	0	0	0	8.98776735330002e-06	0.0415953873110725
Pearson	0.05	eigenvector	FDRN	leq.FDRN_0.05.2	REACTOME_IMMUNOREGULATORY_INTERACTIONS_BETWEEN_A_LYMPHOID_AND_A_NON_LYMPHOID_CELL	7526	3194	49	20.7953760297635	5	0.24043806627222	0.152830656212046	8.01161439195776e-07	0.00370777514059805	ULBP1,ULBP3,ULBP2,CXADR,CDH1
Pearson	0.05	eigenvector	FDRN	leq.FDRN_0.05.2	REACTOME_CELL_CYCLE	7526	3194	115	48.8054743555674	23	0.47125860989355	0.334329328112377	2.63722481486412e-07	0.00122050764431911	CDC20,HIST2H2BE,CCNE1,HIST1H2BD,HIST2H4A,CHEK1,CENPN,CDKN2A,HIST1H2AC,CDK6,CDC25B,SKP2,MYC,HIST4H4,SMC1B,HIST1H4J,CCND1,STAG3,TUBA4A,CCNA1,SYCP2,CENPP,HSPA2
Pearson	0.05	eigenvector	FDRN	leq.FDRN_0.05.2	REACTOME_CELL_CYCLE_MITOTIC	7526	3194	77	32.6784480467712	12	0.367214501215754	0.247605117342144	3.75611507242454e-07	0.00173833005551808	CDC20,CCNE1,CENPN,CDKN2A,CDK6,CDC25B,SKP2,MYC,CCND1,TUBA4A,CCNA1,CENPP
Pearson	0.05	eigenvector	FDRN	leq.FDRN_0.05.2	REACTOME_COSTIMULATION_BY_THE_CD28_FAMILY	7526	3194	28	11.8830720170077	0	0	0	1.85072565971831e-07	0.000856515835317634
Pearson	0.05	eigenvector	FDRN	leq.FDRN_0.05.2	REACTOME_MITOTIC_M_M_G1_PHASES	7526	3194	43	18.2490034546904	3	0.164392538334959	0.100883024994892	2.49063139073662e-07	0.00115266420763291	CDC20,CENPN,CENPP
Pearson	0.05	eigenvector	FDRN	leq.FDRN_0.05.2	REACTOME_SIGNALING_BY_ILS	7526	3194	37	15.7026308796173	3	0.191050787794683	0.118843561604344	4.47259955452958e-06	0.0206991907383629	IL6ST,IL1R2,IL1A
Pearson	0.05	eigenvector	FDRN	leq.FDRN_0.05.2	REACTOME_INTERFERON_ALPHA_BETA_SIGNALING	7526	3194	32	13.5806537337231	1	0.0736341577958673	0.043460603740441	4.97288259781749e-07	0.00230145006626993	IFITM2
Pearson	0.05	eigenvector	FDRN	leq.FDRN_0.05.2	REACTOME_INTERFERON_SIGNALING	7526	3194	60	25.4637257507308	5	0.196357754122313	0.121920099003084	4.87874693385215e-09	2.25788408098677e-05	IFITM2,CAMK2B,CAMK2D,MT2A,CD44
Pearson	0.05	eigenvector	FDRN	leq.FDRN_0.05.2	REACTOME_DNA_REPLICATION	7526	3194	50	21.2197714589423	4	0.18850344395742	0.116831164187781	7.17679491505578e-08	0.000332142068668781	CDC20,CENPN,CCNA1,CENPP
Pearson	0.05	eigenvector	FDRN	leq.FDRN_0.05.2	REACTOME_HEMOSTASIS	7526	3194	201	85.3034812649482	52	0.609588251603598	0.464670385594635	5.58630463734643e-07	0.00258534178616393	THPO,GATA3,LRP8,KCNMB1,SLC7A8,SLC7A5,CLU,MYB,TGFB3,MAG,PLA2G4A,DGKE,PRKCA,RAPGEF3,PDE9A,RHOB,SERPINB2,ANGPT1,VAV3,F7,TF,GNAI1,CXADR,ADRA2A,PLAT,GNG4,GNG13,SLC16A1,SH2B2,DGKG,GNA14,GATA2,ABCC4,TUBA4A,L1CAM,GNG3,GATA6,SLC16A8,PDE6B,ITGA3,ADRA2B,DOCK3,ATP2A3,APOA1,ATP2B3,SERPINC1,EGF,ATP1B1,NFE2,PDE6A,ACTN2,GATA4
Pearson	0.05	eigenvector	FDRN	leq.FDRN_0.05.2	REACTOME_INNATE_IMMUNE_SYSTEM	7526	3194	77	32.6784480467712	14	0.428416918085046	0.298368098350409	5.08502250117085e-06	0.0235334841354187	C4A,S100B,DUSP4,BCL2,DEFB1,CFB,LBP,DEFB132,MAP3K1,PYCARD,C5,C4BPA,RIPK3,S100A12
Pearson	0.05	eigenvector	FDRN	leq.FDRN_0.05.2	REACTOME_IMMUNE_SYSTEM	7526	3194	304	129.016210470369	54	0.418552054839667	0.280848090883227	8.39198672438576e-21	3.88381145604573e-17	CDC20,C4A,IL6ST,ULBP1,S100B,DUSP4,WWP1,UBE2E3,REL,ULBP3,BCL2,CTSL2,EVL,SKP2,RAPGEF3,ASB16,PRLR,DEFB1,IL1R2,CFB,RNF182,CISH,ULBP2,CXADR,IRS1,IFITM2,DYNC2H1,LBP,KLHL13,DEFB132,MAP3K1,DYNC1I1,ASB13,TRIM36,FBXO17,PYCARD,C5,C4BPA,TRIM9,RIPK3,CAMK2B,S100A12,SPTBN2,IL1A,RAP1GAP,ASB12,CAMK2D,CTSF,CDH1,MT2A,ASB15,CD44,SH3GL2,ASB9
Pearson	0.05	eigenvector	FDRN	leq.FDRN_0.05.2	REACTOME_ADAPTIVE_IMMUNE_SYSTEM	7526	3194	170	72.1472229604039	29	0.401955873144499	0.272391069876605	8.56624598934487e-13	3.96445864386881e-09	CDC20,ULBP1,WWP1,UBE2E3,REL,ULBP3,CTSL2,EVL,SKP2,RAPGEF3,ASB16,RNF182,ULBP2,CXADR,DYNC2H1,KLHL13,DYNC1I1,ASB13,TRIM36,FBXO17,TRIM9,SPTBN2,RAP1GAP,ASB12,CTSF,CDH1,ASB15,SH3GL2,ASB9
Pearson	0.05	eigenvector	FDRN	leq.FDRN_0.05.2	REACTOME_CYTOKINE_SIGNALING_IN_IMMUNE_SYSTEM	7526	3194	101	42.8639383470635	11	0.256625975684607	0.162915209698199	2.97535573556284e-12	1.37699463441848e-08	IL6ST,PRLR,IL1R2,CISH,IRS1,IFITM2,CAMK2B,IL1A,CAMK2D,MT2A,CD44
Pearson	0.05	infomap	FDRN	infomap.FDRN_0.05.1	IMMUNE_RESPONSE	7526	2708	152	54.6925325538135	26	0.475384824690974	0.361038006085627	1.88072136796451e-07	0.00391679032092289	CCBP2,AQP9,MS4A2,XBP1,IL6ST,OPRK1,BCL2,CX3CL1,DEFB1,IL1R2,CHST4,NFIL3,CD22,SEMA3C,CCL20,CEBPB,CRHR1,IFITM2,VIPR1,IL27RA,IL12A,KRT1,FCN2,APOA1,CCL26,SPINK5
Pearson	0.05	infomap	FDRN	infomap.FDRN_0.05.1	IMMUNE_SYSTEM_PROCESS	7526	2708	193	69.4451235716184	36	0.518394930392389	0.400029009169687	7.57440711200126e-08	0.00157744602514538	CCBP2,AQP9,MS4A2,XBP1,IL6ST,LYN,AZU1,PREX1,CDK6,OPRK1,BCL2,CX3CL1,DEFB1,IL1R2,CHST4,IL8,NFIL3,CD22,SEMA3C,CCL20,CEBPB,CRHR1,IFITM2,VIPR1,IL27RA,CD24,KIRREL3,IL12A,KRT1,FCN2,APOA1,CCL26,SCIN,SPINK5,HDAC9,CALCA
Pearson	0.05	infomap	FDRN	infomap.FDRN_0.05.1	KEGG_ANTIGEN_PROCESSING_AND_PRESENTATION	7526	2708	39	14.0329524315706	1	0.0712608415710336	0.046477015724168	6.09777212038409e-07	0.0126992202179119	HSPA2
Pearson	0.05	infomap	FDRN	infomap.FDRN_0.05.1	KEGG_INTESTINAL_IMMUNE_NETWORK_FOR_IGA_PRODUCTION	7526	2708	33	11.8740366728674	0	0	0	3.89759367314279e-07	0.00811712858368717
Pearson	0.05	infomap	FDRN	infomap.FDRN_0.05.1	KEGG_SYSTEMIC_LUPUS_ERYTHEMATOSUS	7526	2708	83	29.8650013287271	6	0.200904059368938	0.136734880416021	9.75836655994385e-10	2.03227741977391e-05	C4A,HIST4H4,H2AFJ,C5,H2AFY2,GRIN2B
Pearson	0.05	infomap	FDRN	infomap.FDRN_0.05.1	REACTOME_CELL_CYCLE	7526	2708	115	41.3792187084773	16	0.386667522959347	0.28334616351915	9.03563576198563e-08	0.00188176150379113	CCNE1,CENPN,CDKN2A,CDK6,CDC25B,SKP2,MYC,HIST4H4,SMC1B,CCND1,STAG3,TUBA4A,CCNA1,CENPP,HSPA2,PSMA8
Pearson	0.05	infomap	FDRN	infomap.FDRN_0.05.1	REACTOME_RNA_POL_I_TRANSCRIPTION	7526	2708	36	12.953494552219	1	0.0771992450352864	0.0504922989098785	2.16984583502234e-06	0.0451892093601753	HIST4H4
Pearson	0.05	infomap	FDRN	infomap.FDRN_0.05.1	REACTOME_INTERFERON_SIGNALING	7526	2708	60	21.5891575870316	4	0.185278188084687	0.125805183387765	1.20962037727046e-07	0.00251915539770346	IFITM2,CAMK2B,NCAM1,CAMK2D
Pearson	0.05	infomap	FDRN	infomap.FDRN_0.05.1	REACTOME_IMMUNE_SYSTEM	7526	2708	304	109.385065107627	49	0.447958777112649	0.329794602920357	4.54520529115215e-15	9.46584453935347e-11	C4A,IL6ST,PLCG2,LYN,ULBP1,S100B,DUSP4,WWP1,UBE2E3,ULBP3,BCL2,CTSL2,EVL,SKP2,ASB16,PRLR,DEFB1,IL1R2,CFB,RNF182,CISH,ULBP2,CXADR,IRS1,IFITM2,DYNC2H1,LBP,KLHL13,RAPGEF4,DEFB132,MAP3K1,DYNC1I1,ASB13,FBXO17,PYCARD,C5,C4BPA,RIPK3,CAMK2B,SPTBN2,IL1A,NCAM1,RAP1GAP,ASB12,CAMK2D,CTSF,PSMA8,SH3GL2,ASB9
Pearson	0.05	infomap	FDRN	infomap.FDRN_0.05.1	REACTOME_ADAPTIVE_IMMUNE_SYSTEM	7526	2708	170	61.1692798299229	26	0.425049960900165	0.314699484434185	1.20490289533977e-09	2.50933076983461e-05	PLCG2,LYN,ULBP1,WWP1,UBE2E3,ULBP3,CTSL2,EVL,SKP2,ASB16,RNF182,ULBP2,CXADR,DYNC2H1,KLHL13,RAPGEF4,DYNC1I1,ASB13,FBXO17,SPTBN2,RAP1GAP,ASB12,CTSF,PSMA8,SH3GL2,ASB9
Pearson	0.05	infomap	FDRN	infomap.FDRN_0.05.1	REACTOME_CYTOKINE_SIGNALING_IN_IMMUNE_SYSTEM	7526	2708	101	36.3417486048366	11	0.302682188455182	0.214304235291136	8.06191982870702e-09	0.000167897542352652	IL6ST,LYN,PRLR,IL1R2,CISH,IRS1,IFITM2,CAMK2B,IL1A,NCAM1,CAMK2D
Pearson	0.05	multiscale	PFN	comp1_5	DEFENSE_RESPONSE	7526	3927	170	88.7044910975286	51	0.574942704354469	0.384831186629355	2.70380162254971e-09	0.000319086444683581	S100A8,S100A7,ORM1,GAGE1,GATA3,TFF3,IL17RB,CXCL1,CXCL2,IL20,ANXA1,PYDC1,PTX3,DCDC2,PGLYRP2,CHRNA7,CHST2,AZU1,S100A9,FOSL1,IL8,CX3CL1,KCNN4,LBP,BCL2,IL12A,ORM2,CYP4F11,CXCL6,UMOD,DEFB1,NFATC4,CAMP,ALOX15,S1PR3,HDAC9,IL1RL2,WFDC12,FAIM3,CEBPB,S100A12,PGLYRP4,CCL20,EREG,FOXN1,ADORA2B,C5,SCG2,CADM1,MST1R,DMBT1
Pearson	0.05	multiscale	PFN	comp1_5	CELL_CYCLE_PROCESS	7526	3927	78	40.6997076800425	16	0.393123216652628	0.233455709510748	7.82220969078777e-09	0.000923130254448628	TTK,CDK6,KRT7,BRSK1,DUSP13,MYO16,TPD52L1,CCNA1,APBB2,NPM2,TGFA,EREG,HSPA2,EPGN,EGF,USH1C
Pearson	0.05	multiscale	PFN	comp1_5	CELL_CYCLE_PHASE	7526	3927	74	38.6125431836301	16	0.414373120255473	0.249780574671905	6.12411869780754e-08	0.00722731744003059	TTK,CDK6,KRT7,BRSK1,DUSP13,MYO16,TPD52L1,CCNA1,APBB2,NPM2,TGFA,EREG,HSPA2,EPGN,EGF,USH1C
Pearson	0.05	multiscale	PFN	comp1_5	IMMUNE_RESPONSE	7526	3927	152	79.3122508636726	29	0.365643386541219	0.210310874102053	1.96459811163508e-17	2.31850081546502e-12	CCBP2,XBP1,IL6ST,PYDC1,CD22,OPRK1,CX3CL1,CRHR1,SEMA3C,LTF,BCL2,MBP,VIPR1,VTN,IL12A,DEFB1,APOA1,SKAP1,OPRD1,SPINK5,FCN2,CEBPB,NFIL3,CHST4,CCL20,EREG,CADM1,GPR44,DMBT1
Pearson	0.05	multiscale	PFN	comp1_5	CELL_PROLIFERATION_GO_0008283	7526	3927	237	123.664496412437	86	0.695429994015251	0.511313146645969	4.15621811315648e-07	0.0490491924406049	THPO,TTK,MIA,KRT16,ERBB4,CXCL1,EGFR,HOXC10,PDZK1,LYN,CXCL5,IL12RB2,FSCN1,RARRES1,CHRNA7,CDCA7,ELF5,S100B,GPNMB,FABP7,CDK6,RERG,IGFBP4,KLK8,FGFBP1,CHRM3,CRIP1,TBX3,FOSL1,BTG2,KRT4,IGF1R,CHRM1,MYC,IL8,CCKBR,BNIPL,EDN1,PTN,AREG,PYY,CD24,VIPR1,FLT3,FRK,ALOX15B,SPEG,CBFA2T3,BTG3,UMOD,TACSTD2,TNFSF15,INHA,PRTN3,ADRA1D,EHF,MYO16,SCIN,BNC1,S1PR3,NR6A1,SSTR5,FZD3,TOB1,PIM1,IL5RA,EMP1,GNRH1,TGFA,EREG,PTCH1…
Pearson	0.05	multiscale	PFN	comp1_5	IMMUNE_SYSTEM_PROCESS	7526	3927	193	100.7056869519	45	0.44684666141539	0.270339483129555	9.83412653535056e-17	1.16056460894286e-11	CCBP2,CLEC7A,XBP1,IL6ST,PYDC1,LYN,AZU1,CDK6,PREX1,IL8,CD22,OPRK1,CX3CL1,CRHR1,SEMA3C,LTF,BCL2,CARTPT,CD24,KIRREL3,MBP,VIPR1,VTN,IL12A,TBX1,DEFB1,APOA1,SKAP1,INHA,OPRD1,SCIN,SPINK5,HDAC9,CTSE,FCN2,CEBPB,NFIL3,CHST4,CCL20,EREG,TPD52,SCG2,CADM1,GPR44,DMBT1
Pearson	0.05	multiscale	PFN	comp1_5	REGULATION_OF_MULTICELLULAR_ORGANISMAL_PROCESS	7526	3927	93	48.5265745415892	22	0.45335983855908	0.279980176380751	1.50598958292818e-08	0.00177727854639686	CHRNA7,TMPRSS6,KLK8,TNNT2,KCNE1,TNNT1,CARTPT,HIF1A,CD24,CACNA1H,IL12A,INHA,TNNC1,SPINK5,PLCE1,SCN5A,ANKH,EREG,BMP4,KCNE1L,KCNB2,CADM1
Pearson	0.05	multiscale	PFN	comp1_2	PROTEINACEOUS_EXTRACELLULAR_MATRIX	7526	5490	71	51.7924528301887	26	0.50200364298725	0.210592902881108	1.37372898031446e-10	1.62119251882831e-05	COL4A3,PI3,DMD,ADAMTS9,CHI3L1,APLP1,CHAD,FMOD,COL9A1,ADAMTS13,ODAM,MMP10,COL4A5,IMPG1,MUC2,EFEMP1,SNTB1,COL4A4,ANG,COL9A3,KAL1,ECM1,AMTN,USH2A,MGP,MATN1
Pearson	0.05	multiscale	PFN	comp1_2	EXTRACELLULAR_MATRIX_PART	7526	5490	38	27.7199043316503	12	0.432901926948519	0.16939580591271	1.16816059415159e-07	0.0137859304358206	COL4A3,DMD,APLP1,COL9A1,ODAM,COL4A5,SNTB1,COL4A4,ANG,COL9A3,AMTN,USH2A
Pearson	0.05	multiscale	PFN	comp1_2	EXTRACELLULAR_REGION_PART	7526	5490	236	172.155195322881	137	0.795793584637708	0.500779588787067	3.65725846823218e-07	0.0431607700869952	C1QB,C1QA,SPN,ORM1,CXCL9,KLK5,FGL2,FGB,GNLY,COL4A3,APOL1,LYZ,CCL4,IL16,SRGN,MIA,SCGB1D2,EBI3,FGG,SFRP1,CXCL1,CXCL2,C2,SCRG1,CCL13,CCL7,IL1B,IL32,PI3,SMR3B,CFP,DMD,ADAMTS9,CHI3L1,CCL2,APLP1,KLK8,FGFBP1,IGFALS,OSM,CHI3L2,DKKL1,LALBA,LGALS3BP,CHAD,MMP9,IL8,HPX,MMP7,FMOD,COL9A1,ADAMTS13,ODAM,FGF10,MMP8,EDN1,PTN,SERPINA1,AREG,IL9R,SEMA3E,PRSS3,LBP,CARTPT,ADM,CP,MMP10,COL4A5,SECTM1,TNFAIP2,FGF9,PCSK1N,…
Pearson	0.05	multiscale	PFN	comp1_2	EXTRACELLULAR_MATRIX	7526	5490	71	51.7924528301887	26	0.50200364298725	0.210592902881108	1.37372898031446e-10	1.62119251882831e-05	COL4A3,PI3,DMD,ADAMTS9,CHI3L1,APLP1,CHAD,FMOD,COL9A1,ADAMTS13,ODAM,MMP10,COL4A5,IMPG1,MUC2,EFEMP1,SNTB1,COL4A4,ANG,COL9A3,KAL1,ECM1,AMTN,USH2A,MGP,MATN1
Pearson	0.05	multiscale	PFN	comp1_33	PLASMA_MEMBRANE	7526	463	837	51.4922933829391	21	0.407828018919777	0.36376235385115	2.07064174858735e-07	0.0244364715317788	GPR19,GRIK1,FGFR4,VIPR2,KCNG3,CHRNB4,CLDN9,ADAM11,SLC16A4,CLDN3,PODXL2,ITPR2,SLC29A2,SLC30A3,NOD2,MMP15,CHRNA3,STX1B,FZD6,CACNA1B,SLC16A5
Pearson	0.05	multiscale	PFN	comp1_2	KEGG_ECM_RECEPTOR_INTERACTION	7526	5490	61	44.4977411639649	24	0.53935322046045	0.237278789669376	3.39501666204168e-08	0.00400659496354187	COL4A6,LAMC2,GP1BA,CHAD,COL11A2,HMMR,ITGA2B,ITGA9,LAMB3,ITGA6,VTN,ITGB8,ITGB6,COL4A4,COL2A1,ITGA2,ITGA4,ITGB7,ITGA3,ITGB4,ITGA10,SV2A,CD44,SV2C
Pearson	0.05	multiscale	PFN	comp1_5	KEGG_CYTOKINE_CYTOKINE_RECEPTOR_INTERACTION	7526	3927	168	87.6609088493224	46	0.524749293656857	0.337845413490246	3.62528038437749e-11	4.27833839281925e-06	IL17RB,CXCL1,EGFR,CXCL2,IL20,IL6ST,CXCL5,IL12RB2,IL24,GDF5,NGFR,MET,IL8,IL22RA2,CX3CL1,TNFRSF21,BMP2,KIT,BMPR1B,TNFRSF10D,IL12A,FLT3,CXCL6,PRLR,EPO,AMH,AMHR2,TNFSF15,TNFRSF18,IL19,IL22RA1,TNFRSF10C,INHBE,CXCL3,TSLP,IL5RA,CCL20,EDAR,IL20RB,LIF,TNFSF10,TNFRSF11A,IL20RA,CCL28,EGF,EDA
Pearson	0.05	multiscale	PFN	comp1_5	KEGG_ANTIGEN_PROCESSING_AND_PRESENTATION	7526	3927	39	20.3498538400213	1	0.0491404020815785	0.023892833090019	1.26391823174883e-11	1.49160046201606e-06	HSPA2
Pearson	0.05	multiscale	PFN	comp1_5	KEGG_HEMATOPOIETIC_CELL_LINEAGE	7526	3927	63	32.8728408184959	11	0.334622737984083	0.191655187995325	1.13819847177978e-08	0.00134323354448619	THPO,CD22,KIT,ITGA6,FLT3,EPO,ITGA2,IL5RA,ITGA3,CD44,ANPEP
Pearson	0.05	multiscale	PFN	comp1_5	KEGG_INTESTINAL_IMMUNE_NETWORK_FOR_IGA_PRODUCTION	7526	3927	33	17.2191070954026	2	0.116150041283731	0.0586496698029734	1.6770267473171e-08	0.0019791263455788	PIGR,CCL28
Pearson	0.05	multiscale	PFN	comp1_5	KEGG_TYPE_I_DIABETES_MELLITUS	7526	3927	33	17.2191070954026	3	0.174225061925597	0.0909765170953076	1.96839028132352e-07	0.0232297610660114	PTPRN2,GAD1,IL12A
Pearson	0.05	multiscale	PFN	comp1_5	KEGG_LEISHMANIA_INFECTION	7526	3927	40	20.8716449641244	4	0.191647568118156	0.100938484562434	2.03630406039122e-08	0.00240312387383009	PTGS2,IL12A,TLR2,MAPK12
Pearson	0.05	multiscale	PFN	comp1_5	KEGG_AUTOIMMUNE_THYROID_DISEASE	7526	3927	29	15.1319425989902	1	0.0660853683166056	0.032491930850518	1.58608083055574e-08	0.00187179743137205	CGA
Pearson	0.05	multiscale	PFN	comp1_5	KEGG_ALLOGRAFT_REJECTION	7526	3927	28	14.6101514748871	1	0.0684455600421987	0.0337045905063433	3.21806252199147e-08	0.00379776430470301	IL12A
Pearson	0.05	multiscale	PFN	comp1_5	KEGG_GRAFT_VERSUS_HOST_DISEASE	7526	3927	33	17.2191070954026	0	0	0	2.47735166107704e-11	2.92362178930346e-06
Pearson	0.05	multiscale	PFN	comp1_5	KEGG_PRIMARY_IMMUNODEFICIENCY	7526	3927	21	10.9576136061653	0	0	0	1.81430544573635e-07	0.021411344287313
Pearson	0.05	multiscale	PFN	comp1_5	KEGG_VIRAL_MYOCARDITIS	7526	3927	42	21.9152272123306	6	0.273782240168795	0.15148529483164	3.38701931646059e-07	0.039971569761278	ICAM1,DMD,CXADR,MYH7B,CCND1,MYH3
Pearson	0.05	multiscale	PFN	comp1_2	REACTOME_EXTRACELLULAR_MATRIX_ORGANIZATION	7526	5490	67	48.8745681636992	24	0.491052932061006	0.20355803490775	1.96005039186309e-10	2.31313386945331e-05	PRSS1,COL4A3,COL17A1,COL4A6,MMP9,COL11A2,MMP7,COL9A1,COL19A1,MMP8,MMP10,COL4A5,MMP17,COL27A1,COL4A4,COL2A1,COL25A1,KLKB1,ADAMTS3,COL9A3,PLOD2,MMP15,GLT25D2,COL23A1
Pearson	0.05	multiscale	PFN	comp1_2	REACTOME_COLLAGEN_FORMATION	7526	5490	47	34.2851448312517	16	0.466674417703368	0.189095396427758	2.64880391971821e-08	0.00312595945781625	COL4A3,COL17A1,COL4A6,COL11A2,COL9A1,COL19A1,COL4A5,COL27A1,COL4A4,COL2A1,COL25A1,ADAMTS3,COL9A3,PLOD2,GLT25D2,COL23A1
Pearson	0.05	multiscale	PFN	comp1_3	REACTOME_CELL_CYCLE	7526	1451	115	22.1718044113739	2	0.090204656458814	0.0728351853901436	6.78798670754042e-09	0.000801077463303675	CDKN1A,CDC14A
Pearson	0.05	multiscale	PFN	comp1_5	REACTOME_IMMUNOREGULATORY_INTERACTIONS_BETWEEN_A_LYMPHOID_AND_A_NON_LYMPHOID_CELL	7526	3927	49	25.5677650810524	8	0.312893988764337	0.177192170957732	2.01332299341663e-07	0.023760029974507	ICAM1,ULBP1,ULBP3,ULBP2,CXADR,RAET1E,ICAM4,CDH1
Pearson	0.05	multiscale	PFN	comp1_5	REACTOME_TCR_SIGNALING	7526	3927	25	13.0447781025777	1	0.0766590272472625	0.0379487148937659	2.66529988352329e-07	0.0314542700454118	EVL
Pearson	0.05	multiscale	PFN	comp1_5	REACTOME_CELL_CYCLE_MITOTIC	7526	3927	77	40.1779165559394	7	0.174225061925597	0.0900470560098127	7.76808416852729e-16	9.1674268506458e-11	TAOK1,CDK6,MYC,TUBA4A,CENPP,CCNA1,CCND1
Pearson	0.05	multiscale	PFN	comp1_5	REACTOME_CELL_CYCLE_CHECKPOINTS	7526	3927	22	11.4794047302684	0	0	0	8.64968005975305e-08	0.010207833425717
Pearson	0.05	multiscale	PFN	comp1_5	REACTOME_MITOTIC_M_M_G1_PHASES	7526	3927	43	22.4370183364337	2	0.0891384037758867	0.044225906944152	1.68462876061045e-11	1.98809778554682e-06	TAOK1,CENPP
Pearson	0.05	multiscale	PFN	comp1_5	REACTOME_INTERFERON_ALPHA_BETA_SIGNALING	7526	3927	32	16.6973159712995	0	0	0	5.20473040317111e-11	6.14231053799835e-06
Pearson	0.05	multiscale	PFN	comp1_5	REACTOME_INTERFERON_SIGNALING	7526	3927	60	31.3074674461866	6	0.191647568118156	0.100479929149756	4.73419329776668e-12	5.58701087842637e-07	ICAM1,CAMK2B,NCAM1,CAMK2D,MT2A,CD44
Pearson	0.05	multiscale	PFN	comp1_5	REACTOME_DNA_REPLICATION	7526	3927	50	26.0895562051555	3	0.114988540870894	0.0577802800282332	2.24411373622956e-12	2.64836838467395e-07	TAOK1,CENPP,CCNA1
Pearson	0.05	multiscale	PFN	comp1_5	REACTOME_IMMUNE_SYSTEM	7526	3927	304	158.624501727345	63	0.3971643681396	0.227206840359925	1.34155548369477e-30	1.58322328852755e-25	C4A,IL6ST,PLCG2,LYN,ICAM1,ULBP1,S100B,DUSP4,WWP1,UBE2E3,ULBP3,REL,CTSL2,ASB16,CFB,RNF182,ULBP2,CXADR,AKT3,LBP,BCL2,KLHL13,RAPGEF4,DYNC1I1,RAET1E,TRIM36,ICAM4,MASP2,TRIM9,RIPK3,CAMK2B,DEFB1,PRLR,PYCARD,C4BPA,NCAM1,MAPK10,IRS2,CAMK2D,IRS1,LNPEP,TLR2,PRKACB,EVL,MT2A,S100A12,DYNC2H1,MAP3K1,IL5RA,CISH,ASB12,ASB13,LGALS3,C5,CTSF,MAPK12,KLC3,RAP1GAP,C4BPB,CD44,MAP3K8,CDH1,ASB9
Pearson	0.05	multiscale	PFN	comp1_5	REACTOME_ADAPTIVE_IMMUNE_SYSTEM	7526	3927	170	88.7044910975286	33	0.372021749876421	0.214220031031387	5.59314598429689e-19	6.60069530190813e-14	PLCG2,LYN,ICAM1,ULBP1,WWP1,UBE2E3,ULBP3,REL,CTSL2,ASB16,RNF182,ULBP2,CXADR,AKT3,KLHL13,RAPGEF4,DYNC1I1,RAET1E,TRIM36,ICAM4,TRIM9,LNPEP,PRKACB,EVL,DYNC2H1,ASB12,ASB13,CTSF,KLC3,RAP1GAP,MAP3K8,CDH1,ASB9
Pearson	0.05	multiscale	PFN	comp1_5	REACTOME_CYTOKINE_SIGNALING_IN_IMMUNE_SYSTEM	7526	3927	101	52.700903534414	15	0.284625101165579	0.156667776263102	3.90428663967228e-15	4.60760483494284e-10	IL6ST,LYN,ICAM1,CAMK2B,PRLR,NCAM1,IRS2,CAMK2D,IRS1,PRKACB,MT2A,IL5RA,CISH,CD44,MAP3K8
Pearson	0.05	multiscale	PFN	comp1_21	REACTOME_IMMUNE_SYSTEM	7526	1514	304	61.1554610682966	23	0.376090697351039	0.31463767740902	6.13662773630648e-10	7.24207985672473e-05	C4A,PLCG2,LYN,ICAM1,CFB,RNF182,RAPGEF4,DYNC1I1,TRIM36,ICAM4,RIPK3,PRLR,PYCARD,C4BPA,NCAM1,TLR2,ASB12,LGALS3,KLC3,RAP1GAP,C4BPB,CDH1,ASB9
Pearson	0.05	multiscale	PFN	comp1_84	REACTOME_CELL_CYCLE	7526	1467	115	22.4162901939942	4	0.178441658516345	0.146528655071167	3.55088018948833e-07	0.0419053574682276	CDK6,MYC,CCNA1,HSPA2
Pearson	0.05	multiscale	PFN	comp1_84	REACTOME_IMMUNE_SYSTEM	7526	1467	304	59.2569758171672	23	0.388139956230043	0.327542777582054	2.82736555102503e-09	0.000333668718138668	C4A,PLCG2,LYN,ICAM1,CFB,RNF182,RAPGEF4,DYNC1I1,TRIM36,ICAM4,RIPK3,PRLR,PYCARD,C4BPA,NCAM1,TLR2,ASB12,LGALS3,KLC3,RAP1GAP,C4BPB,CDH1,ASB9
Pearson	0.05	walktrap	FDRN	walktrap.FDRN_0.05.1	IMMUNE_RESPONSE	7526	3457	152	69.8198246080255	30	0.429677389887794	0.283268386412763	8.64861180873865e-12	1.00064438627106e-07	CCBP2,MS4A2,XBP1,IL6ST,PYDC1,IL6,OPRK1,BCL2,CX3CL1,IL17B,DEFB1,CHST4,NFIL3,CD22,SEMA3C,CCL20,CEBPB,CRHR1,IFITM2,LTF,VIPR1,IL12A,KRT1,FCN2,SKAP1,APOA1,OPRD1,CCL26,SPINK5,DMBT1
Pearson	0.05	walktrap	FDRN	walktrap.FDRN_0.05.1	IMMUNE_SYSTEM_PROCESS	7526	3457	193	88.6528036141377	40	0.451198364510845	0.299676751803996	1.31407237011298e-13	1.52038173222072e-09	CCBP2,MS4A2,SAA1,XBP1,IL6ST,PYDC1,IL6,AZU1,PREX1,CDK6,OPRK1,BCL2,CX3CL1,IL17B,DEFB1,CHST4,IL8,NFIL3,CD22,SEMA3C,CCL20,CEBPB,CRHR1,IFITM2,LTF,VIPR1,CD24,KIRREL3,IL12A,KRT1,FCN2,SKAP1,APOA1,INHA,OPRD1,CCL26,SPINK5,CTSE,DMBT1,CALCA
Pearson	0.05	walktrap	FDRN	walktrap.FDRN_0.05.1	REGULATION_OF_MULTICELLULAR_ORGANISMAL_PROCESS	7526	3457	93	42.7187084772788	21	0.491587895527541	0.339350198593658	2.29660614880292e-06	0.0265717331416498	CHRNA7,SPHK1,TMPRSS6,KLK8,TNNT2,NMU,TNNT1,CACNA1H,HIF1A,CD24,SCN5A,IL12A,BMP4,AFAP1L2,KCNB2,KRT1,KCNE1L,INHA,SPINK5,PLCE1,CALCA
Pearson	0.05	walktrap	FDRN	walktrap.FDRN_0.05.2	IMMUNE_RESPONSE	7526	1548	152	31.2644166888121	10	0.319852441180471	0.267248505491169	1.28104012058413e-06	0.0148216341951584	CTSG,CXCL12,THY1,DPP4,CCRL1,GEM,TGFB2,COLEC12,ODZ1,CADM1
Pearson	0.05	walktrap	FDRN	walktrap.FDRN_0.05.2	IMMUNE_SYSTEM_PROCESS	7526	1548	193	39.6975817167154	14	0.352666318565825	0.295694488280335	2.29410915868186e-07	0.00265428429659491	CTSG,HELLS,INHBA,CXCL12,THY1,DPP4,CCRL1,GEM,ZBTB16,TGFB2,COLEC12,ODZ1,TPD52,CADM1
Pearson	0.05	walktrap	FDRN	walktrap.FDRN_0.05.1	KEGG_CYTOKINE_CYTOKINE_RECEPTOR_INTERACTION	7526	3457	168	77.1692798299229	44	0.570175076105073	0.410211252585728	8.15239477671249e-08	0.000943232075665635	CXCL1,EGFR,CXCL2,IL20,IL6ST,CXCL5,IL12RB2,IL24,IL6,TGFB3,GDF5,KITLG,CX3CL1,MET,PRLR,KIT,IL17B,IL22RA2,IL8,TNFRSF21,TSLP,CXCL3,BMP2,CCL20,BMPR1B,CXCL6,EDAR,LIF,TNFRSF10D,EDA2R,IL12A,FLT3,TNFSF10,IL20RB,TNFRSF11A,IL20RA,AMH,AMHR2,TNFSF15,TNFRSF18,CCL28,TNFRSF10C,EGF,CCL26
Pearson	0.05	walktrap	FDRN	walktrap.FDRN_0.05.1	KEGG_ANTIGEN_PROCESSING_AND_PRESENTATION	7526	3457	39	17.914297103375	1	0.055821336122175	0.0307009680428025	1.21522002908199e-09	1.40600957364786e-05	HSPA2
Pearson	0.05	walktrap	FDRN	walktrap.FDRN_0.05.1	KEGG_HEMATOPOIETIC_CELL_LINEAGE	7526	3457	63	28.9384799362211	10	0.345560652184893	0.219864973185833	4.31000447317472e-07	0.00498667517546315	THPO,IL6,KITLG,KIT,CD22,ITGA6,FLT3,TFRC,ITGA3,CD44
Pearson	0.05	walktrap	FDRN	walktrap.FDRN_0.05.1	KEGG_TYPE_I_DIABETES_MELLITUS	7526	3457	33	15.1582513951634	2	0.131941339925141	0.0754091483407035	6.02307818827692e-07	0.0069687014638364	PTPRN2,IL12A
Pearson	0.05	walktrap	FDRN	walktrap.FDRN_0.05.1	KEGG_LEISHMANIA_INFECTION	7526	3457	40	18.3736380547436	3	0.163277408157362	0.094647332319577	1.29798842388371e-07	0.00150177260643345	PTGS2,TGFB3,IL12A
Pearson	0.05	walktrap	FDRN	walktrap.FDRN_0.05.1	KEGG_AUTOIMMUNE_THYROID_DISEASE	7526	3457	29	13.3208875896891	1	0.0750700727160284	0.0417681107275919	4.43174309285814e-07	0.00512752675843687	CGA
Pearson	0.05	walktrap	FDRN	walktrap.FDRN_0.05.1	KEGG_SYSTEMIC_LUPUS_ERYTHEMATOSUS	7526	3457	83	38.1252989635929	8	0.209834420121911	0.123549750183507	6.50466828841182e-13	7.52590120969248e-09	C4A,HIST4H4,H2AFJ,C5,H2AFY2,GRIN2B,ACTN2,GRIN2A
Pearson	0.05	walktrap	FDRN	walktrap.FDRN_0.05.1	KEGG_ALLOGRAFT_REJECTION	7526	3457	28	12.8615466383205	1	0.0777511467416009	0.043325646960547	7.94856266465763e-07	0.00919648700300888	IL12A
Pearson	0.05	walktrap	FDRN	walktrap.FDRN_0.05.1	KEGG_GRAFT_VERSUS_HOST_DISEASE	7526	3457	33	15.1582513951634	1	0.0659706699625705	0.0365113062489874	4.23388741776248e-08	0.000489860774235119	IL6
Pearson	0.05	walktrap	FDRN	walktrap.FDRN_0.05.1	KEGG_PRIMARY_IMMUNODEFICIENCY	7526	3457	21	9.64615997874037	0	0	0	2.40475418321961e-06	0.0278230058998509
Pearson	0.05	walktrap	FDRN	walktrap.FDRN_0.05.1	KEGG_VIRAL_MYOCARDITIS	7526	3457	42	19.2923199574807	4	0.207336391310936	0.122916695429439	3.76457200683198e-07	0.0043556098119046	DMD,CXADR,CCND1,MYH7B
Pearson	0.05	walktrap	FDRN	walktrap.FDRN_0.05.1	REACTOME_MEIOSIS	7526	3457	50	22.9670475684294	7	0.304784495227076	0.190004838501188	1.6123766768903e-06	0.0186551981516208	BLM,HIST4H4,SMC1B,STAG3,TEX15,HSPA2,RBBP8
Pearson	0.05	walktrap	FDRN	walktrap.FDRN_0.05.1	REACTOME_IMMUNOREGULATORY_INTERACTIONS_BETWEEN_A_LYMPHOID_AND_A_NON_LYMPHOID_CELL	7526	3457	49	22.5077066170609	6	0.266575360256917	0.162814824424152	4.74381685630197e-07	0.00548859610274138	ULBP1,ULBP3,ULBP2,CXADR,RAET1E,CDH1
Pearson	0.05	walktrap	FDRN	walktrap.FDRN_0.05.1	REACTOME_RNA_POL_I_TRANSCRIPTION	7526	3457	36	16.5362742492692	1	0.0604731141323563	0.0333571444106522	7.20011076297606e-09	8.3305281527633e-05	HIST4H4
Pearson	0.05	walktrap	FDRN	walktrap.FDRN_0.05.1	REACTOME_COSTIMULATION_BY_THE_CD28_FAMILY	7526	3457	28	12.8615466383205	1	0.0777511467416009	0.043325646960547	7.94856266465763e-07	0.00919648700300888	MAP3K8
Pearson	0.05	walktrap	FDRN	walktrap.FDRN_0.05.1	REACTOME_RNA_POL_I_RNA_POL_III_AND_MITOCHONDRIAL_TRANSCRIPTION	7526	3457	38	17.4549561520064	3	0.171870955955118	0.100102002928212	3.83934172447584e-07	0.00444211837521855	BRF2,NFIB,HIST4H4
Pearson	0.05	walktrap	FDRN	walktrap.FDRN_0.05.1	REACTOME_SIGNALING_BY_ILS	7526	3457	37	16.9956152006378	3	0.176516116926878	0.103069749844302	6.58217050734934e-07	0.00761557127700319	IL6ST,IL6,MAP3K8
Pearson	0.05	walktrap	FDRN	walktrap.FDRN_0.05.1	REACTOME_RNA_POL_I_PROMOTER_OPENING	7526	3457	34	15.617592346532	1	0.0640303561401419	0.0353962048004659	2.347831600252e-08	0.000271644116149156	HIST4H4
Pearson	0.05	walktrap	FDRN	walktrap.FDRN_0.05.1	REACTOME_INTERFERON_ALPHA_BETA_SIGNALING	7526	3457	32	14.6989104437948	1	0.0680322533989008	0.0376983417731005	7.62763859745985e-08	0.000882517785726105	IFITM2
Pearson	0.05	walktrap	FDRN	walktrap.FDRN_0.05.1	REACTOME_INTERFERON_SIGNALING	7526	3457	60	27.5604570821153	7	0.253987079355896	0.153773031186809	1.22391194054647e-08	0.000141606611521227	KPNA2,IFITM2,CAMK2B,NCAM1,CAMK2D,MT2A,CD44
Pearson	0.05	walktrap	FDRN	walktrap.FDRN_0.05.1	REACTOME_MEIOTIC_RECOMBINATION	7526	3457	43	19.7516609088493	4	0.202514614768821	0.119739764131276	2.22854141666296e-07	0.00257842241907904	BLM,HIST4H4,TEX15,RBBP8
Pearson	0.05	walktrap	FDRN	walktrap.FDRN_0.05.1	REACTOME_IMMUNE_SYSTEM	7526	3457	304	139.639649216051	65	0.465483839045111	0.307152892430296	9.16345471147988e-20	1.06021171011822e-15	KIF2C,CDC20,C4A,SAA1,IL6ST,KPNA2,ULBP1,S100B,IL6,DUSP4,WWP1,UBE2E3,REL,ULBP3,BCL2,CTSL2,EVL,SKP2,RAPGEF3,ASB16,PRLR,DEFB1,CFB,RNF182,CISH,ULBP2,CXADR,AGER,IRS1,IFITM2,DYNC2H1,LBP,KLHL13,RAPGEF4,DEFB132,MAP3K1,DYNC1I1,RAET1E,ASB13,LGALS3,TRIM36,FBXO17,PYCARD,C5,C4BPA,MASP2,FBXO27,RIPK3,LNPEP,CAMK2B,S100A12,SPTBN2,NCAM1,RAP1GAP,ASB12,CAMK2D,ITPR2,IRS2,MAP3K8,CTSF,CDH1,MT2A,PSMD3,C4BPB,CD44
Pearson	0.05	walktrap	FDRN	walktrap.FDRN_0.05.1	REACTOME_ADAPTIVE_IMMUNE_SYSTEM	7526	3457	170	78.0879617326601	33	0.422600350524937	0.276667254399047	2.41650378551402e-13	2.79589487983972e-09	KIF2C,CDC20,ULBP1,WWP1,UBE2E3,REL,ULBP3,CTSL2,EVL,SKP2,RAPGEF3,ASB16,RNF182,ULBP2,CXADR,DYNC2H1,KLHL13,RAPGEF4,DYNC1I1,RAET1E,ASB13,TRIM36,FBXO17,FBXO27,LNPEP,SPTBN2,RAP1GAP,ASB12,ITPR2,MAP3K8,CTSF,CDH1,PSMD3
Pearson	0.05	walktrap	FDRN	walktrap.FDRN_0.05.1	REACTOME_CYTOKINE_SIGNALING_IN_IMMUNE_SYSTEM	7526	3457	101	46.3934360882275	14	0.301766826957501	0.186146584268654	5.12871047872568e-12	5.93391802388561e-08	IL6ST,KPNA2,IL6,PRLR,CISH,IRS1,IFITM2,CAMK2B,NCAM1,CAMK2D,IRS2,MAP3K8,MT2A,CD44
Pearson	0.05	walktrap	FDRN	walktrap.FDRN_0.05.1	REACTOME_PACKAGING_OF_TELOMERE_ENDS	7526	3457	26	11.9428647355833	1	0.0837320041832625	0.0468144626384939	2.54682987359011e-06	0.0294668216374376	HIST4H4
Pearson	0.05	walktrap	FDRN	walktrap.FDRN_0.05.1	REACTOME_TELOMERE_MAINTENANCE	7526	3457	29	13.3208875896891	1	0.0750700727160284	0.0417681107275919	4.43174309285814e-07	0.00512752675843687	HIST4H4
Pearson	0.05	walktrap	PFN	walktrap.PFN_0.05.5	INTRINSIC_TO_MEMBRANE	7526	334	762	33.8171671538666	10	0.295707797004416	0.264344370727989	3.9476436884953e-07	0.0255775729864987	CNIH2,GPR19,GRIK1,VIPR2,SLC16A4,SLC29A2,ATAD5,CRIM1,TFRC,FZD6
Pearson	0.05	walktrap	PFN	walktrap.PFN_0.05.5	MEMBRANE_PART	7526	334	871	38.654530959341	13	0.336312449727411	0.299001716168254	3.54355655723595e-07	0.0229594116456432	LMNB1,CNIH2,GPR19,GRIK1,VIPR2,SLC16A4,SLC29A2,CUZD1,ATAD5,CRIM1,TFRC,FZD6,CACNA1B
Pearson	0.05	walktrap	PFN	walktrap.PFN_0.05.5	MEMBRANE	7526	334	1005	44.6013818761626	17	0.381154109691066	0.336779646992166	3.57537012122845e-07	0.0231655380894634	LMNB1,CNIH2,GPR19,GRIK1,VIPR2,KCNG3,ADAM11,SLC16A4,ITPR2,SLC29A2,CENPF,CUZD1,ATAD5,CRIM1,TFRC,FZD6,CACNA1B
Pearson	0.05	walktrap	PFN	walktrap.PFN_0.05.5	INTEGRAL_TO_MEMBRANE	7526	334	751	33.3289928248738	10	0.300039069663602	0.268726509823015	5.88086517006718e-07	0.0381033016098993	CNIH2,GPR19,GRIK1,VIPR2,SLC16A4,SLC29A2,ATAD5,CRIM1,TFRC,FZD6
Pearson	0.05	walktrap	PFN	walktrap.PFN_0.05.5	PLASMA_MEMBRANE_PART	7526	334	707	31.3762955089025	8	0.254969551702818	0.227976553744911	1.91597579682197e-07	0.0124139903827689	GPR19,GRIK1,VIPR2,SLC16A4,SLC29A2,TFRC,FZD6,CACNA1B
Pearson	0.05	walktrap	PFN	walktrap.PFN_0.05.5	PLASMA_MEMBRANE	7526	334	837	37.1456284879086	11	0.296131750835247	0.262496878066914	9.56597550665928e-08	0.00619798685027468	GPR19,GRIK1,VIPR2,KCNG3,ADAM11,SLC16A4,ITPR2,SLC29A2,TFRC,FZD6,CACNA1B
Pearson	0.05	WGCNA	WGCN	grey	DEFENSE_RESPONSE	7526	1885	170	42.5790592612277	18	0.422743017631456	0.348173132785281	1.47326162592092e-06	0.0443186562309531	IL1A,DCDC2,LALBA,ANKRD1,WFDC12,PYDC1,CSF3R,NOS2,CCL26,MST1R,EREG,ADORA2A,DMBT1,SFTPD,ADORA1,ALOX15,CCL3L3,P2RY11
Pearson	0.05	WGCNA	WGCN	grey	IMMUNE_RESPONSE	7526	1885	152	38.0706882806272	15	0.394003908976686	0.322278251183537	1.61857730843588e-06	0.0486900425923681	LTF,APOA1,FCN2,MNX1,ODZ1,PYDC1,CCL26,CCBP2,EREG,SPINK5,DMBT1,SFTPD,GPR44,OPRD1,MADCAM1
Pearson	0.05	WGCNA	WGCN	grey	IMMUNE_SYSTEM_PROCESS	7526	1885	193	48.3397555142174	22	0.455111941836973	0.377756088410317	1.39521112669729e-06	0.0419707411133079	LTF,TPD52,APOA1,FCN2,MNX1,INHA,CARTPT,ODZ1,PYDC1,CCL26,CCBP2,CTSE,EREG,SPINK5,TBX1,DMBT1,SFTPD,GPR44,OPRD1,CALCA,SCIN,MADCAM1
Pearson	0.05	WGCNA	WGCN	grey	KEGG_SYSTEMIC_LUPUS_ERYTHEMATOSUS	7526	1885	83	20.7885995216583	3	0.144309865456521	0.110822835087981	1.39009840210229e-07	0.00418169401320411	H2AFJ,GRIN2A,C8B
Pearson	0.05	WGCNA	WGCN	blue	REACTOME_IMMUNE_SYSTEM	7526	1182	304	47.7448844007441	15	0.314169783596046	0.269329157198643	2.31682124452644e-09	6.96946166778444e-05	UBE2E3,BCL2,EVL,WWP1,ULBP3,ASB16,PRLR,IRS1,ULBP1,CISH,ULBP2,RNF182,RIPK3,DYNC1I1,ASB12
Pearson	0.05	WGCNA	WGCN	grey	REACTOME_CELL_CYCLE	7526	1885	115	28.8034812649482	5	0.173590128012917	0.133747081792215	2.39860792006442e-09	7.21549234513779e-05	CDC14A,SYCP2,PRKAR2B,SYCP1,RPS27
Pearson	0.05	WGCNA	WGCN	grey	REACTOME_CELL_CYCLE_MITOTIC	7526	1885	77	19.2858091947914	3	0.155554790037549	0.11993736039615	6.41451760546734e-07	0.0192961518607669	CDC14A,PRKAR2B,RPS27
Pearson	0.05	WGCNA	WGCN	grey	REACTOME_IMMUNE_SYSTEM	7526	1885	304	76.1413765612543	27	0.354603518079017	0.281417156089285	2.12968800076045e-13	6.40652744388759e-09	PYCARD,IL1A,C4BPA,NCAM1,KLC3,TRIM36,MT2A,MAPK12,ASB15,IRS2,KIF5A,ITPR2,CDH1,ASB9,PRKACB,MAP2K6,SH3GL2,FBXO2,RAET1E,MAPK10,RAP1GAP2,TMEM189-UBE2V1,GAB2,PAK1,C4BPB,CFHR3,C8B
Pearson	0.05	WGCNA	WGCN	grey	REACTOME_ADAPTIVE_IMMUNE_SYSTEM	7526	1885	170	42.5790592612277	14	0.328800124824466	0.263112269048301	1.25699878871016e-08	0.00037813037561979	KLC3,TRIM36,ASB15,KIF5A,ITPR2,CDH1,ASB9,PRKACB,SH3GL2,FBXO2,RAET1E,RAP1GAP2,TMEM189-UBE2V1,PAK1
Pearson	0.1	eigenvector	PFN	leq.PFN_0.1.2	RESPONSE_TO_EXTERNAL_STIMULUS	7526	722	193	18.5152803614138	1	0.0540094441175204	0.047751073481156	5.95633059137342e-08	0.000551317959537524	S1PR3
Pearson	0.1	infomap	FDRN	infomap.FDRN_0.1.1	STRUCTURAL_CONSTITUENT_OF_RIBOSOME	7526	7132	4	3.79059261227744	0	0	0	7.40356731876985e-06	0.0342637095512669
Pearson	0.1	infomap	FDRN	infomap.FDRN_0.1.1	REACTOME_GENERIC_TRANSCRIPTION_PATHWAY	7526	7132	76	72.0212596332713	60	0.833087345396582	0.200527512988128	1.40736466362639e-06	0.00651328366326293	ESR1,CCNT1,NR2F1,CTGF,ZNF552,MAML2,AR,TBX5,NCOA2,PGR,ZIM2,NR4A1,RUNX2,NR4A3,RORC,TEAD2,PPARG,MYC,E2F5,WWTR1,PPARA,RARA,ZNF587,SERPINE1,NR2E1,ZNF528,ZNF454,ZNF442,ZNF354C,ZNF92,ZFP2,ZNF214,NR2E3,MAMLD1,ZNF597,ZNF483,THRB,ZNF311,NR3C2,ZNF492,RORB,NR1I2,NR4A2,ZNF221,ESRRG,ZNF208,ZNF43,ZNF154,CDKN2B,ZNF215,ZNF300,NR6A1,ZFP37,RXRG,NR5A1,ZNF114,SMARCD3,ZNF560,NR1D1,ZNF157
Pearson	0.1	multiscale	PFN	comp1_2	SYSTEM_DEVELOPMENT	7526	5873	506	394.8628753654	347	0.878786084102973	0.590074430434362	2.00760098876125e-07	0.0250861789151651	CD3D,NPR3,PTPRC,CD79A,IKZF1,S100A7,CD4,ZAP70,LCK,CXCL10,DLX6,HOXC11,KLK5,ZIC1,CD40LG,ITGAX,MAP4K1,KRT5,ERBB2,HCLS1,KRT14,KLK7,KRT6B,KRT6A,VCX3A,PAX5,MAPT,COL4A3,ETV7,COL17A1,KRT17,FOXC1,LRMP,SRGN,HCK,CSF1,SPRR1B,FGF13,IKZF3,FOXL2,KRT16,CXCL1,GJB5,IL20,NFAM1,MAL,LYN,DLX5,SCRG1,FOXC2,B3GNT5,SOX8,UGT8,ADORA2A,KRT31,DOC2A,LAMC2,CHRNA7,CLEC3A,APOE,RAB26,AZU1,GFRA3,S100B,FZD9,POU4F1,SFTPB,FABP7,CDK6,CC…
Pearson	0.1	multiscale	PFN	comp1_2	SKELETAL_DEVELOPMENT	7526	5873	68	53.0645761360617	34	0.640728758726375	0.27736202075681	3.05702691056032e-07	0.0381993854635975	NPR3,DLX6,SRGN,DLX5,CLEC3A,CDK6,IGFBP4,FGFR1,MSX2,TBX3,EN1,COL19A1,BMPR1B,DLL3,ATP6V0A4,HOXD13,TRPS1,CHRD,TBX1,ALX1,ATP6V1B1,EXTL1,ACHE,HOXA13,DSCAML1,COL2A1,INHA,TBX4,BMP4,COL9A2,ANKH,FGFR3,MGP,MEPE
Pearson	0.1	multiscale	PFN	comp1_2	MULTICELLULAR_ORGANISMAL_DEVELOPMENT	7526	5873	590	460.413234121711	406	0.881816528959011	0.592946089055452	3.69867916673013e-08	0.0046217215395793	CD3D,NPR3,PTPRC,CD79A,IKZF1,S100A7,CD4,ZAP70,LCK,TBX21,CXCL10,SPRR2A,DLX6,HOXC11,THPO,KLK5,ZIC1,CD40LG,SPRR2D,RECQL4,ITGAX,MAP4K1,KRT5,ERBB2,HOXB2,HCLS1,KRT14,CCBP2,CSF1R,KLK7,KRT6B,KRT6A,VCX3A,PAX5,MAPT,COL4A3,ETV7,HELLS,COL17A1,KRT17,HOXA9,TCL1A,FOXC1,LRMP,SRGN,HCK,CSF1,SPRR1B,SPDEF,TNFRSF17,FGF13,AFF3,IKZF3,FOXL2,KRT16,NAT8,ERBB4,CXCL1,GJB5,IL20,NFAM1,MAL,LYN,DLX5,SCRG1,FOXC2,B3GNT5,SOX8,UGT8,…
Pearson	0.1	multiscale	PFN	comp1_2	ANATOMICAL_STRUCTURE_DEVELOPMENT	7526	5873	588	458.85251129418	404	0.880457205868896	0.589809895504053	2.79644565583384e-08	0.00349432663370373	CD3D,NPR3,PTPRC,CD79A,CD3G,IKZF1,S100A7,CD4,SPN,ZAP70,HOXB5,LCK,CXCL10,DLX6,HOXC11,KLK5,ZIC1,CD40LG,HOXA11,ITGAX,EOMES,MAP4K1,KRT5,ERBB2,HCLS1,KRT14,KLK7,KRT6B,SOX10,KRT6A,VCX3A,PAX5,MAPT,COL4A3,ETV7,COL17A1,KRT17,CCL4,GATA3,DUOX2,FOXC1,LRMP,SRGN,HCK,CSF1,SPRR1B,FGF13,IKZF3,FOXL2,KRT16,NAT8,SFRP1,CXCL1,GJB5,IL20,NFAM1,MAL,LYN,DLX5,SCRG1,FOXC2,B3GNT5,SOX8,UGT8,ADORA2A,KRT31,DOC2A,LAMC2,CHRNA7,CLEC…
Pearson	0.1	multiscale	PFN	comp1_5	SIGNAL_TRANSDUCTION	7526	4237	725	408.16170608557	342	0.837903200865935	0.666266366070117	1.30120418526924e-07	0.0162593270174503	ZIC1,ESR1,CCBP2,DUOX2,FGF13,TP63,MAML2,FOXL2,NPY1R,CLEC7A,ROPN1B,ERBB4,SFRP1,CXCL1,EGFR,IL20,AR,IL6ST,ANXA1,PYDC1,LYN,GRM6,FOXC2,PGR,RUNDC3A,CXCL5,GPR143,IL12RB2,SIRPB1,ERN1,EDN3,EDARADD,CHRNA7,GABBR2,STC2,DUOX1,AZU1,GFRA3,PTK7,GRIA4,DUSP4,GDF5,IGFBP4,PLD1,IGSF1,PTPRT,DAPK1,RGR,GRIK3,IGFALS,GRPR,RHBDL1,CHRM3,REL,FGFR1,GPRC5C,PDE9A,INPP4B,NPY2R,IGF1R,CHRM1,CHRNB2,KIAA1804,GRIA2,RET,WNK4,IL8,CEACAM…
Pearson	0.1	multiscale	PFN	comp1_5	DEFENSE_RESPONSE	7526	4237	170	95.7068828062716	53	0.553774174290911	0.34347206824584	2.0418080852188e-11	2.551361710966e-06	S100A8,S100A7,ORM1,GAGE1,GATA3,TFF3,IL17RB,CXCL1,CXCL2,IL20,ANXA1,PYDC1,PTX3,DCDC2,PGLYRP2,ADORA2A,CHRNA7,CHST2,AZU1,S100A9,FOSL1,IL8,CX3CL1,KCNN4,LBP,BCL2,IL12A,ORM2,CYP4F11,CXCL6,UMOD,DEFB1,NFATC4,CAMP,ALOX15,S1PR3,HDAC9,IL1RL2,SFTPD,CADM1,MST1R,WFDC12,FAIM3,CEBPB,S100A12,PGLYRP4,CCL20,EREG,FOXN1,ADORA2B,C5,SCG2,DMBT1
Pearson	0.1	multiscale	PFN	comp1_5	CELL_CYCLE_PROCESS	7526	4237	78	43.9125697581717	18	0.409905412029556	0.229646138942831	1.9864409069136e-09	0.000248217709964296	TTK,CDK6,KRT7,BRSK1,DUSP13,MYO16,TPD52L1,CCNA1,NPM2,EGF,HSPA2,APBB2,TGFA,EREG,EPGN,USH1C,MSH4,SYCP1
Pearson	0.1	multiscale	PFN	comp1_5	MITOTIC_CELL_CYCLE	7526	4237	66	37.156789795376	15	0.403694723968503	0.225610699462332	2.52090664610228e-08	0.00315002410870357	TTK,FOXC1,CDK6,BRSK1,BTG3,MYO16,TPD52L1,NPM2,EGF,APBB2,ASNS,TGFA,EREG,EPGN,USH1C
Pearson	0.1	multiscale	PFN	comp1_5	POSITIVE_REGULATION_OF_MULTICELLULAR_ORGANISMAL_PROCESS	7526	4237	37	20.8303215519532	5	0.240034700738029	0.120285588402906	8.16322001938772e-08	0.0102004332074261	CD24,IL12A,BMP4,CADM1,EREG
Pearson	0.1	multiscale	PFN	comp1_5	CELL_CYCLE_PHASE	7526	4237	74	41.6606431039065	18	0.432062461328451	0.246352547053649	1.95744299687489e-08	0.00244594247117499	TTK,CDK6,KRT7,BRSK1,DUSP13,MYO16,TPD52L1,CCNA1,NPM2,EGF,HSPA2,APBB2,TGFA,EREG,EPGN,USH1C,MSH4,SYCP1
Pearson	0.1	multiscale	PFN	comp1_5	IMMUNE_RESPONSE	7526	4237	152	85.5732128620781	30	0.350576997130542	0.185135957270854	1.19583091715346e-20	1.49426248083828e-15	CCBP2,XBP1,IL6ST,PYDC1,CD22,OPRK1,CX3CL1,CRHR1,SEMA3C,LTF,BCL2,MBP,VIPR1,VTN,IL12A,DEFB1,APOA1,SKAP1,OPRD1,SPINK5,FCN2,SFTPD,CADM1,CEBPB,NFIL3,CHST4,CCL20,EREG,GPR44,DMBT1
Pearson	0.1	multiscale	PFN	comp1_5	CELL_PROLIFERATION_GO_0008283	7526	4237	237	133.426654265214	93	0.697012156320301	0.490182249378935	6.12504276842463e-08	0.00765360844171268	THPO,TTK,MIA,KRT16,ERBB4,CXCL1,EGFR,HOXC10,PDZK1,LYN,CXCL5,IL12RB2,FSCN1,RARRES1,CHRNA7,CDCA7,ELF5,S100B,GPNMB,FABP7,CDK6,RERG,IGFBP4,KLK8,FGFBP1,CHRM3,CRIP1,TBX3,FOSL1,BTG2,KRT4,IGF1R,CHRM1,MYC,IL8,CCKBR,BNIPL,EDN1,PTN,AREG,PYY,CD24,VIPR1,FLT3,FRK,ALOX15B,SPEG,CBFA2T3,BTG3,UMOD,TACSTD2,TNFSF15,INHA,PRTN3,ADRA1D,EHF,MYO16,SCIN,BNC1,S1PR3,NR6A1,SFTPD,TOB1,CADM1,ALOX12,MST1R,RPS27,SSTR5,FZD3,PIM1,I…
Pearson	0.1	multiscale	PFN	comp1_5	IMMUNE_SYSTEM_PROCESS	7526	4237	193	108.655461068297	46	0.423356539540026	0.234643503655676	1.51897318180702e-20	1.89804812905878e-15	CCBP2,CLEC7A,XBP1,IL6ST,PYDC1,LYN,AZU1,CDK6,PREX1,IL8,CD22,OPRK1,CX3CL1,CRHR1,SEMA3C,LTF,BCL2,CARTPT,CD24,KIRREL3,MBP,VIPR1,VTN,IL12A,TBX1,DEFB1,APOA1,SKAP1,INHA,OPRD1,SCIN,SPINK5,HDAC9,CTSE,FCN2,SFTPD,CADM1,CEBPB,NFIL3,CHST4,CCL20,EREG,TPD52,SCG2,GPR44,DMBT1
Pearson	0.1	multiscale	PFN	comp1_5	POSITIVE_REGULATION_OF_BIOLOGICAL_PROCESS	7526	4237	267	150.316104172203	107	0.711833243611876	0.506702308636885	4.29151868336486e-08	0.00536251008598539	TTK,MAPT,TP63,MAML2,EGFR,HOXC10,IL20,PYDC1,LYN,CXCL5,IL12RB2,PLAGL1,ERN1,CHRNA7,AZU1,CDK6,BOC,DAPK1,REL,PRKCA,TBX3,FOSL1,IGF1R,ANGPTL4,CHRM1,MYC,IL8,CXXC5,CCKBR,CX3CL1,PPARA,CREB5,TMEM101,EDN1,PTN,BMPR1B,TPPP,TFAP2B,CARTPT,HIF1A,FOXE1,CD24,PPARGC1B,VIPR1,BIK,GATA2,GRM4,IL12A,RIPK3,ARNT2,FLT3,ALOX15B,MSTN,PPARGC1A,AIFM3,ERN2,ESRRG,PYCARD,NPAS2,PMAIP1,INHA,PRTN3,RHOB,ADRA1D,EHF,SCIN,BNC1,S1PR3,TPD5…
Pearson	0.1	multiscale	PFN	comp1_5	RESPONSE_TO_WOUNDING	7526	4237	120	67.5577996279564	39	0.577283455274959	0.36798260926434	1.00039920399428e-07	0.0125005882934309	S100A8,ORM1,CXCL1,CXCL2,IL20,ANXA1,PTX3,SPRR3,ADORA2A,CHRNA7,CHST2,TMPRSS6,KLK8,S100A9,HOXB13,IL8,CX3CL1,RTN4RL1,LBP,PLAT,ADM,F7,L3MBTL4,ORM2,CYP4F11,CXCL6,NFATC4,ITGA2,ALOX15,S1PR3,HDAC9,CEBPB,S100A12,CCL20,EREG,C5,SCG2,C4BPB,RTN4RL2
Pearson	0.1	multiscale	PFN	comp1_5	REGULATION_OF_MULTICELLULAR_ORGANISMAL_PROCESS	7526	4237	93	52.3572947116662	26	0.496587918516093	0.296966264920178	2.45007516031948e-08	0.00306151591732881	CHRNA7,TMPRSS6,KLK8,TNNT2,KCNE1,TNNT1,CARTPT,HIF1A,CD24,CACNA1H,IL12A,INHA,TNNC1,SPINK5,PLCE1,KCNB2,SFTPD,BMP4,RYR2,CYP2J2,CADM1,KCNMB2,SCN5A,ANKH,EREG,KCNE1L
Pearson	0.1	multiscale	PFN	comp1_2	PROTEINACEOUS_EXTRACELLULAR_MATRIX	7526	5873	71	55.4056603773585	29	0.523412225438447	0.190397536866455	1.09020214455134e-11	1.36227299174557e-06	COL4A3,PI3,DMD,ADAMTS9,CHI3L1,APLP1,CHAD,FMOD,COL9A1,ADAMTS13,ODAM,MMP10,COL4A5,IMPG1,MUC2,EFEMP1,SNTB1,COL4A4,COL9A2,ANG,COL9A3,KAL1,ECM1,AMTN,USH2A,MGP,MATN1,SNTG2,MEPE
Pearson	0.1	multiscale	PFN	comp1_2	EXTRACELLULAR_MATRIX_PART	7526	5873	38	29.6537337230933	14	0.472115927482592	0.162238453955866	5.14731320952781e-08	0.00643187669409757	COL4A3,DMD,APLP1,COL9A1,ODAM,COL4A5,SNTB1,COL4A4,COL9A2,ANG,COL9A3,AMTN,USH2A,SNTG2
Pearson	0.1	multiscale	PFN	comp1_2	EXTRACELLULAR_REGION	7526	5873	306	238.790592612277	196	0.82080285431614	0.48433885507245	8.28921417271922e-09	0.0010357870461663	C1QB,C1QA,S100A7,SPN,ORM1,CXCL9,KLK5,KLK6,FGL2,ERBB2,PLA2G2D,FGB,GNLY,COL4A3,APOL1,LYZ,IFI30,CCL4,IL16,TFF3,PNOC,SRGN,MIA,SCGB1D2,EBI3,FGG,SFRP1,CXCL1,KLK10,CXCL2,C2,IL20,PTX3,SCRG1,CCL13,CCL7,IL1B,PTGDS,IL32,PI3,SMR3B,PRG2,APOE,CFP,DMD,ADAMTS9,CHI3L1,CCL2,APLP1,KLK8,FGFBP1,IGFALS,IL18,OSM,CHI3L2,DKKL1,ACE2,RNASE2,LALBA,LGALS3BP,CHAD,MMP9,ANGPTL4,IL8,HPX,MMP7,FMOD,COL9A1,CX3CL1,IL7,ADAMTS13,ODAM,…
Pearson	0.1	multiscale	PFN	comp1_2	EXTRACELLULAR_REGION_PART	7526	5873	236	184.165293648685	148	0.803625900775453	0.459797000865141	3.92289382991385e-08	0.00490189121410715	C1QB,C1QA,SPN,ORM1,CXCL9,KLK5,FGL2,FGB,GNLY,COL4A3,APOL1,LYZ,CCL4,IL16,SRGN,MIA,SCGB1D2,EBI3,FGG,SFRP1,CXCL1,CXCL2,C2,SCRG1,CCL13,CCL7,IL1B,IL32,PI3,SMR3B,CFP,DMD,ADAMTS9,CHI3L1,CCL2,APLP1,KLK8,FGFBP1,IGFALS,OSM,CHI3L2,DKKL1,LALBA,LGALS3BP,CHAD,MMP9,IL8,HPX,MMP7,FMOD,COL9A1,ADAMTS13,ODAM,FGF10,MMP8,EDN1,PTN,SERPINA1,AREG,IL9R,SEMA3E,PRSS3,LBP,CARTPT,ADM,CP,MMP10,COL4A5,SECTM1,TNFAIP2,FGF9,PCSK1N,…
Pearson	0.1	multiscale	PFN	comp1_2	EXTRACELLULAR_MATRIX	7526	5873	71	55.4056603773585	29	0.523412225438447	0.190397536866455	1.09020214455134e-11	1.36227299174557e-06	COL4A3,PI3,DMD,ADAMTS9,CHI3L1,APLP1,CHAD,FMOD,COL9A1,ADAMTS13,ODAM,MMP10,COL4A5,IMPG1,MUC2,EFEMP1,SNTB1,COL4A4,COL9A2,ANG,COL9A3,KAL1,ECM1,AMTN,USH2A,MGP,MATN1,SNTG2,MEPE
Pearson	0.1	multiscale	PFN	comp1_6	MEMBRANE	7526	674	1005	90.0039861812384	50	0.555530950588305	0.494827980918876	2.77306746607248e-07	0.0346511418290553	LMNB1,SCNN1G,CNIH2,GPR19,EFNA3,HCN2,ATP1A3,AGER,KCNH2,EFNA4,GRIK1,TNFRSF25,FGFR4,VIPR2,KCNG3,CACNB1,CHRNB4,SLC7A4,CLDN9,SYNGR1,EPB41L3,FUT1,LGALS4,ADAM11,SLC16A4,CLDN3,PODXL2,ITPR2,SLC29A2,SLC30A3,SLC16A5,FZD6,CACNA1B,STX1B,ADRB1,GABRB3,CENPF,CUZD1,ATAD5,NOD2,CRIM1,APC2,NPHS1,MMP15,TFRC,CHRNA3,PXMP4,TRPM5,RHCE,CDH15
Pearson	0.1	multiscale	PFN	comp1_46	MEMBRANE_PART	7526	522	871	60.4121711400478	27	0.446929807197435	0.398137377982463	1.59107687317397e-07	0.0198814601764327	LMNB1,CNIH2,GPR19,GRIK1,FGFR4,VIPR2,CHRNB4,SLC7A4,CLDN9,SLC16A4,CLDN3,PODXL2,SLC29A2,SLC30A3,SLC16A5,FZD6,CACNA1B,STX1B,ADRB1,CUZD1,ATAD5,CRIM1,MMP15,TFRC,CHRNA3,PXMP4,TRPM5
Pearson	0.1	multiscale	PFN	comp1_46	MEMBRANE	7526	522	1005	69.7063513154398	32	0.459068641466994	0.404822322818381	3.09454983734207e-08	0.00386682569474916	LMNB1,CNIH2,GPR19,GRIK1,FGFR4,VIPR2,KCNG3,CHRNB4,SLC7A4,CLDN9,ADAM11,SLC16A4,CLDN3,PODXL2,ITPR2,SLC29A2,SLC30A3,SLC16A5,FZD6,CACNA1B,STX1B,ADRB1,CENPF,CUZD1,ATAD5,NOD2,CRIM1,MMP15,TFRC,CHRNA3,PXMP4,TRPM5
Pearson	0.1	multiscale	PFN	comp1_46	PLASMA_MEMBRANE_PART	7526	522	707	49.0372043582248	19	0.387460913579043	0.346800885477656	1.58949625971014e-07	0.019861709462834	GPR19,GRIK1,FGFR4,VIPR2,CHRNB4,CLDN9,SLC16A4,CLDN3,PODXL2,SLC29A2,SLC30A3,SLC16A5,FZD6,CACNA1B,STX1B,ADRB1,MMP15,TFRC,CHRNA3
Pearson	0.1	multiscale	PFN	comp1_46	PLASMA_MEMBRANE	7526	522	837	58.053946319426	23	0.396183230567114	0.35053690800893	1.58424407188111e-08	0.00197960802245976	GPR19,GRIK1,FGFR4,VIPR2,KCNG3,CHRNB4,CLDN9,ADAM11,SLC16A4,CLDN3,PODXL2,ITPR2,SLC29A2,SLC30A3,SLC16A5,FZD6,CACNA1B,STX1B,ADRB1,NOD2,MMP15,TFRC,CHRNA3
Pearson	0.1	multiscale	PFN	comp1_5	RECEPTOR_ACTIVITY	7526	4237	348	195.917618921074	149	0.760523738602731	0.566008806442026	1.59584220640042e-07	0.0199410058742971	NPR3,ABCC8,GABRP,ANXA9,CLEC7A,ERBB4,EGFR,AR,IL6ST,GFRA1,GRM6,PGR,ICAM1,GPR143,IL12RB2,PGLYRP2,BDKRB1,CHRNA7,GABBR2,FZD9,PTK7,IGSF1,PTPRT,GRIK3,GRPR,CHRM3,SMO,PTPRZ1,FGFR1,MET,NPY2R,DNER,IGF1R,CHRM1,CHRNB2,EPHB6,GRIA2,LPHN2,RET,IL22RA2,OPRK1,CCKBR,BAI2,CXADR,RTN4RL1,ERBB3,CRHR1,PTGFR,PTPRN2,HRH3,RARA,ITPR1,GABRA3,NPY6R,GPR139,OXTR,GPR126,KISS1R,HTR2A,NRXN1,GPR115,BCAM,TNFRSF10D,VIPR1,GABRG2,NR2E1,…
Pearson	0.1	multiscale	PFN	comp1_2	KEGG_FOCAL_ADHESION	7526	5873	94	73.3539728939676	51	0.695258865852024	0.328049738117818	2.23143146939957e-07	0.0278830750690293	PRKCB,ERBB2,PIK3CG,RAC2,EGFR,COL4A6,BIRC3,LAMC2,PRKCA,MET,PAK3,CHAD,PAK7,IGF1R,COL11A2,RAC3,SHC2,AKT3,ITGA2B,ITGA9,SHC4,BCL2,LAMB3,ITGA6,VAV3,VTN,ITGB8,MYLK2,ITGB6,COL4A4,COL2A1,MAPK10,ITGA2,ACTN2,MYL7,EGF,TNR,ITGA4,PAK6,ITGB7,VAV1,CCND1,PAK1,ITGA3,ITGB4,PIK3R1,RASGRF1,ITGA10,PRKCG,SHC3,MYLK3
Pearson	0.1	multiscale	PFN	comp1_2	KEGG_ECM_RECEPTOR_INTERACTION	7526	5873	61	47.6020462397024	26	0.546195007438877	0.205622951686078	1.83940125962936e-09	0.000229844223798246	COL4A6,LAMC2,GP1BA,CHAD,COL11A2,HMMR,ITGA2B,ITGA9,LAMB3,ITGA6,VTN,ITGB8,ITGB6,COL4A4,COL2A1,ITGA2,TNR,SV2A,ITGA4,ITGB7,ITGA3,ITGB4,ITGA10,CD44,SV2C,GP6
Pearson	0.1	multiscale	PFN	comp1_5	KEGG_CYTOKINE_CYTOKINE_RECEPTOR_INTERACTION	7526	4237	168	94.580919479139	48	0.50750193870326	0.302648658509302	1.83903079472482e-13	2.29797931985635e-08	IL17RB,CXCL1,EGFR,CXCL2,IL20,IL6ST,CXCL5,IL12RB2,IL24,GDF5,NGFR,MET,IL8,IL22RA2,CX3CL1,TNFRSF21,BMP2,KIT,BMPR1B,TNFRSF10D,IL12A,FLT3,CXCL6,PRLR,EPO,AMH,AMHR2,TNFSF15,TNFRSF18,IL19,IL22RA1,TNFRSF10C,INHBE,CXCL3,EGF,TSLP,IL5RA,CCL20,EDAR,IL20RB,LIF,TNFSF10,TNFRSF11A,IL20RA,CCL28,EDA,CCL15,CLCF1
Pearson	0.1	multiscale	PFN	comp1_5	KEGG_CELL_CYCLE	7526	4237	42	23.6452298697847	7	0.296042797576902	0.153903036325059	1.37725018646561e-07	0.0172095674299997	TTK,CDK6,MYC,GADD45G,CCNA1,CCND1,SFN
Pearson	0.1	multiscale	PFN	comp1_5	KEGG_ANTIGEN_PROCESSING_AND_PRESENTATION	7526	4237	39	21.9562848790858	1	0.0455450457810618	0.020219798979556	4.351693707439e-13	5.43770238906748e-08	HSPA2
Pearson	0.1	multiscale	PFN	comp1_5	KEGG_HEMATOPOIETIC_CELL_LINEAGE	7526	4237	63	35.4678448046771	11	0.310140073651992	0.162088637187187	2.26877262403894e-10	2.8349675200941e-05	THPO,CD22,KIT,ITGA6,FLT3,EPO,ITGA2,ANPEP,IL5RA,ITGA3,CD44
Pearson	0.1	multiscale	PFN	comp1_5	KEGG_INTESTINAL_IMMUNE_NETWORK_FOR_IGA_PRODUCTION	7526	4237	33	18.578394897688	2	0.107651926391601	0.0496460070924425	1.17161442191343e-09	0.000146400251704615	PIGR,CCL28
Pearson	0.1	multiscale	PFN	comp1_5	KEGG_TYPE_I_DIABETES_MELLITUS	7526	4237	33	18.578394897688	3	0.161477889587401	0.0769925841721659	1.61663950636706e-08	0.00202008806157602	PTPRN2,GAD1,IL12A
Pearson	0.1	multiscale	PFN	comp1_5	KEGG_LEISHMANIA_INFECTION	7526	4237	40	22.5192665426521	4	0.177625678546141	0.0854100062906924	1.04374959466352e-09	0.000130422774350775	PTGS2,IL12A,TLR2,MAPK12
Pearson	0.1	multiscale	PFN	comp1_5	KEGG_AUTOIMMUNE_THYROID_DISEASE	7526	4237	29	16.3264682434228	2	0.122500467962856	0.0570455581127355	2.53363092624706e-08	0.00316592386020128	CGA,TG
Pearson	0.1	multiscale	PFN	comp1_5	KEGG_ALLOGRAFT_REJECTION	7526	4237	28	15.7634865798565	1	0.0634377423379075	0.0285138377284914	3.00808428236379e-09	0.00037587817958705	IL12A
Pearson	0.1	multiscale	PFN	comp1_5	KEGG_GRAFT_VERSUS_HOST_DISEASE	7526	4237	33	18.578394897688	0	0	0	1.250406216392e-12	1.56245759175479e-07
Pearson	0.1	multiscale	PFN	comp1_5	KEGG_PRIMARY_IMMUNODEFICIENCY	7526	4237	21	11.8226149348924	0	0	0	2.72166681946937e-08	0.00340088599093615
Pearson	0.1	multiscale	PFN	comp1_5	KEGG_VIRAL_MYOCARDITIS	7526	4237	42	23.6452298697847	7	0.296042797576902	0.153903036325059	1.37725018646561e-07	0.0172095674299997	ICAM1,DMD,CXADR,MYH7B,MYH3,CCND1,MYH14
Pearson	0.1	multiscale	PFN	comp1_2	REACTOME_EXTRACELLULAR_MATRIX_ORGANIZATION	7526	5873	67	52.284214722296	27	0.516408253301854	0.186298081129749	2.2639467642177e-11	2.82893731869587e-06	PRSS1,COL4A3,COL17A1,COL4A6,MMP9,COL11A2,MMP7,COL9A1,COL19A1,MMP8,MMP10,COL4A5,MMP17,COL27A1,COL4A4,COL2A1,COL25A1,KLKB1,COL28A1,GLT25D2,COL23A1,COL9A2,ADAMTS3,COL9A3,PLOD2,MMP15,MMP25
Pearson	0.1	multiscale	PFN	comp1_2	REACTOME_COLLAGEN_FORMATION	7526	5873	47	36.6769864469838	18	0.49077096413084	0.172213928698862	4.48923295546998e-09	0.000560956593183707	COL4A3,COL17A1,COL4A6,COL11A2,COL9A1,COL19A1,COL4A5,COL27A1,COL4A4,COL2A1,COL25A1,COL28A1,GLT25D2,COL23A1,COL9A2,ADAMTS3,COL9A3,PLOD2
Pearson	0.1	multiscale	PFN	comp1_3	REACTOME_CELL_CYCLE	7526	1540	115	23.531756577199	3	0.127487295313382	0.102382854091666	1.44464175828129e-08	0.00180516655547797	CDKN1A,CDC14A,PRKAR2B
Pearson	0.1	multiscale	PFN	comp1_5	REACTOME_IMMUNOREGULATORY_INTERACTIONS_BETWEEN_A_LYMPHOID_AND_A_NON_LYMPHOID_CELL	7526	4237	49	27.5861015147489	8	0.290001107830434	0.14990730539651	8.7485413562131e-09	0.00109318273370696	ICAM1,ULBP1,ULBP3,ULBP2,CXADR,RAET1E,ICAM4,CDH1
Pearson	0.1	multiscale	PFN	comp1_5	REACTOME_CELL_CYCLE	7526	4237	115	64.7428913101249	36	0.556045602405311	0.348246467357523	4.41622206744633e-08	0.00551833444659824	HIST1H2BG,HIST1H2BK,HIST1H4H,TAOK1,HIST2H2AA3,HIST2H2BE,HIST1H2BO,HIST1H2BC,HIST1H2BD,HIST2H4A,HIST1H2BF,HIST1H2BJ,HIST1H2BN,HIST1H2AD,HIST1H2BL,CDK6,HIST1H2AE,HIST1H2BE,MYC,HIST4H4,HIST1H4J,HIST1H2BH,TUBA4A,HIST3H2BB,SYCP2,CENPP,CCNA1,HSPA2,RPS27,HIST1H2AC,HIST1H4E,HIST1H4D,HIST1H2AJ,HIST1H4I,CCND1,SYCP1
Pearson	0.1	multiscale	PFN	comp1_5	REACTOME_TCR_SIGNALING	7526	4237	25	14.0745415891576	1	0.0710502714184564	0.0321247263739664	3.26896039739546e-08	0.00408476215416947	EVL
Pearson	0.1	multiscale	PFN	comp1_5	REACTOME_CELL_CYCLE_MITOTIC	7526	4237	77	43.3495880946054	8	0.184546159528458	0.088303202645481	2.60088512870507e-17	3.24996202142471e-12	TAOK1,CDK6,MYC,TUBA4A,CENPP,CCNA1,RPS27,CCND1
Pearson	0.1	multiscale	PFN	comp1_5	REACTOME_CELL_CYCLE_CHECKPOINTS	7526	4237	22	12.3855965984587	0	0	0	1.18513086822463e-08	0.00148089212769877
Pearson	0.1	multiscale	PFN	comp1_5	REACTOME_MITOTIC_M_M_G1_PHASES	7526	4237	43	24.2082115333511	3	0.123924892008936	0.0575405720843109	8.62751236006093e-12	1.07805943446377e-06	TAOK1,CENPP,RPS27
Pearson	0.1	multiscale	PFN	comp1_5	REACTOME_INTERFERON_GAMMA_SIGNALING	7526	4237	39	21.9562848790858	6	0.273270274686371	0.139961759474603	1.53403270443444e-07	0.019168659061531	ICAM1,CAMK2B,NCAM1,CAMK2D,MT2A,CD44
Pearson	0.1	multiscale	PFN	comp1_5	REACTOME_INTERFERON_ALPHA_BETA_SIGNALING	7526	4237	32	18.0154132341217	0	0	0	2.87704764680432e-12	3.59504365754081e-07
Pearson	0.1	multiscale	PFN	comp1_5	REACTOME_INTERFERON_SIGNALING	7526	4237	60	33.7788998139782	6	0.177625678546141	0.0849777302531522	5.4643698720325e-14	6.82805801729693e-09	ICAM1,CAMK2B,NCAM1,CAMK2D,MT2A,CD44
Pearson	0.1	multiscale	PFN	comp1_5	REACTOME_DNA_REPLICATION	7526	4237	50	28.1490831783152	4	0.142100542836913	0.0666525639626689	6.15063910881865e-13	7.68559260481543e-08	TAOK1,CENPP,CCNA1,RPS27
Pearson	0.1	multiscale	PFN	comp1_5	REACTOME_HEMOSTASIS	7526	4237	201	113.159314376827	78	0.689293677940249	0.482779588589721	3.27194541681329e-07	0.0408849211503321	THPO,FGB,GATA3,HIST1H3D,FGG,HIST1H3H,PLCG2,LYN,ALB,CLU,MYB,MAG,PLA2G4A,SCG3,SLC7A8,HIST1H3G,PRKCA,PDE9A,HIST2H3C,SERPINB2,TF,HIST1H3C,CXADR,AKT3,HIST1H3B,SERPINA1,LEFTY2,PLAT,GNG4,GNG13,GNGT1,RAPGEF4,SH2B2,VAV3,SLC8A2,GATA2,F7,ABCC4,TUBA4A,GNG3,GATA6,SLC16A8,SLC7A11,DOCK5,APOA1,ITGA2,RHOB,SERPINC1,ATP1B1,SLC7A9,NFE2,KLKB1,ATP2A3,GATA4,ATP2B2,ACTN2,EGF,GRB14,KLC3,KCNMB2,ATP2B3,FGA,HIST1H3J,PRKACB,…
Pearson	0.1	multiscale	PFN	comp1_5	REACTOME_IMMUNE_SYSTEM	7526	4237	304	171.146425724156	68	0.397320596747947	0.211045908891461	8.22835284753606e-35	1.02818205841672e-29	C4A,IL6ST,PLCG2,LYN,ICAM1,ULBP1,S100B,DUSP4,WWP1,UBE2E3,ULBP3,REL,CTSL2,ASB16,CFB,RNF182,ULBP2,CXADR,AKT3,LBP,BCL2,KLHL13,RAPGEF4,DYNC1I1,RAET1E,TRIM36,ICAM4,MASP2,TRIM9,RIPK3,CAMK2B,DEFB1,PRLR,PYCARD,C4BPA,NCAM1,MAPK10,IRS2,CAMK2D,IRS1,FBXO2,KLC3,LNPEP,TLR2,PRKACB,EVL,MT2A,S100A12,DYNC2H1,MAP3K1,IL5RA,CISH,ASB12,ASB13,LGALS3,C5,CTSF,MAPK12,RAP1GAP,C4BPB,CD44,MAP3K8,CDH1,ASB9,C8B,RAP1GAP2,MAP2K6,…
Pearson	0.1	multiscale	PFN	comp1_5	REACTOME_ADAPTIVE_IMMUNE_SYSTEM	7526	4237	170	95.7068828062716	35	0.365699926418526	0.194634382835017	6.41074005214721e-22	8.01060433956107e-17	PLCG2,LYN,ICAM1,ULBP1,WWP1,UBE2E3,ULBP3,REL,CTSL2,ASB16,RNF182,ULBP2,CXADR,AKT3,KLHL13,RAPGEF4,DYNC1I1,RAET1E,TRIM36,ICAM4,TRIM9,FBXO2,KLC3,LNPEP,PRKACB,EVL,DYNC2H1,ASB12,ASB13,CTSF,RAP1GAP,MAP3K8,CDH1,ASB9,RAP1GAP2
Pearson	0.1	multiscale	PFN	comp1_5	REACTOME_CYTOKINE_SIGNALING_IN_IMMUNE_SYSTEM	7526	4237	101	56.8611480201967	16	0.281387213538441	0.142928799191481	3.34549910628333e-17	4.1804018632474e-12	IL6ST,LYN,ICAM1,CAMK2B,PRLR,NCAM1,IRS2,CAMK2D,IRS1,PRKACB,MT2A,IL5RA,CISH,CD44,MAP3K8,MAP2K6
Pearson	0.1	multiscale	PFN	comp1_36	REACTOME_IMMUNE_SYSTEM	7526	1552	304	62.6904065904863	23	0.366882291101465	0.304783756179479	1.7340282425827e-10	2.16677233080164e-05	C4A,PLCG2,LYN,ICAM1,CFB,RNF182,RAPGEF4,DYNC1I1,TRIM36,ICAM4,RIPK3,PRLR,PYCARD,C4BPA,FBXO2,KLC3,TLR2,ASB12,LGALS3,RAP1GAP,C4BPB,CDH1,ASB9
Pearson	0.1	multiscale	PFN	comp1_36	REACTOME_CYTOKINE_SIGNALING_IN_IMMUNE_SYSTEM	7526	1552	101	20.8280627159182	3	0.144036439726447	0.11614165723156	2.14126802490699e-07	0.0267564287320278	LYN,ICAM1,PRLR
Pearson	0.1	multiscale	PFN	comp1_84	REACTOME_IMMUNE_SYSTEM	7526	1524	304	61.5593941004518	23	0.373622910623014	0.311996171718021	4.41122492734541e-10	5.51209022021373e-05	C4A,PLCG2,LYN,ICAM1,CFB,RNF182,RAPGEF4,DYNC1I1,TRIM36,ICAM4,RIPK3,PRLR,PYCARD,C4BPA,FBXO2,KLC3,TLR2,ASB12,LGALS3,RAP1GAP,C4BPB,CDH1,ASB9
Pearson	0.1	multiscale	PFN	comp1_84	REACTOME_CYTOKINE_SIGNALING_IN_IMMUNE_SYSTEM	7526	1524	101	20.4522986978475	3	0.146682778514072	0.118843196810768	3.22684635874839e-07	0.0403213813603764	LYN,ICAM1,PRLR
Pearson	0.1	walktrap	FDRN	walktrap.FDRN_0.1.1	IMMUNE_RESPONSE	7526	3407	152	68.8099920276375	30	0.435983192498417	0.29110151440959	2.55678504967564e-11	1.77492018148483e-07	CCBP2,AQP9,MS4A2,XBP1,IL6ST,PYDC1,OPRK1,BCL2,CX3CL1,DEFB1,CHST4,NFIL3,CD22,SEMA3C,CCL20,CEBPB,CRHR1,IFITM2,LTF,VIPR1,IL12A,FCN2,MNX1,SKAP1,APOA1,OPRD1,SPINK5,EREG,DMBT1,SFTPD
Pearson	0.1	walktrap	FDRN	walktrap.FDRN_0.1.1	IMMUNE_SYSTEM_PROCESS	7526	3407	193	87.3705819824608	39	0.446374501749674	0.2981929577426	1.4985335381382e-13	1.04028198217554e-09	CCBP2,AQP9,MS4A2,XBP1,IL6ST,PYDC1,AZU1,PREX1,CDK6,OPRK1,BCL2,CX3CL1,DEFB1,CHST4,IL8,NFIL3,CD22,SEMA3C,CCL20,CEBPB,CRHR1,IFITM2,LTF,VIPR1,CD24,KIRREL3,IL12A,FCN2,MNX1,SKAP1,APOA1,OPRD1,SPINK5,CTSE,EREG,DMBT1,CALCA,SFTPD,TPD52
Pearson	0.1	walktrap	FDRN	walktrap.FDRN_0.1.2	DEFENSE_RESPONSE	7526	2704	170	61.0789263885198	33	0.540284545770971	0.422544697455975	1.56944658902818e-06	0.0108950982210336	FOS,TPSAB1,AOC3,NOX4,INHBA,IL17RB,CX3CR1,TNFAIP6,LILRA2,CLEC5A,CCL21,IL29,HP,CDO1,ADORA3,TACR1,AGER,TLR3,AOX1,STAB2,COLEC12,CYSLTR1,GPR68,AFAP1L2,SCG2,MGLL,KRT1,NOS2,CAMP,CCL26,INHBB,IL17C,CADM1
Pearson	0.1	walktrap	FDRN	walktrap.FDRN_0.1.2	IMMUNE_RESPONSE	7526	2704	152	54.6117459473824	23	0.421154819370912	0.312138328193513	7.50914492524645e-09	5.21284840710609e-05	CTSG,IL16,TREM1,CXCL12,TREM2,THY1,DPP4,CCRL1,IL6,CCL21,IL29,GEM,IL17B,TGFB2,COLEC12,VTN,ARHGDIB,KRT1,IL27,ODZ1,CCL26,CADM1,GPR44
Pearson	0.1	walktrap	FDRN	walktrap.FDRN_0.1.2	IMMUNE_SYSTEM_PROCESS	7526	2704	193	69.3425458410842	33	0.475898304565104	0.360034163439349	4.38222665579565e-09	3.04214174445334e-05	CTSG,HELLS,IL16,INHBA,SAA1,TREM1,CXCL12,TREM2,THY1,DPP4,CCRL1,IL6,CCL21,IL29,GEM,MMP9,IL17B,ZBTB16,CARTPT,TGFB2,COLEC12,VTN,TBX1,ARHGDIB,SCG2,KRT1,IL27,ODZ1,INHA,CCL26,SCIN,CADM1,GPR44
Pearson	0.1	walktrap	FDRN	walktrap.FDRN_0.1.1	KEGG_CYTOKINE_CYTOKINE_RECEPTOR_INTERACTION	7526	3407	168	76.0531490831783	40	0.525947978252058	0.370474792865792	4.72334692322389e-09	3.27894743410202e-05	CXCL1,EGFR,CXCL2,IL20,IL6ST,CXCL5,IL12RB2,CCL7,IL24,GDF5,KITLG,CX3CL1,MET,PRLR,IL22RA2,IL8,TNFRSF21,CXCL3,BMP2,CCL20,BMPR1B,CXCL6,EDAR,LIF,TNFRSF10D,IL12A,FLT3,IL20RB,TNFRSF11A,IL1A,EPO,IL20RA,AMHR2,TNFSF15,CSF3R,IL19,TNFRSF10C,EGF,CXCR1,IL5RA
Pearson	0.1	walktrap	FDRN	walktrap.FDRN_0.1.1	KEGG_ECM_RECEPTOR_INTERACTION	7526	3407	61	27.6145362742493	11	0.398340927790903	0.263644461197582	6.92424169229832e-06	0.0480680858279349	LAMC2,CHAD,COL11A2,LAMB3,ITGB8,ITGA6,ITGB4,ITGA3,COL2A1,CD44,SV2C
Pearson	0.1	walktrap	FDRN	walktrap.FDRN_0.1.1	KEGG_ANTIGEN_PROCESSING_AND_PRESENTATION	7526	3407	39	17.6551953228807	1	0.0566405515040678	0.0315379816801793	1.91048459627541e-09	1.32625840673439e-05	HSPA2
Pearson	0.1	walktrap	FDRN	walktrap.FDRN_0.1.1	KEGG_T_CELL_RECEPTOR_SIGNALING_PATHWAY	7526	3407	40	18.107892638852	4	0.220898150865864	0.133340961121051	1.57025906816429e-06	0.0109007384511965	PAK3,VAV3,NFATC4,CBLC
Pearson	0.1	walktrap	FDRN	walktrap.FDRN_0.1.1	KEGG_INTESTINAL_IMMUNE_NETWORK_FOR_IGA_PRODUCTION	7526	3407	33	14.9390114270529	0	0	0	2.16872789108699e-09	1.50553090199259e-05
Pearson	0.1	walktrap	FDRN	walktrap.FDRN_0.1.1	KEGG_LEISHMANIA_INFECTION	7526	3407	40	18.107892638852	3	0.165673613149398	0.0972294845309013	1.96119870894464e-07	0.00136146414374937	PTGS2,IL12A,IL1A
Pearson	0.1	walktrap	FDRN	walktrap.FDRN_0.1.1	KEGG_AUTOIMMUNE_THYROID_DISEASE	7526	3407	29	13.1282221631677	1	0.0761717761606429	0.0429055872620567	6.16186398030663e-07	0.00427756597512886	CGA
Pearson	0.1	walktrap	FDRN	walktrap.FDRN_0.1.1	KEGG_SYSTEMIC_LUPUS_ERYTHEMATOSUS	7526	3407	83	37.5738772256179	11	0.292756585484881	0.182098312557448	3.77686425069162e-10	2.62189916283012e-06	C4A,HIST2H2BE,HIST1H2BD,HIST2H4A,HIST1H2AC,HIST4H4,HIST1H4J,H2AFJ,C5,H2AFY2,GRIN2B
Pearson	0.1	walktrap	FDRN	walktrap.FDRN_0.1.1	KEGG_ALLOGRAFT_REJECTION	7526	3407	28	12.6755248471964	1	0.0788921967378087	0.0445054122414295	1.09169813393601e-06	0.00757856844578378	IL12A
Pearson	0.1	walktrap	FDRN	walktrap.FDRN_0.1.1	KEGG_GRAFT_VERSUS_HOST_DISEASE	7526	3407	33	14.9390114270529	1	0.0669388335957165	0.0375060610188752	6.18291745568078e-08	0.00042921812977336	IL1A
Pearson	0.1	walktrap	FDRN	walktrap.FDRN_0.1.1	KEGG_PRIMARY_IMMUNODEFICIENCY	7526	3407	21	9.50664363539729	0	0	0	3.10978112467187e-06	0.0215881005674721
Pearson	0.1	walktrap	FDRN	walktrap.FDRN_0.1.1	KEGG_VIRAL_MYOCARDITIS	7526	3407	42	19.0132872707946	3	0.157784393475617	0.0922006574470245	6.74189401628673e-08	0.000468022282610625	DMD,CXADR,CCND1
Pearson	0.1	walktrap	FDRN	walktrap.FDRN_0.1.2	KEGG_ANTIGEN_PROCESSING_AND_PRESENTATION	7526	2704	39	14.012224289131	1	0.0713662570171446	0.0465847371184527	6.28523077027907e-07	0.00436320720072773	HSPA6
Pearson	0.1	walktrap	FDRN	walktrap.FDRN_0.1.2	KEGG_NATURAL_KILLER_CELL_MEDIATED_CYTOTOXICITY	7526	2704	62	22.2758437416955	6	0.269350066806642	0.189324886111577	2.22764892317026e-06	0.0154643388246479	NFATC2,RAC3,TNFSF10,PIK3R1,PAK1,PRKCG
Pearson	0.1	walktrap	FDRN	walktrap.FDRN_0.1.1	REACTOME_IMMUNOREGULATORY_INTERACTIONS_BETWEEN_A_LYMPHOID_AND_A_NON_LYMPHOID_CELL	7526	3407	49	22.1821684825937	6	0.270487531672487	0.167259575395627	7.40409368369313e-07	0.00513992183521977	ULBP1,ULBP3,ULBP2,CXADR,RAET1E,CDH1
Pearson	0.1	walktrap	FDRN	walktrap.FDRN_0.1.1	REACTOME_CELL_CYCLE	7526	3407	115	52.0601913366994	22	0.422587766873828	0.281405705081367	2.94797575893393e-09	2.04648477185193e-05	HIST2H2BE,CCNE1,HIST1H2BD,HIST2H4A,CENPN,CDKN2A,HIST1H2AC,CDK6,CDC25B,SKP2,MYC,HIST4H4,SMC1B,HIST1H4J,CCND1,STAG3,TUBA4A,CCNA1,CENPP,HSPA2,PSMD3,SYCP1
Pearson	0.1	walktrap	FDRN	walktrap.FDRN_0.1.1	REACTOME_TCR_SIGNALING	7526	3407	25	11.3174328992825	1	0.0883592603463458	0.0501046583028558	6.02251230148606e-06	0.0418082803969162	EVL
Pearson	0.1	walktrap	FDRN	walktrap.FDRN_0.1.1	REACTOME_CELL_CYCLE_MITOTIC	7526	3407	77	34.8576933297901	12	0.344256858492256	0.220490430927734	2.90746784234767e-08	0.000201836417615775	CCNE1,CENPN,CDKN2A,CDK6,CDC25B,SKP2,MYC,CCND1,TUBA4A,CCNA1,CENPP,PSMD3
Pearson	0.1	walktrap	FDRN	walktrap.FDRN_0.1.1	REACTOME_COSTIMULATION_BY_THE_CD28_FAMILY	7526	3407	28	12.6755248471964	0	0	0	4.49021868372682e-08	0.000311710981024316
Pearson	0.1	walktrap	FDRN	walktrap.FDRN_0.1.1	REACTOME_MITOTIC_M_M_G1_PHASES	7526	3407	43	19.4659845867659	3	0.154114988976184	0.089874687848744	3.94215527063383e-08	0.0002736644188874	CENPN,CENPP,PSMD3
Pearson	0.1	walktrap	FDRN	walktrap.FDRN_0.1.1	REACTOME_INTERFERON_ALPHA_BETA_SIGNALING	7526	3407	32	14.4863141110816	1	0.0690306721455826	0.0387253236999929	1.10030201976234e-07	0.000763829662119016	IFITM2
Pearson	0.1	walktrap	FDRN	walktrap.FDRN_0.1.1	REACTOME_INTERFERON_SIGNALING	7526	3407	60	27.161838958278	6	0.220898150865864	0.132829926015974	3.21078309335409e-09	2.22892562340641e-05	IFITM2,CAMK2B,NCAM1,CAMK2D,MT2A,CD44
Pearson	0.1	walktrap	FDRN	walktrap.FDRN_0.1.1	REACTOME_DNA_REPLICATION	7526	3407	50	22.634865798565	4	0.176718520692692	0.104070986136424	8.9083495546882e-09	6.18417626086455e-05	CENPN,CCNA1,CENPP,PSMD3
Pearson	0.1	walktrap	FDRN	walktrap.FDRN_0.1.1	REACTOME_HEMOSTASIS	7526	3407	201	90.9921605102312	57	0.626427592007675	0.469739453097817	4.63863168541681e-07	0.00322013811601635	THPO,FGB,GRB7,GATA3,FGG,LRP8,KCNMB1,SLC7A8,SLC7A5,MYB,MAG,PLA2G4A,DGKE,PRKCA,RAPGEF3,PDE9A,RHOB,SERPINB2,ANGPT1,VAV3,F7,TF,GNAI1,CXADR,SERPINA1,PDE11A,PLAT,GNG13,SLC16A1,RAPGEF4,DGKG,GNA14,GATA2,ABCC4,TUBA4A,L1CAM,GNG3,GATA6,SLC16A8,PDE6B,ITGA3,ADRA2B,DOCK3,ATP2A3,APOA1,ATP2B3,SERPINC1,EGF,ATP1B1,NFE2,PDE6A,GATA5,GATA4,PRKACB,ATP2B2,GRB14,NOS1
Pearson	0.1	walktrap	FDRN	walktrap.FDRN_0.1.1	REACTOME_INNATE_IMMUNE_SYSTEM	7526	3407	77	34.8576933297901	16	0.459009144656342	0.313942546296012	5.95791178726593e-06	0.0413598236272001	C4A,S100B,DUSP4,BCL2,DEFB1,CFB,LBP,DEFB132,MAP3K1,PYCARD,C5,C4BPA,RIPK3,S100A12,MAP2K6,C4BPB
Pearson	0.1	walktrap	FDRN	walktrap.FDRN_0.1.1	REACTOME_IMMUNE_SYSTEM	7526	3407	304	137.619984055275	59	0.428716805956776	0.278708086066462	4.858851085083e-22	3.37301442326462e-18	C4A,IL6ST,ULBP1,S100B,DUSP4,WWP1,UBE2E3,ULBP3,BCL2,CTSL2,EVL,SKP2,RAPGEF3,ASB16,PRLR,DEFB1,CFB,RNF182,CISH,ULBP2,CXADR,IRS1,IFITM2,DYNC2H1,LBP,RAPGEF4,DEFB132,MAP3K1,DYNC1I1,RAET1E,ASB13,TRIM36,FBXO17,PYCARD,C5,C4BPA,FBXO27,TRIM9,RIPK3,CAMK2B,S100A12,SPTBN2,IL1A,NCAM1,ASB12,CAMK2D,CTSF,CDH1,MT2A,PSMD3,PRKACB,FBXO2,ASB9,ASB15,MAP2K6,CD44,IL5RA,C4BPB,RAP1GAP2
Pearson	0.1	walktrap	FDRN	walktrap.FDRN_0.1.1	REACTOME_ADAPTIVE_IMMUNE_SYSTEM	7526	3407	170	76.9585437151209	31	0.402814275108341	0.262971327980402	6.14823470854999e-14	4.2681045346754e-10	ULBP1,WWP1,UBE2E3,ULBP3,CTSL2,EVL,SKP2,RAPGEF3,ASB16,RNF182,ULBP2,CXADR,DYNC2H1,RAPGEF4,DYNC1I1,RAET1E,ASB13,TRIM36,FBXO17,FBXO27,TRIM9,SPTBN2,ASB12,CTSF,CDH1,PSMD3,PRKACB,FBXO2,ASB9,ASB15,RAP1GAP2
Pearson	0.1	walktrap	FDRN	walktrap.FDRN_0.1.1	REACTOME_CYTOKINE_SIGNALING_IN_IMMUNE_SYSTEM	7526	3407	101	45.7224289131012	14	0.306195456645753	0.191260600976296	1.23087448281946e-11	8.54473065973269e-08	IL6ST,PRLR,CISH,IRS1,IFITM2,CAMK2B,IL1A,NCAM1,CAMK2D,MT2A,PRKACB,MAP2K6,CD44,IL5RA
Pearson	0.1	walktrap	FDRN	walktrap.FDRN_0.1.2	REACTOME_IMMUNOREGULATORY_INTERACTIONS_BETWEEN_A_LYMPHOID_AND_A_NON_LYMPHOID_CELL	7526	2704	49	17.6051023119851	1	0.0568017147687477	0.0368027068051573	8.84941571345037e-09	6.14326438827725e-05	C3
Pearson	0.1	walktrap	FDRN	walktrap.FDRN_0.1.2	REACTOME_INTERFERON_GAMMA_SIGNALING	7526	2704	39	14.012224289131	2	0.142732514034289	0.095738803382511	7.08166211258692e-06	0.0491608983855784	CAMK2A,SOCS3
Pearson	0.1	walktrap	FDRN	walktrap.FDRN_0.1.2	REACTOME_INTERFERON_SIGNALING	7526	2704	60	21.5572681371246	5	0.23194033530572	0.160571034984371	8.29985788447063e-07	0.00576176134339951	EGR1,USP18,KPNA2,CAMK2A,SOCS3
Pearson	0.1	walktrap	FDRN	walktrap.FDRN_0.1.2	REACTOME_IMMUNE_SYSTEM	7526	2704	304	109.223491894765	68	0.622576689504827	0.501328133021199	1.36722408162237e-07	0.000949126957462249	KIF2C,CDC20,UBE2C,C1S,KIF4A,KIF20A,CTSK,KIF15,CDK1,KIF23,KIF11,FOS,KIF18A,C7,MRC2,C6,SAA1,CD80,EGR1,UBE2S,KIF4B,CFH,C3,CD36,USP18,KPNA2,PRKG1,HGF,IL6,NR4A1,PROS1,REL,GAB2,CFI,CAMK2A,ZBTB16,CFD,AKT3,IL1R1,TXNIP,AGER,SOCS3,TLR3,MASP1,DUSP6,KLHL13,PELI2,LGALS3,GHR,MASP2,SPSB4,SOCS2,KIF26A,LNPEP,KIF5A,IRAK3,PIK3R1,KLC3,ITPR2,MAPK10,IRS2,PARK2,MAPK12,TRIM63,C8G,CDKN1A,SH3GL2,PAK1
Pearson	0.1	walktrap	FDRN	walktrap.FDRN_0.1.2	REACTOME_CYTOKINE_SIGNALING_IN_IMMUNE_SYSTEM	7526	2704	101	36.2880680308265	16	0.44091628097721	0.331763123946604	5.92874925567128e-06	0.04115737733287	CDK1,EGR1,USP18,KPNA2,HGF,IL6,GAB2,CAMK2A,IL1R1,SOCS3,PELI2,GHR,SOCS2,IRAK3,PIK3R1,IRS2
Pearson	0.1	walktrap	PFN	walktrap.PFN_0.1.1	REACTOME_IMMUNE_SYSTEM	7526	955	304	38.5756045708212	13	0.33700055111601	0.297854236444598	3.46848375568064e-07	0.0216703928087415	RNF182,RAPGEF4,DYNC1I1,RIPK3,PRLR,C4BPA,FBXO2,KLC3,ASB12,CTSF,C4BPB,CDH1,ASB9
Pearson	0.1	walktrap	PFN	walktrap.PFN_0.1.2	REACTOME_IMMUNE_SYSTEM	7526	862	304	34.8190273717778	8	0.22975943338625	0.201555947378087	8.64736235158325e-09	0.000540269905002218	IL6ST,WWP1,CXADR,BCL2,IRS1,MAP3K1,MAP3K8,RAP1GAP2
Pearson	0.1	WGCNA	WGCN	grey	DEFENSE_RESPONSE	7526	1885	170	42.5790592612277	18	0.422743017631456	0.348173132785281	1.47326162592092e-06	0.0443186562309531	IL1A,DCDC2,LALBA,ANKRD1,WFDC12,PYDC1,CSF3R,NOS2,CCL26,MST1R,EREG,ADORA2A,DMBT1,SFTPD,ADORA1,ALOX15,CCL3L3,P2RY11
Pearson	0.1	WGCNA	WGCN	grey	IMMUNE_RESPONSE	7526	1885	152	38.0706882806272	15	0.394003908976686	0.322278251183537	1.61857730843588e-06	0.0486900425923681	LTF,APOA1,FCN2,MNX1,ODZ1,PYDC1,CCL26,CCBP2,EREG,SPINK5,DMBT1,SFTPD,GPR44,OPRD1,MADCAM1
Pearson	0.1	WGCNA	WGCN	grey	IMMUNE_SYSTEM_PROCESS	7526	1885	193	48.3397555142174	22	0.455111941836973	0.377756088410317	1.39521112669729e-06	0.0419707411133079	LTF,TPD52,APOA1,FCN2,MNX1,INHA,CARTPT,ODZ1,PYDC1,CCL26,CCBP2,CTSE,EREG,SPINK5,TBX1,DMBT1,SFTPD,GPR44,OPRD1,CALCA,SCIN,MADCAM1
Pearson	0.1	WGCNA	WGCN	grey	KEGG_SYSTEMIC_LUPUS_ERYTHEMATOSUS	7526	1885	83	20.7885995216583	3	0.144309865456521	0.110822835087981	1.39009840210229e-07	0.00418169401320411	H2AFJ,GRIN2A,C8B
Pearson	0.1	WGCNA	WGCN	blue	REACTOME_IMMUNE_SYSTEM	7526	1182	304	47.7448844007441	15	0.314169783596046	0.269329157198643	2.31682124452644e-09	6.96946166778444e-05	UBE2E3,BCL2,EVL,WWP1,ULBP3,ASB16,PRLR,IRS1,ULBP1,CISH,ULBP2,RNF182,RIPK3,DYNC1I1,ASB12
Pearson	0.1	WGCNA	WGCN	grey	REACTOME_CELL_CYCLE	7526	1885	115	28.8034812649482	5	0.173590128012917	0.133747081792215	2.39860792006442e-09	7.21549234513779e-05	CDC14A,SYCP2,PRKAR2B,SYCP1,RPS27
Pearson	0.1	WGCNA	WGCN	grey	REACTOME_CELL_CYCLE_MITOTIC	7526	1885	77	19.2858091947914	3	0.155554790037549	0.11993736039615	6.41451760546734e-07	0.0192961518607669	CDC14A,PRKAR2B,RPS27
Pearson	0.1	WGCNA	WGCN	grey	REACTOME_IMMUNE_SYSTEM	7526	1885	304	76.1413765612543	27	0.354603518079017	0.281417156089285	2.12968800076045e-13	6.40652744388759e-09	PYCARD,IL1A,C4BPA,NCAM1,KLC3,TRIM36,MT2A,MAPK12,ASB15,IRS2,KIF5A,ITPR2,CDH1,ASB9,PRKACB,MAP2K6,SH3GL2,FBXO2,RAET1E,MAPK10,RAP1GAP2,TMEM189-UBE2V1,GAB2,PAK1,C4BPB,CFHR3,C8B
Pearson	0.1	WGCNA	WGCN	grey	REACTOME_ADAPTIVE_IMMUNE_SYSTEM	7526	1885	170	42.5790592612277	14	0.328800124824466	0.263112269048301	1.25699878871016e-08	0.00037813037561979	KLC3,TRIM36,ASB15,KIF5A,ITPR2,CDH1,ASB9,PRKACB,SH3GL2,FBXO2,RAET1E,RAP1GAP2,TMEM189-UBE2V1,PAK1
Pearson	0.2	eigenvector	FDRN	leq.FDRN_0.2.1	STRUCTURAL_CONSTITUENT_OF_RIBOSOME	7526	7517	4	3.99521658251395	2	0.500598643075695	0.000977731724757217	7.61858161000366e-06	0.0176293978455485	RPS27,RPL21
Pearson	0.2	eigenvector	FDRN	leq.FDRN_0.2.1	KEGG_RIBOSOME	7526	7517	5	4.99402072814244	3	0.600718371690834	0.00147901564208692	1.26897601194619e-05	0.0293641049164348	RPL36A,RPS27,RPL21
Pearson	0.2	eigenvector	FDRN	leq.FDRN_0.2.1	REACTOME_SRP_DEPENDENT_COTRANSLATIONAL_PROTEIN_TARGETING_TO_MEMBRANE	7526	7517	6	5.99282487377093	4	0.66746485743426	0.00195293244149339	1.90228334009521e-05	0.0440188364898032	RPL36A,RPS27,FAM153A,RPL21
Pearson	0.2	eigenvector	FDRN	leq.FDRN_0.2.1	REACTOME_PEPTIDE_CHAIN_ELONGATION	7526	7517	6	5.99282487377093	4	0.66746485743426	0.00195293244149339	1.90228334009521e-05	0.0440188364898032	RPL36A,RPS27,FAM153A,RPL21
Pearson	0.2	eigenvector	FDRN	leq.FDRN_0.2.1	REACTOME_INFLUENZA_LIFE_CYCLE	7526	7517	6	5.99282487377093	4	0.66746485743426	0.00195293244149339	1.90228334009521e-05	0.0440188364898032	RPL36A,RPS27,FAM153A,RPL21
Pearson	0.2	eigenvector	FDRN	leq.FDRN_0.2.1	REACTOME_INFLUENZA_VIRAL_RNA_TRANSCRIPTION_AND_REPLICATION	7526	7517	6	5.99282487377093	4	0.66746485743426	0.00195293244149339	1.90228334009521e-05	0.0440188364898032	RPL36A,RPS27,FAM153A,RPL21
Pearson	0.2	eigenvector	PFN	leq.PFN_0.2.2	IMMUNE_RESPONSE	7526	1299	152	26.2354504384799	8	0.304930918520319	0.261798079636321	7.46800142253079e-06	0.0345619105834725	XBP1,OPRK1,CRHR1,SEMA3C,VIPR1,SKAP1,FCN2,CHST4
Pearson	0.2	eigenvector	PFN	leq.PFN_0.2.2	IMMUNE_SYSTEM_PROCESS	7526	1299	193	33.3121179909647	12	0.360229271619859	0.311483262185908	4.06058406070545e-06	0.0187923830329448	XBP1,CDK6,OPRK1,CRHR1,SEMA3C,KIRREL3,VIPR1,SKAP1,INHA,CTSE,FCN2,CHST4
Pearson	0.2	eigenvector	PFN	leq.PFN_0.2.2	KEGG_CYTOKINE_CYTOKINE_RECEPTOR_INTERACTION	7526	1299	168	28.9970768004252	10	0.344862348326552	0.2980238498932	1.04068222527372e-05	0.0481627733856678	IL12RB2,GDF5,IL22RA2,BMP2,PRLR,EGF,IL20RB,TNFSF10,TNFRSF11A,CLCF1
Pearson	0.2	eigenvector	PFN	leq.PFN_0.2.2	REACTOME_CELL_CYCLE	7526	1299	115	19.8491894764815	4	0.201519563543863	0.170212181752467	4.78774206010168e-06	0.0221576702541506	CDK6,MYC,CCNA1,HSPA2
Pearson	0.2	eigenvector	PFN	leq.PFN_0.2.2	REACTOME_IMMUNE_SYSTEM	7526	1299	304	52.4709008769599	15	0.285872736112799	0.240058800985267	3.76459181162293e-11	1.74225309041909e-07	C4A,UBE2E3,RNF182,CXADR,RAPGEF4,DYNC1I1,RIPK3,PRLR,KLC3,EVL,ASB12,CTSF,RAP1GAP,CDH1,ASB9
Pearson	0.2	eigenvector	PFN	leq.PFN_0.2.2	REACTOME_CYTOKINE_SIGNALING_IN_IMMUNE_SYSTEM	7526	1299	101	17.4327664097794	1	0.0573632420978818	0.0472106484127462	9.51237621679583e-08	0.000440232771313311	PRLR
Pearson	0.2	multiscale	PFN	comp1_2	SYSTEM_DEVELOPMENT	7526	5956	506	400.443263353707	349	0.871534202066803	0.560253832717348	1.66953919850419e-08	0.00220208881204306	CD3D,NPR3,PTPRC,CD79A,IKZF1,S100A7,CD4,ZAP70,LCK,CXCL10,DLX6,HOXC11,KLK5,ZIC1,CD40LG,ITGAX,MAP4K1,KRT5,ERBB2,HCLS1,KRT14,KLK7,KRT6B,KRT6A,VCX3A,PAX5,MAPT,COL4A3,ETV7,COL17A1,KRT17,FOXC1,LRMP,SRGN,HCK,CSF1,SPRR1B,FGF13,IKZF3,FOXL2,KRT16,CXCL1,GJB5,IL20,NFAM1,MAL,LYN,DLX5,SCRG1,FOXC2,B3GNT5,SOX8,UGT8,ADORA2A,KRT31,DOC2A,LAMC2,CHRNA7,CLEC3A,APOE,RAB26,AZU1,GFRA3,S100B,FZD9,POU4F1,SFTPB,FABP7,CDK6,CC…
Pearson	0.2	multiscale	PFN	comp1_2	SKELETAL_DEVELOPMENT	7526	5956	68	53.8145096997077	34	0.631799865681665	0.259433499852962	8.21849939172572e-08	0.0108400363276984	NPR3,DLX6,SRGN,DLX5,CLEC3A,CDK6,IGFBP4,FGFR1,MSX2,TBX3,EN1,COL19A1,BMPR1B,DLL3,ATP6V0A4,HOXD13,TRPS1,CHRD,TBX1,ALX1,ATP6V1B1,EXTL1,ACHE,HOXA13,DSCAML1,COL2A1,INHA,TBX4,BMP4,COL9A2,MGP,FGFR3,ANKH,MEPE
Pearson	0.2	multiscale	PFN	comp1_2	MULTICELLULAR_ORGANISMAL_DEVELOPMENT	7526	5956	590	466.920010629817	409	0.87595303411458	0.565893062283854	3.13218887070386e-09	0.000413129447668098	CD3D,NPR3,PTPRC,CD79A,IKZF1,S100A7,CD4,ZAP70,LCK,TBX21,CXCL10,SPRR2A,DLX6,HOXC11,THPO,KLK5,ZIC1,CD40LG,SPRR2D,RECQL4,ITGAX,MAP4K1,KRT5,ERBB2,HOXB2,HCLS1,KRT14,CCBP2,CSF1R,KLK7,KRT6B,KRT6A,VCX3A,PAX5,MAPT,COL4A3,ETV7,HELLS,COL17A1,KRT17,HOXA9,TCL1A,FOXC1,LRMP,SRGN,HCK,CSF1,SPRR1B,SPDEF,TNFRSF17,FGF13,AFF3,IKZF3,FOXL2,KRT16,NAT8,ERBB4,CXCL1,GJB5,IL20,NFAM1,MAL,LYN,DLX5,SCRG1,FOXC2,B3GNT5,SOX8,UGT8,…
Pearson	0.2	multiscale	PFN	comp1_2	ANATOMICAL_STRUCTURE_DEVELOPMENT	7526	5956	588	465.337230932766	409	0.878932466203405	0.57303301203698	7.42338213043592e-09	0.000979129256240237	CD3D,NPR3,PTPRC,CD79A,CD3G,IKZF1,S100A7,CD4,SPN,ZAP70,HOXB5,LCK,CXCL10,DLX6,HOXC11,KLK5,ZIC1,CD40LG,HOXA11,ITGAX,EOMES,MAP4K1,KRT5,ERBB2,HCLS1,KRT14,KLK7,KRT6B,SOX10,KRT6A,VCX3A,PAX5,MAPT,COL4A3,ETV7,COL17A1,KRT17,CCL4,GATA3,DUOX2,FOXC1,LRMP,SRGN,HCK,CSF1,SPRR1B,FGF13,IKZF3,FOXL2,KRT16,NAT8,SFRP1,CXCL1,GJB5,IL20,NFAM1,MAL,LYN,DLX5,SCRG1,FOXC2,B3GNT5,SOX8,UGT8,ADORA2A,KRT31,DOC2A,LAMC2,CHRNA7,CLEC…
Pearson	0.2	multiscale	PFN	comp1_5	SIGNAL_TRANSDUCTION	7526	4293	725	413.556338028169	345	0.834227330779055	0.656137304232099	4.54532281180974e-08	0.00599518988232081	ZIC1,ESR1,CCBP2,DUOX2,FGF13,TP63,MAML2,FOXL2,NPY1R,CLEC7A,ROPN1B,ERBB4,SFRP1,CXCL1,EGFR,IL20,AR,IL6ST,ANXA1,PYDC1,LYN,GRM6,FOXC2,PGR,RUNDC3A,CXCL5,GPR143,IL12RB2,SIRPB1,ERN1,EDN3,EDARADD,CHRNA7,GABBR2,STC2,DUOX1,AZU1,GFRA3,PTK7,GRIA4,DUSP4,GDF5,IGFBP4,PLD1,IGSF1,PTPRT,DAPK1,RGR,GRIK3,IGFALS,GRPR,RHBDL1,CHRM3,REL,FGFR1,GPRC5C,PDE9A,INPP4B,NPY2R,IGF1R,CHRM1,CHRNB2,KIAA1804,GRIA2,RET,WNK4,IL8,CEACAM…
Pearson	0.2	multiscale	PFN	comp1_5	M_PHASE	7526	4293	53	30.2323943661972	12	0.396925227113906	0.218271572938787	3.30030562868924e-07	0.0435303711812853	TTK,BRSK1,DUSP13,CCNA1,NPM2,EGF,HSPA2,EPGN,TGFA,EREG,MSH4,SYCP1
Pearson	0.2	multiscale	PFN	comp1_5	DEFENSE_RESPONSE	7526	4293	170	96.9718309859155	53	0.546550472040668	0.332953613325162	5.2365606051022e-12	6.9069187069177e-07	S100A8,S100A7,ORM1,GAGE1,GATA3,TFF3,IL17RB,CXCL1,CXCL2,IL20,ANXA1,PYDC1,PTX3,DCDC2,PGLYRP2,ADORA2A,CHRNA7,CHST2,AZU1,S100A9,FOSL1,IL8,CX3CL1,KCNN4,LBP,BCL2,IL12A,ORM2,CYP4F11,CXCL6,UMOD,DEFB1,NFATC4,CAMP,ALOX15,S1PR3,HDAC9,IL1RL2,SFTPD,CADM1,MST1R,DMBT1,S100A12,WFDC12,FAIM3,CEBPB,PGLYRP4,CCL20,EREG,FOXN1,ADORA2B,C5,SCG2
Pearson	0.2	multiscale	PFN	comp1_5	CELL_CYCLE_PROCESS	7526	4293	78	44.4929577464789	18	0.404558404558405	0.222708482471292	8.824864595878e-10	0.000116398199046712	TTK,CDK6,KRT7,BRSK1,DUSP13,MYO16,TPD52L1,CCNA1,NPM2,EGF,HSPA2,EPGN,APBB2,TGFA,EREG,USH1C,MSH4,SYCP1
Pearson	0.2	multiscale	PFN	comp1_5	MITOTIC_CELL_CYCLE	7526	4293	66	37.6478873239437	15	0.398428731762065	0.218807718346951	1.2601380627386e-08	0.00166209690199096	TTK,FOXC1,CDK6,BRSK1,BTG3,MYO16,TPD52L1,NPM2,EGF,EPGN,APBB2,ASNS,TGFA,EREG,USH1C
Pearson	0.2	multiscale	PFN	comp1_5	POSITIVE_REGULATION_OF_MULTICELLULAR_ORGANISMAL_PROCESS	7526	4293	37	21.1056338028169	5	0.236903570236904	0.116674727696188	4.99997616097826e-08	0.00659486855680711	CD24,IL12A,BMP4,CADM1,EREG
Pearson	0.2	multiscale	PFN	comp1_5	CELL_CYCLE_PHASE	7526	4293	74	42.2112676056338	18	0.426426426426426	0.238915404857578	9.319134668688e-09	0.00122917522453061	TTK,CDK6,KRT7,BRSK1,DUSP13,MYO16,TPD52L1,CCNA1,NPM2,EGF,HSPA2,EPGN,APBB2,TGFA,EREG,USH1C,MSH4,SYCP1
Pearson	0.2	multiscale	PFN	comp1_5	IMMUNE_RESPONSE	7526	4293	152	86.7042253521127	30	0.346003898635478	0.179477715389492	2.0854748799221e-21	2.75069965711965e-16	CCBP2,XBP1,IL6ST,PYDC1,CD22,OPRK1,CX3CL1,CRHR1,SEMA3C,LTF,BCL2,MBP,VIPR1,VTN,IL12A,DEFB1,APOA1,SKAP1,OPRD1,SPINK5,FCN2,SFTPD,CADM1,DMBT1,CEBPB,NFIL3,CHST4,CCL20,EREG,GPR44
Pearson	0.2	multiscale	PFN	comp1_5	CELL_PROLIFERATION_GO_0008283	7526	4293	237	135.19014084507	93	0.687919987498047	0.475037215287654	1.63366998460786e-08	0.00215477803629807	THPO,TTK,MIA,KRT16,ERBB4,CXCL1,EGFR,HOXC10,PDZK1,LYN,CXCL5,IL12RB2,FSCN1,RARRES1,CHRNA7,CDCA7,ELF5,S100B,GPNMB,FABP7,CDK6,RERG,IGFBP4,KLK8,FGFBP1,CHRM3,CRIP1,TBX3,FOSL1,BTG2,KRT4,IGF1R,CHRM1,MYC,IL8,CCKBR,BNIPL,EDN1,PTN,AREG,PYY,CD24,VIPR1,FLT3,FRK,ALOX15B,SPEG,CBFA2T3,BTG3,UMOD,TACSTD2,TNFSF15,INHA,PRTN3,ADRA1D,EHF,MYO16,SCIN,BNC1,S1PR3,NR6A1,SFTPD,TOB1,CADM1,ALOX12,MST1R,RPS27,TM4SF4,EPGN,LIF,L…
Pearson	0.2	multiscale	PFN	comp1_5	IMMUNE_SYSTEM_PROCESS	7526	4293	193	110.091549295775	46	0.417834068956694	0.227423829810245	2.08759486385722e-21	2.7534958735304e-16	CCBP2,CLEC7A,XBP1,IL6ST,PYDC1,LYN,AZU1,CDK6,PREX1,IL8,CD22,OPRK1,CX3CL1,CRHR1,SEMA3C,LTF,BCL2,CARTPT,CD24,KIRREL3,MBP,VIPR1,VTN,IL12A,TBX1,DEFB1,APOA1,SKAP1,INHA,OPRD1,SCIN,SPINK5,HDAC9,CTSE,FCN2,SFTPD,CADM1,DMBT1,CEBPB,NFIL3,CHST4,CCL20,EREG,TPD52,SCG2,GPR44
Pearson	0.2	multiscale	PFN	comp1_5	POSITIVE_REGULATION_OF_BIOLOGICAL_PROCESS	7526	4293	267	152.302816901408	108	0.709113607990013	0.498964470908167	2.1163769320021e-08	0.00279145884577213	TTK,MAPT,TP63,MAML2,EGFR,HOXC10,IL20,PYDC1,LYN,CXCL5,IL12RB2,PLAGL1,ERN1,CHRNA7,AZU1,CDK6,BOC,DAPK1,REL,PRKCA,TBX3,FOSL1,IGF1R,ANGPTL4,CHRM1,MYC,IL8,CXXC5,CCKBR,CX3CL1,PPARA,CREB5,TMEM101,EDN1,PTN,BMPR1B,TPPP,TFAP2B,CARTPT,HIF1A,FOXE1,CD24,PPARGC1B,VIPR1,BIK,GATA2,GRM4,IL12A,RIPK3,ARNT2,FLT3,ALOX15B,MSTN,PPARGC1A,AIFM3,ERN2,ESRRG,PYCARD,NPAS2,PMAIP1,INHA,PRTN3,RHOB,ADRA1D,EHF,SCIN,BNC1,S1PR3,TPD5…
Pearson	0.2	multiscale	PFN	comp1_5	RESPONSE_TO_EXTERNAL_STIMULUS	7526	4293	193	110.091549295775	75	0.681251199385914	0.469429334236096	2.02627007198176e-07	0.026726096995425	S100A8,ORM1,CCBP2,CXCL1,CXCL2,IL20,ANXA1,PTX3,GRM6,CXCL5,SPRR3,PGLYRP2,ALB,ADORA2A,CHRNA7,CHST2,STC2,TMPRSS6,KLK8,PLD1,S100A9,HOXB13,FOSL1,IL8,CX3CL1,RTN4RL1,CACNA1F,LBP,PLAT,CARTPT,ADM,RP1,F7,L3MBTL4,ORM2,CYP4F11,CXCL6,NR2E3,DEFB1,GLRB,NUAK2,GIPR,NFATC4,FADS1,INHA,ABCA4,ENPP1,ITGA2,ALOX15,S1PR3,HDAC9,STC1,SFTPD,FGF2,SREBF1,S100A12,CCL15,SHROOM2,CEBPB,PGLYRP4,ASNS,CCL20,EREG,SHROOM3,TRPV4,KAL1,C5…
Pearson	0.2	multiscale	PFN	comp1_5	RESPONSE_TO_WOUNDING	7526	4293	120	68.4507042253521	39	0.569753086419753	0.356801202094397	4.02609226523584e-08	0.00531033517600077	S100A8,ORM1,CXCL1,CXCL2,IL20,ANXA1,PTX3,SPRR3,ADORA2A,CHRNA7,CHST2,TMPRSS6,KLK8,S100A9,HOXB13,IL8,CX3CL1,RTN4RL1,LBP,PLAT,ADM,F7,L3MBTL4,ORM2,CYP4F11,CXCL6,NFATC4,ITGA2,ALOX15,S1PR3,HDAC9,S100A12,CEBPB,CCL20,EREG,C5,SCG2,C4BPB,RTN4RL2
Pearson	0.2	multiscale	PFN	comp1_5	POSITIVE_REGULATION_OF_CELLULAR_PROCESS	7526	4293	249	142.035211267606	103	0.72517229411473	0.519821741296551	3.07606455613719e-07	0.0405726762825383	TTK,MAPT,TP63,MAML2,EGFR,HOXC10,IL20,LYN,CXCL5,IL12RB2,PLAGL1,ERN1,CHRNA7,AZU1,CDK6,BOC,DAPK1,REL,PRKCA,TBX3,FOSL1,IGF1R,CHRM1,MYC,CXXC5,CCKBR,CX3CL1,PPARA,CREB5,TMEM101,EDN1,PTN,BMPR1B,TPPP,TFAP2B,CARTPT,HIF1A,FOXE1,CD24,PPARGC1B,VIPR1,BIK,GATA2,GRM4,IL12A,RIPK3,ARNT2,FLT3,ALOX15B,MSTN,PPARGC1A,AIFM3,ERN2,ESRRG,PYCARD,NPAS2,PMAIP1,INHA,PRTN3,ADRA1D,EHF,SCIN,BNC1,S1PR3,TPD52L1,GATA4,NPM2,EGF,SFTP…
Pearson	0.2	multiscale	PFN	comp1_5	REGULATION_OF_MULTICELLULAR_ORGANISMAL_PROCESS	7526	4293	93	53.0492957746479	26	0.490110181866454	0.287976685897435	1.06645789181585e-08	0.00140663663014727	CHRNA7,TMPRSS6,KLK8,TNNT2,KCNE1,TNNT1,CARTPT,HIF1A,CD24,CACNA1H,IL12A,INHA,TNNC1,SPINK5,PLCE1,KCNB2,SFTPD,BMP4,RYR2,CYP2J2,CADM1,KCNMB2,SCN5A,ANKH,EREG,KCNE1L
Pearson	0.2	multiscale	PFN	comp1_36	MULTICELLULAR_ORGANISMAL_DEVELOPMENT	7526	525	590	41.1573212862078	12	0.29156416464891	0.259968904062269	1.6661320700112e-08	0.00219759487770337	RAB26,NPAS1,KRTAP5-9,MKX,TBX6,TBX1,GLRB,TNNI3,RTN1,AVIL,SRD5A2,USH2A
Pearson	0.2	multiscale	PFN	comp1_2	PROTEINACEOUS_EXTRACELLULAR_MATRIX	7526	5956	71	56.188679245283	29	0.516118200134318	0.1780627216988	1.80565243111852e-12	2.38161944359671e-07	COL4A3,PI3,DMD,ADAMTS9,CHI3L1,APLP1,CHAD,FMOD,COL9A1,ADAMTS13,ODAM,MMP10,COL4A5,IMPG1,MUC2,EFEMP1,SNTB1,COL4A4,COL9A2,COL9A3,MGP,ANG,KAL1,ECM1,AMTN,USH2A,MATN1,SNTG2,MEPE
Pearson	0.2	multiscale	PFN	comp1_2	EXTRACELLULAR_MATRIX_PART	7526	5956	38	30.0728142439543	14	0.465536743133859	0.151824800803109	1.78349718428623e-08	0.00235239711612985	COL4A3,DMD,APLP1,COL9A1,ODAM,COL4A5,SNTB1,COL4A4,COL9A2,COL9A3,ANG,AMTN,USH2A,SNTG2
Pearson	0.2	multiscale	PFN	comp1_2	EXTRACELLULAR_REGION	7526	5956	306	242.165293648685	196	0.809364533814421	0.451695914344841	3.62931477199008e-10	4.78699359795948e-05	C1QB,C1QA,S100A7,SPN,ORM1,CXCL9,KLK5,KLK6,FGL2,ERBB2,PLA2G2D,FGB,GNLY,COL4A3,APOL1,LYZ,IFI30,CCL4,IL16,TFF3,PNOC,SRGN,MIA,SCGB1D2,EBI3,FGG,SFRP1,CXCL1,KLK10,CXCL2,C2,IL20,PTX3,SCRG1,CCL13,CCL7,IL1B,PTGDS,IL32,PI3,SMR3B,PRG2,APOE,CFP,DMD,ADAMTS9,CHI3L1,CCL2,APLP1,KLK8,FGFBP1,IGFALS,IL18,OSM,CHI3L2,DKKL1,ACE2,RNASE2,LALBA,LGALS3BP,CHAD,MMP9,ANGPTL4,IL8,HPX,MMP7,FMOD,COL9A1,CX3CL1,IL7,ADAMTS13,ODAM,…
Pearson	0.2	multiscale	PFN	comp1_2	EXTRACELLULAR_REGION_PART	7526	5956	236	186.768004251927	148	0.792426950177004	0.429199604125395	2.8882968412046e-09	0.000380960576761204	C1QB,C1QA,SPN,ORM1,CXCL9,KLK5,FGL2,FGB,GNLY,COL4A3,APOL1,LYZ,CCL4,IL16,SRGN,MIA,SCGB1D2,EBI3,FGG,SFRP1,CXCL1,CXCL2,C2,SCRG1,CCL13,CCL7,IL1B,IL32,PI3,SMR3B,CFP,DMD,ADAMTS9,CHI3L1,CCL2,APLP1,KLK8,FGFBP1,IGFALS,OSM,CHI3L2,DKKL1,LALBA,LGALS3BP,CHAD,MMP9,IL8,HPX,MMP7,FMOD,COL9A1,ADAMTS13,ODAM,FGF10,MMP8,EDN1,PTN,SERPINA1,AREG,IL9R,SEMA3E,PRSS3,LBP,CARTPT,ADM,CP,MMP10,COL4A5,SECTM1,TNFAIP2,FGF9,PCSK1N,…
Pearson	0.2	multiscale	PFN	comp1_2	EXTRACELLULAR_MATRIX	7526	5956	71	56.188679245283	29	0.516118200134318	0.1780627216988	1.80565243111852e-12	2.38161944359671e-07	COL4A3,PI3,DMD,ADAMTS9,CHI3L1,APLP1,CHAD,FMOD,COL9A1,ADAMTS13,ODAM,MMP10,COL4A5,IMPG1,MUC2,EFEMP1,SNTB1,COL4A4,COL9A2,COL9A3,MGP,ANG,KAL1,ECM1,AMTN,USH2A,MATN1,SNTG2,MEPE
Pearson	0.2	multiscale	PFN	comp1_5	EXTRACELLULAR_REGION	7526	4293	306	174.549295774648	131	0.750504316953119	0.550064412698351	2.27118088213678e-07	0.0299564215992077	S100A7,ORM1,KLK5,KLK6,FGB,TFF3,MIA,SCGB1D2,FGG,SFRP1,CXCL1,KLK10,CXCL2,IL20,PTX3,SCRG1,PI3,SMR3B,PRG2,DMD,ADAMTS9,CHI3L1,KLK8,FGFBP1,IGFALS,CHI3L2,ACE2,CHAD,ANGPTL4,IL8,HPX,MMP7,COL9A1,CX3CL1,ADAMTS13,EDN1,PTN,SERPINA1,AREG,CRISP3,SEMA3E,PRSS3,LBP,CARTPT,A1BG,ADM,CP,PLA2G10,KIRREL3,MMP10,COL4A5,F7,TNFAIP2,FGF9,PCSK1N,VTN,GDF15,IL12A,SFRP5,IMPG1,ORM2,MSMB,MUC2,EFEMP1,SERPINA5,KLK13,EPO,SCUBE1,HABP…
Pearson	0.2	multiscale	PFN	comp1_6	MEMBRANE_PART	7526	690	871	79.8551687483391	42	0.525952178904807	0.469696878838011	2.64096426254235e-07	0.0348337904300811	LMNB1,SCNN1G,CNIH2,GPR19,EFNA3,HCN2,AGER,KCNH2,EFNA4,GRIK1,TNFRSF25,FGFR4,VIPR2,CACNB1,CHRNB4,SLC7A4,CLDN9,SYNGR1,EPB41L3,FUT1,SLC16A4,CLDN3,PODXL2,SLC29A2,SLC30A3,SLC16A5,FZD6,CACNA1B,STX1B,ADRB1,GABRB3,RHCE,CUZD1,ATAD5,CRIM1,APC2,NPHS1,MMP15,TFRC,CHRNA3,PXMP4,TRPM5
Pearson	0.2	multiscale	PFN	comp1_6	MEMBRANE	7526	690	1005	92.1405793250067	50	0.542649073473214	0.481150341448482	8.25592793688613e-08	0.0108894038301941	LMNB1,SCNN1G,CNIH2,GPR19,EFNA3,HCN2,ATP1A3,AGER,KCNH2,EFNA4,GRIK1,TNFRSF25,FGFR4,VIPR2,KCNG3,CACNB1,CHRNB4,SLC7A4,CLDN9,SYNGR1,EPB41L3,FUT1,LGALS4,ADAM11,SLC16A4,CLDN3,PODXL2,ITPR2,SLC29A2,SLC30A3,SLC16A5,FZD6,CACNA1B,STX1B,ADRB1,GABRB3,RHCE,CENPF,CUZD1,ATAD5,NOD2,CRIM1,APC2,NPHS1,MMP15,TFRC,CHRNA3,PXMP4,TRPM5,CDH15
Pearson	0.2	multiscale	PFN	comp1_36	INTRINSIC_TO_PLASMA_MEMBRANE	7526	525	620	43.250066436354	13	0.30057757296467	0.267487986267231	1.14280100923248e-08	0.00150733167515746	RAB26,RHBDL1,MPP2,STEAP1,NPY6R,ATP7B,P2RY4,SYNGR3,HOMER1,SLC14A1,RRH,FZD3,LDLR
Pearson	0.2	multiscale	PFN	comp1_36	INTRINSIC_TO_MEMBRANE	7526	525	762	53.1557268137125	20	0.376252968378953	0.334103832375477	2.29842611771406e-08	0.00303157808074249	STEAP2,RAB26,RHBDL1,MPP2,STEAP1,BAI2,NPY6R,ATP7B,P2RY4,GALNT3,SYNGR3,HOMER1,RTN1,SLC14A1,RRH,FZD3,IL5RA,ABCA3,LDLR,SLC9A5
Pearson	0.2	multiscale	PFN	comp1_36	MEMBRANE_PART	7526	525	871	60.7593675259102	24	0.395000820075447	0.34808701614316	6.36443178736799e-09	0.000839455823890263	COX6B2,STEAP2,RAB26,RHBDL1,CACNA1D,MPP2,STEAP1,BAI2,NPY6R,ATP7B,P2RY4,GALNT3,ABCC4,SYNGR3,HOMER1,RTN1,SLC14A1,SREBF1,RRH,FZD3,IL5RA,ABCA3,LDLR,SLC9A5
Pearson	0.2	multiscale	PFN	comp1_36	MEMBRANE	7526	525	1005	70.1069625298964	27	0.385125799573561	0.333924933445894	1.54911320252392e-10	2.043249331865e-05	COX6B2,STEAP2,RAB26,RHBDL1,CACNA1D,GRIA2,MPP2,STEAP1,BAI2,NPY6R,GNAZ,ATP7B,P2RY4,GALNT3,ABCC4,SYNGR3,HOMER1,RTN1,SLC14A1,SREBF1,RRH,FZD3,IL5RA,ABCA3,SEPT5,LDLR,SLC9A5
Pearson	0.2	multiscale	PFN	comp1_36	INTEGRAL_TO_MEMBRANE	7526	525	751	52.3883869253255	19	0.362675797349566	0.321612621051609	1.33593457779991e-08	0.00176207098942653	STEAP2,RHBDL1,MPP2,STEAP1,BAI2,NPY6R,ATP7B,P2RY4,GALNT3,SYNGR3,HOMER1,RTN1,SLC14A1,RRH,FZD3,IL5RA,ABCA3,LDLR,SLC9A5
Pearson	0.2	multiscale	PFN	comp1_36	INTEGRAL_TO_PLASMA_MEMBRANE	7526	525	610	42.5524847196386	12	0.282004683840749	0.250492324537767	5.29148440451291e-09	0.000697936209986444	RHBDL1,MPP2,STEAP1,NPY6R,ATP7B,P2RY4,SYNGR3,HOMER1,SLC14A1,RRH,FZD3,LDLR
Pearson	0.2	multiscale	PFN	comp1_36	PLASMA_MEMBRANE_PART	7526	525	707	49.3190273717778	14	0.283866100895804	0.2494101734508	2.96265353323874e-10	3.90768075727123e-05	RAB26,RHBDL1,CACNA1D,MPP2,STEAP1,NPY6R,ATP7B,P2RY4,SYNGR3,HOMER1,SLC14A1,RRH,FZD3,LDLR
Pearson	0.2	multiscale	PFN	comp1_36	PLASMA_MEMBRANE	7526	525	837	58.3875896890779	20	0.342538544689082	0.299799215083589	4.21237627876589e-10	5.55604006416663e-05	STEAP2,RAB26,RHBDL1,CACNA1D,GRIA2,MPP2,STEAP1,NPY6R,GNAZ,ATP7B,P2RY4,ABCC4,SYNGR3,HOMER1,SLC14A1,RRH,FZD3,ABCA3,SEPT5,LDLR
Pearson	0.2	multiscale	PFN	comp1_39	MEMBRANE_PART	7526	450	871	52.0794578793516	22	0.422431432580686	0.37704077229941	3.65536015331977e-07	0.0482134693502571	LMNB1,CNIH2,GPR19,GRIK1,FGFR4,VIPR2,CHRNB4,SLC7A4,SLC16A4,PODXL2,SLC29A2,SLC30A3,SLC16A5,FZD6,STX1B,ADRB1,CUZD1,ATAD5,CRIM1,CHRNA3,PXMP4,TRPM5
Pearson	0.2	multiscale	PFN	comp1_39	MEMBRANE	7526	450	1005	60.0916821684826	27	0.449313432835821	0.398022325346208	1.76039278289375e-07	0.023219228727812	LMNB1,CNIH2,GPR19,GRIK1,FGFR4,VIPR2,KCNG3,CHRNB4,SLC7A4,ADAM11,SLC16A4,PODXL2,ITPR2,SLC29A2,SLC30A3,SLC16A5,FZD6,STX1B,ADRB1,CENPF,CUZD1,ATAD5,NOD2,CRIM1,CHRNA3,PXMP4,TRPM5
Pearson	0.2	multiscale	PFN	comp1_39	PLASMA_MEMBRANE_PART	7526	450	707	42.2734520329524	14	0.331177117711771	0.29578623585973	8.37754705615181e-08	0.0110498170161231	GPR19,GRIK1,FGFR4,VIPR2,CHRNB4,SLC16A4,PODXL2,SLC29A2,SLC30A3,SLC16A5,FZD6,STX1B,ADRB1,CHRNA3
Pearson	0.2	multiscale	PFN	comp1_39	PLASMA_MEMBRANE	7526	450	837	50.046505447781	18	0.359665471923536	0.318356741590784	2.31409117208148e-08	0.00305223997415203	GPR19,GRIK1,FGFR4,VIPR2,KCNG3,CHRNB4,ADAM11,SLC16A4,PODXL2,ITPR2,SLC29A2,SLC30A3,SLC16A5,FZD6,STX1B,ADRB1,NOD2,CHRNA3
Pearson	0.2	multiscale	PFN	comp1_93	MEMBRANE	7526	425	1005	56.7532553813447	25	0.440503365525315	0.390402560049233	2.4891809728011e-07	0.0328317991950519	STEAP2,RAB26,RHBDL1,CACNA1D,GRIA2,MPP2,STEAP1,BAI2,NPY6R,GNAZ,ATP7B,P2RY4,GALNT3,ABCC4,SYNGR3,HOMER1,RTN1,SLC14A1,SREBF1,RRH,FZD3,ABCA3,SEPT5,LDLR,SLC9A5
Pearson	0.2	multiscale	PFN	comp1_5	RECEPTOR_ACTIVITY	7526	4293	348	198.507042253521	150	0.755640698169434	0.555027428610858	6.08889604963231e-08	0.00803113211154402	NPR3,ABCC8,GABRP,ANXA9,CLEC7A,ERBB4,EGFR,AR,IL6ST,GFRA1,GRM6,PGR,ICAM1,GPR143,IL12RB2,PGLYRP2,BDKRB1,CHRNA7,GABBR2,FZD9,PTK7,IGSF1,PTPRT,GRIK3,GRPR,CHRM3,SMO,PTPRZ1,FGFR1,MET,NPY2R,DNER,IGF1R,CHRM1,CHRNB2,EPHB6,GRIA2,LPHN2,RET,IL22RA2,OPRK1,CCKBR,BAI2,CXADR,RTN4RL1,ERBB3,CRHR1,PTGFR,PTPRN2,HRH3,RARA,ITPR1,GABRA3,NPY6R,GPR139,OXTR,GPR126,KISS1R,HTR2A,NRXN1,GPR115,BCAM,TNFRSF10D,VIPR1,GABRG2,NR2E1,…
Pearson	0.2	multiscale	PFN	comp1_2	KEGG_FOCAL_ADHESION	7526	5956	94	74.3906457613606	51	0.685570067016275	0.306786304719452	4.71486035645796e-08	0.00621880651296092	PRKCB,ERBB2,PIK3CG,RAC2,EGFR,COL4A6,BIRC3,LAMC2,PRKCA,MET,PAK3,CHAD,PAK7,IGF1R,COL11A2,RAC3,SHC2,AKT3,ITGA2B,ITGA9,SHC4,BCL2,LAMB3,ITGA6,VAV3,VTN,ITGB8,MYLK2,ITGB6,COL4A4,COL2A1,MAPK10,ITGA2,ACTN2,MYL7,EGF,TNR,ITGA4,PAK6,ITGB7,VAV1,CCND1,PAK1,ITGA3,ITGB4,PIK3R1,RASGRF1,ITGA10,PRKCG,SHC3,MYLK3
Pearson	0.2	multiscale	PFN	comp1_2	KEGG_ECM_RECEPTOR_INTERACTION	7526	5956	61	48.2747807600319	26	0.538583492056502	0.192348250900731	4.22016277305863e-10	5.56631029440887e-05	COL4A6,LAMC2,GP1BA,CHAD,COL11A2,HMMR,ITGA2B,ITGA9,LAMB3,ITGA6,VTN,ITGB8,ITGB6,COL4A4,COL2A1,ITGA2,TNR,SV2A,GP6,ITGA4,ITGB7,ITGA3,ITGB4,ITGA10,CD44,SV2C
Pearson	0.2	multiscale	PFN	comp1_5	KEGG_CYTOKINE_CYTOKINE_RECEPTOR_INTERACTION	7526	4293	168	95.830985915493	48	0.500881834215168	0.293379893094975	4.19396246329884e-14	5.5317526098419e-09	IL17RB,CXCL1,EGFR,CXCL2,IL20,IL6ST,CXCL5,IL12RB2,IL24,GDF5,NGFR,MET,IL8,IL22RA2,CX3CL1,TNFRSF21,BMP2,KIT,BMPR1B,TNFRSF10D,IL12A,FLT3,CXCL6,PRLR,EPO,AMH,AMHR2,TNFSF15,TNFRSF18,IL19,IL22RA1,TNFRSF10C,INHBE,CXCL3,EGF,IL20RB,LIF,CCL15,TSLP,IL5RA,CCL20,EDAR,TNFSF10,TNFRSF11A,IL20RA,CCL28,EDA,CLCF1
Pearson	0.2	multiscale	PFN	comp1_5	KEGG_CELL_CYCLE	7526	4293	42	23.9577464788732	7	0.292181069958848	0.149280715378241	8.21109489435922e-08	0.0108302699437619	TTK,CDK6,MYC,GADD45G,CCNA1,CCND1,SFN
Pearson	0.2	multiscale	PFN	comp1_5	KEGG_ANTIGEN_PROCESSING_AND_PRESENTATION	7526	4293	39	22.2464788732394	1	0.0449509338398227	0.0196128651606741	2.2860101771561e-13	3.01520170346535e-08	HSPA2
Pearson	0.2	multiscale	PFN	comp1_5	KEGG_HEMATOPOIETIC_CELL_LINEAGE	7526	4293	63	35.9366197183099	11	0.306094454242602	0.157204570741159	1.0600891916575e-10	1.39823644201241e-05	THPO,CD22,KIT,ITGA6,FLT3,EPO,ITGA2,ANPEP,IL5RA,ITGA3,CD44
Pearson	0.2	multiscale	PFN	comp1_5	KEGG_INTESTINAL_IMMUNE_NETWORK_FOR_IGA_PRODUCTION	7526	4293	33	18.8239436619718	2	0.106247661803217	0.0481561442279656	7.03545865417662e-10	9.27962925568588e-05	PIGR,CCL28
Pearson	0.2	multiscale	PFN	comp1_5	KEGG_TYPE_I_DIABETES_MELLITUS	7526	4293	33	18.8239436619718	3	0.159371492704826	0.0746822958102664	9.99974389043856e-09	0.00131894621966107	PTPRN2,GAD1,IL12A
Pearson	0.2	multiscale	PFN	comp1_5	KEGG_LEISHMANIA_INFECTION	7526	4293	40	22.8169014084507	4	0.175308641975309	0.0828442536501211	5.8931187589398e-10	7.77290578066642e-05	PTGS2,IL12A,TLR2,MAPK12
Pearson	0.2	multiscale	PFN	comp1_5	KEGG_AUTOIMMUNE_THYROID_DISEASE	7526	4293	29	16.5422535211268	2	0.120902511707109	0.0553591282986177	1.63026278306449e-08	0.0021502840056064	CGA,TG
Pearson	0.2	multiscale	PFN	comp1_5	KEGG_ALLOGRAFT_REJECTION	7526	4293	28	15.9718309859155	1	0.0626102292768959	0.0276584087914773	1.91190378155824e-09	0.000252176284979969	IL12A
Pearson	0.2	multiscale	PFN	comp1_5	KEGG_GRAFT_VERSUS_HOST_DISEASE	7526	4293	33	18.8239436619718	0	0	0	7.07482706895319e-13	9.33155540740788e-08
Pearson	0.2	multiscale	PFN	comp1_5	KEGG_PRIMARY_IMMUNODEFICIENCY	7526	4293	21	11.9788732394366	0	0	0	1.89553182033187e-08	0.00250016856038133
Pearson	0.2	multiscale	PFN	comp1_5	KEGG_VIRAL_MYOCARDITIS	7526	4293	42	23.9577464788732	7	0.292181069958848	0.149280715378241	8.21109489435922e-08	0.0108302699437619	ICAM1,DMD,CXADR,MYH7B,MYH3,CCND1,MYH14
Pearson	0.2	multiscale	PFN	comp1_2	REACTOME_EXTRACELLULAR_MATRIX_ORGANIZATION	7526	5956	67	53.0231198511826	27	0.509211832041939	0.17424143816704	4.05348760837128e-12	5.34646908568955e-07	PRSS1,COL4A3,COL17A1,COL4A6,MMP9,COL11A2,MMP7,COL9A1,COL19A1,MMP8,MMP10,COL4A5,MMP17,COL27A1,COL4A4,COL2A1,COL25A1,KLKB1,COL28A1,GLT25D2,COL23A1,COL9A2,COL9A3,ADAMTS3,PLOD2,MMP15,MMP25
Pearson	0.2	multiscale	PFN	comp1_2	REACTOME_COLLAGEN_FORMATION	7526	5956	47	37.1953228806803	18	0.483931812011488	0.161131764125545	1.26521426488757e-09	0.000166879231110141	COL4A3,COL17A1,COL4A6,COL11A2,COL9A1,COL19A1,COL4A5,COL27A1,COL4A4,COL2A1,COL25A1,COL28A1,GLT25D2,COL23A1,COL9A2,COL9A3,ADAMTS3,PLOD2
Pearson	0.2	multiscale	PFN	comp1_3	REACTOME_CELL_CYCLE	7526	1561	115	23.8526441668881	3	0.125772219591678	0.100641839735233	1.00948239855805e-08	0.0013314870940501	CDKN1A,CDC14A,PRKAR2B
Pearson	0.2	multiscale	PFN	comp1_5	REACTOME_IMMUNOREGULATORY_INTERACTIONS_BETWEEN_A_LYMPHOID_AND_A_NON_LYMPHOID_CELL	7526	4293	49	27.9507042253521	8	0.286218190980096	0.145399735452824	4.76212118139737e-09	0.00062811425958395	ICAM1,ULBP1,ULBP3,ULBP2,CXADR,RAET1E,ICAM4,CDH1
Pearson	0.2	multiscale	PFN	comp1_5	REACTOME_CELL_CYCLE	7526	4293	115	65.5985915492958	36	0.548792270531401	0.337671648882759	1.77154893426884e-08	0.00233663761332191	HIST1H2BG,HIST1H2BK,HIST1H4H,TAOK1,HIST2H2AA3,HIST2H2BE,HIST1H2BO,HIST1H2BC,HIST1H2BD,HIST2H4A,HIST1H2BF,HIST1H2BJ,HIST1H2BN,HIST1H2AD,HIST1H2BL,CDK6,HIST1H2AE,HIST1H2BE,MYC,HIST4H4,HIST1H4J,HIST1H2BH,TUBA4A,HIST3H2BB,SYCP2,CENPP,CCNA1,HSPA2,RPS27,HIST1H2AC,HIST1H4E,HIST1H4D,HIST1H2AJ,HIST1H4I,CCND1,SYCP1
Pearson	0.2	multiscale	PFN	comp1_5	REACTOME_TCR_SIGNALING	7526	4293	25	14.2605633802817	1	0.0701234567901235	0.0311619396551129	2.18822669693457e-08	0.00288622724872276	EVL
Pearson	0.2	multiscale	PFN	comp1_5	REACTOME_CELL_CYCLE_MITOTIC	7526	4293	77	43.9225352112676	8	0.182138848805515	0.0856341496033964	8.69975011067036e-18	1.1474796400972e-12	TAOK1,CDK6,MYC,TUBA4A,CENPP,CCNA1,RPS27,CCND1
Pearson	0.2	multiscale	PFN	comp1_5	REACTOME_CHEMOKINE_RECEPTORS_BIND_CHEMOKINES	7526	4293	48	27.3802816901408	10	0.36522633744856	0.19633782048079	3.07931085496067e-07	0.0406154943147602	CCBP2,CXCL1,CXCL2,CXCL5,IL8,CX3CL1,CXCL6,CXCL3,CCL20,CCL28
Pearson	0.2	multiscale	PFN	comp1_5	REACTOME_CELL_CYCLE_CHECKPOINTS	7526	4293	22	12.5492957746479	0	0	0	8.11252259414518e-09	0.00107002550512256
Pearson	0.2	multiscale	PFN	comp1_5	REACTOME_MITOTIC_M_M_G1_PHASES	7526	4293	43	24.5281690140845	3	0.122308354866494	0.055836869397394	4.48876893828408e-12	5.92059645421794e-07	TAOK1,CENPP,RPS27
Pearson	0.2	multiscale	PFN	comp1_5	REACTOME_SIGNALING_BY_ILS	7526	4293	37	21.1056338028169	6	0.284284284284284	0.144610618333834	3.67806828703982e-07	0.0485129850923978	IL6ST,LYN,PRKACB,IL5RA,MAP3K8,MAP2K6
Pearson	0.2	multiscale	PFN	comp1_5	REACTOME_INTERFERON_GAMMA_SIGNALING	7526	4293	39	22.2464788732394	6	0.269705603038936	0.135759577012353	9.35005588249167e-08	0.0123325367078889	ICAM1,CAMK2B,NCAM1,CAMK2D,MT2A,CD44
Pearson	0.2	multiscale	PFN	comp1_5	REACTOME_INTERFERON_ALPHA_BETA_SIGNALING	7526	4293	32	18.2535211267606	0	0	0	1.65631846469025e-12	2.18465092855715e-07
Pearson	0.2	multiscale	PFN	comp1_5	REACTOME_INTERFERON_SIGNALING	7526	4293	60	34.2253521126761	6	0.175308641975309	0.0824164325140507	2.31512706943805e-14	3.0536063020474e-09	ICAM1,CAMK2B,NCAM1,CAMK2D,MT2A,CD44
Pearson	0.2	multiscale	PFN	comp1_5	REACTOME_DNA_REPLICATION	7526	4293	50	28.5211267605634	4	0.140246913580247	0.0646455804919323	2.92008596989395e-13	3.85153499257072e-08	TAOK1,CENPP,CCNA1,RPS27
Pearson	0.2	multiscale	PFN	comp1_5	REACTOME_HEMOSTASIS	7526	4293	201	114.654929577465	78	0.680302192740004	0.467942014198518	1.04079395934685e-07	0.0137278641649931	THPO,FGB,GATA3,HIST1H3D,FGG,HIST1H3H,PLCG2,LYN,ALB,CLU,MYB,MAG,PLA2G4A,SCG3,SLC7A8,HIST1H3G,PRKCA,PDE9A,HIST2H3C,SERPINB2,TF,HIST1H3C,CXADR,AKT3,HIST1H3B,SERPINA1,LEFTY2,PLAT,GNG4,GNG13,GNGT1,RAPGEF4,SH2B2,VAV3,SLC8A2,GATA2,F7,ABCC4,TUBA4A,GNG3,GATA6,SLC16A8,SLC7A11,DOCK5,APOA1,ITGA2,RHOB,SERPINC1,ATP1B1,SLC7A9,NFE2,KLKB1,ATP2A3,GATA4,ATP2B2,ACTN2,EGF,GRB14,KLC3,KCNMB2,ATP2B3,ADRA2B,GNA14,PDE6A,F…
Pearson	0.2	multiscale	PFN	comp1_5	REACTOME_IMMUNE_SYSTEM	7526	4293	304	173.408450704225	68	0.392137751786875	0.204429921852459	2.99098460726204e-36	3.94504887728649e-31	C4A,IL6ST,PLCG2,LYN,ICAM1,ULBP1,S100B,DUSP4,WWP1,UBE2E3,ULBP3,REL,CTSL2,ASB16,CFB,RNF182,ULBP2,CXADR,AKT3,LBP,BCL2,KLHL13,RAPGEF4,DYNC1I1,RAET1E,TRIM36,ICAM4,MASP2,TRIM9,RIPK3,CAMK2B,DEFB1,PRLR,PYCARD,C4BPA,NCAM1,MAPK10,IRS2,CAMK2D,IRS1,FBXO2,KLC3,S100A12,LNPEP,TLR2,PRKACB,EVL,MT2A,DYNC2H1,MAP3K1,IL5RA,CISH,ASB12,ASB13,LGALS3,C5,CTSF,MAPK12,RAP1GAP,C4BPB,CD44,MAP3K8,CDH1,ASB9,C8B,RAP1GAP2,MAP2K6,…
Pearson	0.2	multiscale	PFN	comp1_5	REACTOME_ADAPTIVE_IMMUNE_SYSTEM	7526	4293	170	96.9718309859155	35	0.360929557007988	0.188668422524206	9.46352643465186e-23	1.24822020967771e-17	PLCG2,LYN,ICAM1,ULBP1,WWP1,UBE2E3,ULBP3,REL,CTSL2,ASB16,RNF182,ULBP2,CXADR,AKT3,KLHL13,RAPGEF4,DYNC1I1,RAET1E,TRIM36,ICAM4,TRIM9,FBXO2,KLC3,LNPEP,PRKACB,EVL,DYNC2H1,ASB12,ASB13,CTSF,RAP1GAP,MAP3K8,CDH1,ASB9,RAP1GAP2
Pearson	0.2	multiscale	PFN	comp1_5	REACTOME_CYTOKINE_SIGNALING_IN_IMMUNE_SYSTEM	7526	4293	101	57.612676056338	16	0.277716660554944	0.138594277146706	9.36490209040197e-18	1.23521185591984e-12	IL6ST,LYN,ICAM1,CAMK2B,PRLR,NCAM1,IRS2,CAMK2D,IRS1,PRKACB,MT2A,IL5RA,CISH,CD44,MAP3K8,MAP2K6
Pearson	0.2	multiscale	PFN	comp1_31	REACTOME_IMMUNE_SYSTEM	7526	1232	304	49.7645495615201	20	0.401892515379357	0.349238467922866	1.64658371635253e-07	0.0217181099019466	IL6ST,DUSP4,WWP1,UBE2E3,CTSL2,CXADR,LBP,BCL2,MAPK10,IRS1,S100A12,EVL,MAP3K1,CISH,ASB13,C5,CTSF,CD44,MAP3K8,RAP1GAP2
Pearson	0.2	multiscale	PFN	comp1_32	REACTOME_CELL_CYCLE	7526	1723	115	26.3280627159182	6	0.227893714199198	0.18256871285005	2.07300468821182e-07	0.0273425172365763	CDK6,MYC,SYCP2,CCNA1,HSPA2,RPS27
Pearson	0.2	multiscale	PFN	comp1_32	REACTOME_IMMUNE_SYSTEM	7526	1723	304	69.5976614403401	26	0.373575770534869	0.304514645089015	1.86799298240502e-11	2.46384538393257e-06	C4A,PLCG2,LYN,ICAM1,CFB,RNF182,AKT3,RAPGEF4,DYNC1I1,TRIM36,ICAM4,RIPK3,PRLR,PYCARD,C4BPA,NCAM1,CAMK2D,FBXO2,KLC3,TLR2,ASB12,LGALS3,RAP1GAP,C4BPB,CDH1,ASB9
Pearson	0.2	multiscale	PFN	comp1_81	REACTOME_IMMUNE_SYSTEM	7526	1495	304	60.3879883072017	21	0.34775127618377	0.28939598864072	1.05875264507572e-10	1.39647356380197e-05	C4A,PLCG2,LYN,ICAM1,CFB,RNF182,RAPGEF4,DYNC1I1,ICAM4,RIPK3,PRLR,PYCARD,C4BPA,FBXO2,KLC3,TLR2,ASB12,RAP1GAP,C4BPB,CDH1,ASB9
Pearson	0.2	walktrap	FDRN	walktrap.FDRN_0.2.1	IMMUNE_RESPONSE	7526	3303	152	66.7095402604305	28	0.419730069952356	0.282668046371019	1.94695543314119e-11	1.35157646168661e-07	CCBP2,AQP9,XBP1,IL6ST,PYDC1,OPRK1,BCL2,CX3CL1,DEFB1,IL1R2,CHST4,NFIL3,CD22,CCL20,CEBPB,CRHR1,IFITM2,VIPR1,IL27RA,VTN,IL12A,SKAP1,APOA1,ODZ1,CCL26,SPINK5,EREG,DMBT1
Pearson	0.2	walktrap	FDRN	walktrap.FDRN_0.2.1	IMMUNE_SYSTEM_PROCESS	7526	3303	193	84.7035609885729	37	0.436817526538129	0.295399855178902	2.10525061438661e-13	1.46146497650718e-09	CCBP2,AQP9,XBP1,IL6ST,PYDC1,AZU1,PREX1,CDK6,OPRK1,BCL2,CX3CL1,DEFB1,IL1R2,CHST4,IL8,NFIL3,CD22,CCL20,CEBPB,CRHR1,IFITM2,VIPR1,IL27RA,CARTPT,CD24,KIRREL3,VTN,IL12A,SKAP1,APOA1,ODZ1,CCL26,SCIN,SPINK5,EREG,DMBT1,CALCA
Pearson	0.2	walktrap	FDRN	walktrap.FDRN_0.2.1	LYMPHOCYTE_ACTIVATION	7526	3303	36	15.7996279564178	3	0.189877888787971	0.115420728339009	3.39281512435717e-06	0.0235529225932875	CD24,IL12A,SPINK5
Pearson	0.2	walktrap	FDRN	walktrap.FDRN_0.2.2	DEFENSE_RESPONSE	7526	2987	170	67.4714323677917	36	0.533559148466886	0.401073357369802	1.63049944387599e-07	0.00113189271393871	FOS,TPSAB1,AOC3,NOX4,TLR7,INHBA,IL17RB,ALOX5AP,CX3CR1,TNFAIP6,CLEC5A,CFP,LILRA1,CCL21,IL29,HP,CDO1,SELE,TACR1,AGER,TLR3,AOX1,CCL11,STAB2,COLEC12,GPR68,AFAP1L2,SCG2,MGLL,KRT1,ADORA1,NOS2,CAMP,INHBB,IL17C,CADM1
Pearson	0.2	walktrap	FDRN	walktrap.FDRN_0.2.2	IMMUNE_RESPONSE	7526	2987	152	60.3273983523784	31	0.513862703293218	0.38295601471239	2.40179843521683e-07	0.00166732847372752	FCGR1A,IFI6,CTSG,IL16,TLR7,CCL19,MS4A2,TREM1,CXCL12,TREM2,THY1,DPP4,CCRL1,CCL21,IL29,GEM,IFITM3,IL17B,SEMA3C,LTF,TGFB2,COLEC12,ARHGDIB,APLN,KRT1,FCN2,IL27,MNX1,OPRD1,CADM1,GPR44
Pearson	0.2	walktrap	FDRN	walktrap.FDRN_0.2.2	IMMUNE_SYSTEM_PROCESS	7526	2987	193	76.5999202763752	40	0.522193754976227	0.389142005559324	1.03620874133053e-08	7.19336108231654e-05	FCGR1A,IFI6,CTSG,HELLS,IL16,TLR7,CCL19,MS4A2,INHBA,CSF1,SAA1,TREM1,CXCL12,TREM2,THY1,DPP4,CCRL1,CCL21,IL29,GEM,IFITM3,IL17B,ZBTB16,SEMA3C,LTF,TGFB2,COLEC12,TBX1,ARHGDIB,APLN,SCG2,KRT1,FCN2,IL27,MNX1,INHA,OPRD1,CADM1,TPD52,GPR44
Pearson	0.2	walktrap	FDRN	walktrap.FDRN_0.2.2	CELLULAR_DEFENSE_RESPONSE	7526	2987	37	14.6849588094605	2	0.136193776635692	0.0862333874322733	2.2504216574695e-06	0.0156224271461533	CX3CR1,CLEC5A
Pearson	0.2	walktrap	FDRN	walktrap.FDRN_0.2.1	KEGG_CYTOKINE_CYTOKINE_RECEPTOR_INTERACTION	7526	3303	168	73.7315971299495	43	0.58319637270591	0.432480540356998	5.33379509802194e-07	0.00370272055704683	CXCL1,EGFR,CXCL2,IL20,IL6ST,CXCL5,IL12RB2,CCL7,IL24,GDF5,KITLG,CX3CL1,MET,PRLR,IL22RA2,IL1R2,IL8,TNFRSF21,CXCL3,BMP2,CCL20,TNFSF9,BMPR1B,CXCL6,EDAR,LIF,TNFRSF10D,EDA2R,IL12A,FLT3,IL20RB,TNFRSF11A,IL1A,IL20RA,AMHR2,CSF3R,IL19,TNFRSF10C,EGF,CCL26,CXCR1,CLCF1,CCL15
Pearson	0.2	walktrap	FDRN	walktrap.FDRN_0.2.1	KEGG_CELL_ADHESION_MOLECULES_CAMS	7526	3303	95	41.6934626627691	21	0.503676083942827	0.358802626980248	6.9169383404716e-06	0.0480173859595538	HLA-DOB,MAG,CDH3,CLDN1,CD22,NCAM2,CLDN16,ITGB8,ALCAM,ITGA6,MPZ,L1CAM,CNTNAP2,CLDN6,CLDN8,NRXN3,CLDN10,CLDN23,CDH4,CLDN2,CNTN2
Pearson	0.2	walktrap	FDRN	walktrap.FDRN_0.2.1	KEGG_ANTIGEN_PROCESSING_AND_PRESENTATION	7526	3303	39	17.1162636194526	2	0.116847931561828	0.0685556847778898	7.45685529359855e-08	0.000517654894481611	HLA-DOB,HSPA2
Pearson	0.2	walktrap	FDRN	walktrap.FDRN_0.2.1	KEGG_INTESTINAL_IMMUNE_NETWORK_FOR_IGA_PRODUCTION	7526	3303	33	14.4829922933829	1	0.0690465050138075	0.0396716457424254	1.33795092784344e-07	0.000928805534108916	HLA-DOB
Pearson	0.2	walktrap	FDRN	walktrap.FDRN_0.2.1	KEGG_LEISHMANIA_INFECTION	7526	3303	40	17.5551421737975	4	0.227853466545565	0.141051125655795	3.443787348984e-06	0.0239067717766469	HLA-DOB,PTGS2,IL12A,IL1A
Pearson	0.2	walktrap	FDRN	walktrap.FDRN_0.2.1	KEGG_SYSTEMIC_LUPUS_ERYTHEMATOSUS	7526	3303	83	36.4269200106298	15	0.411783373275117	0.278800103337065	5.47998011514931e-07	0.00380420219593665	C4A,HIST2H2BE,HIST1H2BC,HIST1H2BD,HIST2H2BF,HLA-DOB,HIST1H2AC,HIST4H4,HIST1H4J,HIST1H3E,H2AFJ,C5,H2AFY2,GRIN2B,C8B
Pearson	0.2	walktrap	FDRN	walktrap.FDRN_0.2.1	KEGG_GRAFT_VERSUS_HOST_DISEASE	7526	3303	33	14.4829922933829	2	0.138093010027615	0.081938236902091	1.75758716344845e-06	0.0122011700886591	HLA-DOB,IL1A
Pearson	0.2	walktrap	FDRN	walktrap.FDRN_0.2.1	KEGG_PRIMARY_IMMUNODEFICIENCY	7526	3303	21	9.21644964124369	0	0	0	5.25644326519798e-06	0.0364902291470044
Pearson	0.2	walktrap	FDRN	walktrap.FDRN_0.2.2	KEGG_ANTIGEN_PROCESSING_AND_PRESENTATION	7526	2987	39	15.4787403667287	2	0.129209480397964	0.0815366083497465	9.01569705451188e-07	0.00625869689524215	HLA-DPB1,HSPA6
Pearson	0.2	walktrap	FDRN	walktrap.FDRN_0.2.2	KEGG_NATURAL_KILLER_CELL_MEDIATED_CYTOTOXICITY	7526	2987	62	24.6072282753123	6	0.243830793654222	0.161175411149354	1.30145623678447e-07	0.000903470919575779	PIK3CG,NFATC2,RAC3,TNFSF10,PIK3R1,PRKCG
Pearson	0.2	walktrap	FDRN	walktrap.FDRN_0.2.1	REACTOME_IMMUNOREGULATORY_INTERACTIONS_BETWEEN_A_LYMPHOID_AND_A_NON_LYMPHOID_CELL	7526	3303	49	21.5050491629019	5	0.232503537291392	0.144019756153314	3.04203101690891e-07	0.00211177793193817	ULBP1,ULBP3,ULBP2,CXADR,RAET1E
Pearson	0.2	walktrap	FDRN	walktrap.FDRN_0.2.1	REACTOME_CELL_CYCLE	7526	3303	115	50.4710337496678	20	0.396266898340112	0.264757485290583	1.2430842932207e-09	8.6294911635381e-06	HIST2H2BE,HIST1H2BC,HIST1H2BD,CDKN2A,HIST1H2AC,CDK6,CDC25B,MYC,HIST4H4,SMC1B,HIST1H4J,CCND1,STAG3,TUBA4A,CCNA1,CENPP,HSPA2,CDC14A,PSMA8,SYCP1
Pearson	0.2	walktrap	FDRN	walktrap.FDRN_0.2.1	REACTOME_CELL_CYCLE_MITOTIC	7526	3303	77	33.7936486845602	10	0.295913592916318	0.188402114073408	4.70016709520187e-09	3.26285599748914e-05	CDKN2A,CDK6,CDC25B,MYC,CCND1,TUBA4A,CCNA1,CENPP,CDC14A,PSMA8
Pearson	0.2	walktrap	FDRN	walktrap.FDRN_0.2.1	REACTOME_COSTIMULATION_BY_THE_CD28_FAMILY	7526	3303	28	12.2885995216583	1	0.0813762380519874	0.0470737629319159	2.08436902392356e-06	0.0144696897640774	PAK1
Pearson	0.2	walktrap	FDRN	walktrap.FDRN_0.2.1	REACTOME_MITOTIC_M_M_G1_PHASES	7526	3303	43	18.8717778368323	2	0.105978356532821	0.0618093596226458	8.81744453389222e-09	6.12106999542798e-05	CENPP,PSMA8
Pearson	0.2	walktrap	FDRN	walktrap.FDRN_0.2.1	REACTOME_INTERFERON_GAMMA_SIGNALING	7526	3303	39	17.1162636194526	3	0.175271897342742	0.10573166624613	7.5290617430935e-07	0.00522667466205551	CAMK2B,MT2A,CD44
Pearson	0.2	walktrap	FDRN	walktrap.FDRN_0.2.1	REACTOME_INTERFERON_ALPHA_BETA_SIGNALING	7526	3303	32	14.044113739038	2	0.142408416590978	0.084688858391722	2.95846500735228e-06	0.0205376640810395	IFI35,IFITM2
Pearson	0.2	walktrap	FDRN	walktrap.FDRN_0.2.1	REACTOME_INTERFERON_SIGNALING	7526	3303	60	26.3327132606963	5	0.189877888787971	0.114883178854376	1.39779518861124e-09	9.70349419933923e-06	IFI35,IFITM2,CAMK2B,MT2A,CD44
Pearson	0.2	walktrap	FDRN	walktrap.FDRN_0.2.1	REACTOME_DNA_REPLICATION	7526	3303	50	21.9439277172469	3	0.136712079927339	0.0807816513902946	2.62156626972872e-09	1.81989130444568e-05	CCNA1,CENPP,PSMA8
Pearson	0.2	walktrap	FDRN	walktrap.FDRN_0.2.1	REACTOME_HEMOSTASIS	7526	3303	201	88.2145894233325	54	0.612143641465696	0.460904334997741	3.31421572033314e-07	0.00230072855305527	THPO,FGB,GRB7,GATA3,FGG,PLCG2,SLC7A8,SLC7A5,MYB,PLAUR,MAG,PLA2G4A,DGKE,MMP1,PRKCA,PDE9A,RHOB,SERPINB2,ANGPT1,VAV3,F7,TF,GNAI1,CXADR,HIST1H3E,PDE11A,PLAT,GNG13,SLC16A1,RAPGEF4,DGKG,GNA14,DGKH,GATA2,ABCC4,TUBA4A,L1CAM,GATA6,SLC16A8,PDE6B,ITGA3,ADRA2B,ATP2A3,APOA1,ATP2B3,SERPINC1,EGF,NFE2,PDE6A,GATA5,GATA4,ATP2B2,GRB14,FGA
Pearson	0.2	walktrap	FDRN	walktrap.FDRN_0.2.1	REACTOME_MITOTIC_PROMETAPHASE	7526	3303	28	12.2885995216583	1	0.0813762380519874	0.0470737629319159	2.08436902392356e-06	0.0144696897640774	CENPP
Pearson	0.2	walktrap	FDRN	walktrap.FDRN_0.2.1	REACTOME_IMMUNE_SYSTEM	7526	3303	304	133.419080520861	56	0.419730069952356	0.276485405272548	9.87526634031816e-22	6.85540989344887e-18	C4A,HLA-DOB,IL6ST,PLCG2,IFI35,ULBP1,S100B,DUSP4,WWP1,UBE2E3,ULBP3,GAB2,BCL2,CTSL2,EVL,ASB16,PRLR,DEFB1,IL1R2,CFB,RNF182,CISH,ULBP2,CXADR,CD207,IRS1,IFITM2,DYNC2H1,RAPGEF4,DEFB132,DYNC1I1,RAET1E,ASB13,TRIM36,FBXO17,PYCARD,C5,C4BPA,MASP2,FBXO27,RIPK3,CAMK2B,S100A12,SPTBN2,IL1A,ASB12,CTSF,MT2A,PSMA8,ASB9,ASB15,MAP2K6,CD44,C4BPB,PAK1,C8B
Pearson	0.2	walktrap	FDRN	walktrap.FDRN_0.2.1	REACTOME_ADAPTIVE_IMMUNE_SYSTEM	7526	3303	170	74.6093542386394	28	0.375288062545636	0.245754049838989	1.45037409719763e-14	1.00684969827459e-10	HLA-DOB,PLCG2,ULBP1,WWP1,UBE2E3,ULBP3,CTSL2,EVL,ASB16,RNF182,ULBP2,CXADR,CD207,DYNC2H1,RAPGEF4,DYNC1I1,RAET1E,ASB13,TRIM36,FBXO17,FBXO27,SPTBN2,ASB12,CTSF,PSMA8,ASB9,ASB15,PAK1
Pearson	0.2	walktrap	FDRN	walktrap.FDRN_0.2.1	REACTOME_CYTOKINE_SIGNALING_IN_IMMUNE_SYSTEM	7526	3303	101	44.3267339888387	13	0.293276739118054	0.185702516461195	1.41737913647262e-11	9.83944596539293e-08	IL6ST,IFI35,GAB2,PRLR,IL1R2,CISH,IRS1,IFITM2,CAMK2B,IL1A,MT2A,MAP2K6,CD44
Pearson	0.2	walktrap	FDRN	walktrap.FDRN_0.2.2	REACTOME_IMMUNOREGULATORY_INTERACTIONS_BETWEEN_A_LYMPHOID_AND_A_NON_LYMPHOID_CELL	7526	2987	49	19.4476481530694	3	0.15426029802614	0.0982084400647081	9.33500766735216e-08	0.000648036232267587	C3,LILRA1,CDH1
Pearson	0.2	walktrap	FDRN	walktrap.FDRN_0.2.2	REACTOME_IMMUNE_SYSTEM	7526	2987	304	120.654796704757	83	0.687912973763501	0.558476269355048	2.74678627972398e-06	0.0190681903538439	FCGR1A,KIF2C,CDC20,UBE2C,C1S,KIF4A,HLA-DPB1,IFI6,KIF20A,OASL,CTSK,KIF15,ISG15,CDK1,KIF23,KIF11,FOS,KIF18A,C7,MRC2,TLR7,OAS3,C6,FCGR1B,SAA1,CD80,EGR1,UBE2S,KIF4B,CFH,C3,CD36,USP18,KPNA2,PRKG1,HGF,NR4A1,PROS1,LILRA1,REL,CFI,SKP2,RAPGEF3,CAMK2A,IFITM3,ZBTB16,CFD,AKT3,IL1R1,TXNIP,AGER,SOCS3,TLR3,MASP1,DUSP6,KLHL13,MAP3K1,PELI2,LGALS3,GHR,SPSB4,SOCS2,KIF26A,LNPEP,IRAK3,PIK3R1,NCAM1,KLC3,ITPR2,MAPK10,I…
Pearson	0.2	walktrap	PFN	walktrap.PFN_0.2.1	REACTOME_IMMUNE_SYSTEM	7526	985	304	39.7874036672867	13	0.326736574939888	0.287282810923921	1.31354837865332e-07	0.0097265630342521	RNF182,RAPGEF4,DYNC1I1,RIPK3,PRLR,C4BPA,FBXO2,KLC3,ASB12,CTSF,C4BPB,CDH1,ASB9
Pearson	0.2	WGCNA	WGCN	grey	DEFENSE_RESPONSE	7526	1885	170	42.5790592612277	18	0.422743017631456	0.348173132785281	1.47326162592092e-06	0.0443186562309531	IL1A,DCDC2,LALBA,ANKRD1,WFDC12,PYDC1,CSF3R,NOS2,CCL26,MST1R,EREG,ADORA2A,DMBT1,SFTPD,ADORA1,ALOX15,CCL3L3,P2RY11
Pearson	0.2	WGCNA	WGCN	grey	IMMUNE_RESPONSE	7526	1885	152	38.0706882806272	15	0.394003908976686	0.322278251183537	1.61857730843588e-06	0.0486900425923681	LTF,APOA1,FCN2,MNX1,ODZ1,PYDC1,CCL26,CCBP2,EREG,SPINK5,DMBT1,SFTPD,GPR44,OPRD1,MADCAM1
Pearson	0.2	WGCNA	WGCN	grey	IMMUNE_SYSTEM_PROCESS	7526	1885	193	48.3397555142174	22	0.455111941836973	0.377756088410317	1.39521112669729e-06	0.0419707411133079	LTF,TPD52,APOA1,FCN2,MNX1,INHA,CARTPT,ODZ1,PYDC1,CCL26,CCBP2,CTSE,EREG,SPINK5,TBX1,DMBT1,SFTPD,GPR44,OPRD1,CALCA,SCIN,MADCAM1
Pearson	0.2	WGCNA	WGCN	grey	KEGG_SYSTEMIC_LUPUS_ERYTHEMATOSUS	7526	1885	83	20.7885995216583	3	0.144309865456521	0.110822835087981	1.39009840210229e-07	0.00418169401320411	H2AFJ,GRIN2A,C8B
Pearson	0.2	WGCNA	WGCN	blue	REACTOME_IMMUNE_SYSTEM	7526	1182	304	47.7448844007441	15	0.314169783596046	0.269329157198643	2.31682124452644e-09	6.96946166778444e-05	UBE2E3,BCL2,EVL,WWP1,ULBP3,ASB16,PRLR,IRS1,ULBP1,CISH,ULBP2,RNF182,RIPK3,DYNC1I1,ASB12
Pearson	0.2	WGCNA	WGCN	grey	REACTOME_CELL_CYCLE	7526	1885	115	28.8034812649482	5	0.173590128012917	0.133747081792215	2.39860792006442e-09	7.21549234513779e-05	CDC14A,SYCP2,PRKAR2B,SYCP1,RPS27
Pearson	0.2	WGCNA	WGCN	grey	REACTOME_CELL_CYCLE_MITOTIC	7526	1885	77	19.2858091947914	3	0.155554790037549	0.11993736039615	6.41451760546734e-07	0.0192961518607669	CDC14A,PRKAR2B,RPS27
Pearson	0.2	WGCNA	WGCN	grey	REACTOME_IMMUNE_SYSTEM	7526	1885	304	76.1413765612543	27	0.354603518079017	0.281417156089285	2.12968800076045e-13	6.40652744388759e-09	PYCARD,IL1A,C4BPA,NCAM1,KLC3,TRIM36,MT2A,MAPK12,ASB15,IRS2,KIF5A,ITPR2,CDH1,ASB9,PRKACB,MAP2K6,SH3GL2,FBXO2,RAET1E,MAPK10,RAP1GAP2,TMEM189-UBE2V1,GAB2,PAK1,C4BPB,CFHR3,C8B
Pearson	0.2	WGCNA	WGCN	grey	REACTOME_ADAPTIVE_IMMUNE_SYSTEM	7526	1885	170	42.5790592612277	14	0.328800124824466	0.263112269048301	1.25699878871016e-08	0.00037813037561979	KLC3,TRIM36,ASB15,KIF5A,ITPR2,CDH1,ASB9,PRKACB,SH3GL2,FBXO2,RAET1E,RAP1GAP2,TMEM189-UBE2V1,PAK1
MI	0.05	eigenvector	FDRN	leq.FDRN_0.05.1	CELL_CYCLE_PROCESS	7526	3999	78	41.4459208078661	22	0.530812190227044	0.342919509641485	6.41473870648434e-06	0.0296874107336095	PTPRC,CD28,GFI1,CDKN2A,BCAT1,CDK6,APBB2,NPM2,KRT7,TGFA,STAG3,DUSP13,CCNA1,KIF25,HSPA2,PIM2,EPGN,EGF,TPD52L1,EREG,MSH4,SYCP1
MI	0.05	eigenvector	FDRN	leq.FDRN_0.05.1	MITOTIC_CELL_CYCLE	7526	3999	66	35.0696252989636	16	0.456235270938947	0.279390895771116	1.49403576261631e-06	0.00691439750938828	FOXC1,CD28,GFI1,CDKN2A,BCAT1,SPHK1,CDK6,BTG3,APBB2,NPM2,TGFA,KIF25,EPGN,EGF,TPD52L1,EREG
MI	0.05	eigenvector	FDRN	leq.FDRN_0.05.1	KEGG_CELL_CYCLE	7526	3999	42	22.3170342811587	7	0.313661748770526	0.17499599878647	1.09728640855516e-06	0.00507824149879328	CDKN2A,CDK6,MYC,SMC1B,CCND1,GADD45G,CCNA1
MI	0.05	eigenvector	FDRN	leq.FDRN_0.05.1	KEGG_FOCAL_ADHESION	7526	3999	94	49.9476481530694	28	0.560586955249451	0.369802442645383	3.46134601657424e-06	0.0160191093647056	PRKCB,ERBB2,VAV1,EGFR,ITGB7,BIRC3,LAMC2,SHC4,BCL2,COL4A4,PRKCA,MET,PAK3,CHAD,VAV3,IGF1R,COL11A2,SHC2,ITGB8,CCND1,ITGA6,VTN,ITGB4,RASGRF1,LAMC3,SHC3,EGF,ACTN2
MI	0.05	eigenvector	FDRN	leq.FDRN_0.05.1	KEGG_ECM_RECEPTOR_INTERACTION	7526	3999	61	32.4128355035876	14	0.431927654044659	0.260156142507183	1.32773490508302e-06	0.00614475714072422	ITGB7,LAMC2,COL4A4,CHAD,COL11A2,SV2B,ITGB8,ITGA6,VTN,ITGB4,LAMC3,CD44,SV2C,GP6
MI	0.05	eigenvector	FDRN	leq.FDRN_0.05.1	REACTOME_CELL_CYCLE	7526	3999	115	61.1061652936487	22	0.360029137719212	0.204324634941997	4.15936729093938e-14	1.92495518224674e-10	PSMB9,HIST2H2BE,HIST1H2BC,HIST1H2BD,HIST2H4A,PSMB8,CDKN2A,HIST1H2AC,CDK6,MYC,HIST4H4,SMC1B,HIST1H4J,CCND1,STAG3,TUBA4A,CCNA1,SYCP2,CENPP,HSPA2,PSMA8,SYCP1
MI	0.05	eigenvector	FDRN	leq.FDRN_0.05.1	REACTOME_CELL_CYCLE_MITOTIC	7526	3999	77	40.9145628487909	10	0.244411752288722	0.129492411009217	1.5460718827474e-13	7.15522067335497e-10	PSMB9,PSMB8,CDKN2A,CDK6,MYC,CCND1,TUBA4A,CCNA1,CENPP,PSMA8
MI	0.05	eigenvector	FDRN	leq.FDRN_0.05.1	REACTOME_MITOTIC_M_M_G1_PHASES	7526	3999	43	22.8483922402339	4	0.175067022569596	0.089569570370151	1.42673855234366e-09	6.60294602024646e-06	PSMB9,PSMB8,CENPP,PSMA8
MI	0.05	eigenvector	FDRN	leq.FDRN_0.05.1	REACTOME_DNA_REPLICATION	7526	3999	50	26.5678979537603	5	0.188197049262316	0.0968909548187668	1.35038450202113e-10	6.24957947535379e-07	PSMB9,PSMB8,CCNA1,CENPP,PSMA8
MI	0.05	eigenvector	FDRN	leq.FDRN_0.05.1	REACTOME_MITOTIC_PROMETAPHASE	7526	3999	28	14.8780228541058	1	0.0672132318793984	0.0324305155475534	1.89293968210303e-08	8.76052484877282e-05	CENPP
MI	0.05	eigenvector	FDRN	leq.FDRN_0.05.2	REACTOME_IMMUNOREGULATORY_INTERACTIONS_BETWEEN_A_LYMPHOID_AND_A_NON_LYMPHOID_CELL	7526	3527	49	22.9634600053149	8	0.34837955596188	0.219505231654748	6.87700754818435e-06	0.0318267909329972	AMICA1,FCGR3A,SELL,CD200R1,ITGAL,C3,LILRA1,CDH1
MI	0.05	multiscale	PFN	comp1_2	SYSTEM_DEVELOPMENT	7526	5962	506	400.846664895031	349	0.870657112967105	0.557281200007533	1.26501509679805e-08	0.00175634696039441	CD3D,NPR3,PTPRC,CD79A,IKZF1,S100A7,CD4,ZAP70,LCK,CXCL10,DLX6,HOXC11,KLK5,ZIC1,CD40LG,ITGAX,MAP4K1,KRT5,ERBB2,HCLS1,KRT14,KLK7,KRT6B,KRT6A,VCX3A,PAX5,MAPT,COL4A3,ETV7,COL17A1,KRT17,FOXC1,LRMP,SRGN,HCK,CSF1,SPRR1B,FGF13,IKZF3,FOXL2,KRT16,CXCL1,GJB5,IL20,NFAM1,MAL,LYN,DLX5,SCRG1,FOXC2,B3GNT5,SOX8,UGT8,ADORA2A,KRT31,DOC2A,LAMC2,CHRNA7,CLEC3A,APOE,RAB26,AZU1,GFRA3,S100B,FZD9,POU4F1,SFTPB,FABP7,CDK6,CC…
MI	0.05	multiscale	PFN	comp1_2	SKELETAL_DEVELOPMENT	7526	5962	68	53.8687217645496	34	0.631164038913116	0.258158870956952	7.44515452097355e-08	0.0103368525369197	NPR3,DLX6,SRGN,DLX5,CLEC3A,CDK6,IGFBP4,FGFR1,MSX2,TBX3,EN1,COL19A1,BMPR1B,DLL3,ATP6V0A4,HOXD13,TRPS1,CHRD,TBX1,ALX1,ATP6V1B1,EXTL1,ACHE,HOXA13,DSCAML1,COL2A1,INHA,TBX4,BMP4,COL9A2,MGP,FGFR3,ANKH,MEPE
MI	0.05	multiscale	PFN	comp1_2	MULTICELLULAR_ORGANISMAL_DEVELOPMENT	7526	5962	590	467.390380015945	409	0.875071498018524	0.562842530786818	2.28307164962549e-09	0.000316981667834003	CD3D,NPR3,PTPRC,CD79A,IKZF1,S100A7,CD4,ZAP70,LCK,TBX21,CXCL10,SPRR2A,DLX6,HOXC11,THPO,KLK5,ZIC1,CD40LG,SPRR2D,RECQL4,ITGAX,MAP4K1,KRT5,ERBB2,HOXB2,HCLS1,KRT14,CCBP2,CSF1R,KLK7,KRT6B,KRT6A,VCX3A,PAX5,MAPT,COL4A3,ETV7,HELLS,COL17A1,KRT17,HOXA9,TCL1A,FOXC1,LRMP,SRGN,HCK,CSF1,SPRR1B,SPDEF,TNFRSF17,FGF13,AFF3,IKZF3,FOXL2,KRT16,NAT8,ERBB4,CXCL1,GJB5,IL20,NFAM1,MAL,LYN,DLX5,SCRG1,FOXC2,B3GNT5,SOX8,UGT8,…
MI	0.05	multiscale	PFN	comp1_2	ANATOMICAL_STRUCTURE_DEVELOPMENT	7526	5962	588	465.806005846399	409	0.878047931685254	0.569947562591497	5.4570259501498e-09	0.000757653482918798	CD3D,NPR3,PTPRC,CD79A,CD3G,IKZF1,S100A7,CD4,SPN,ZAP70,HOXB5,LCK,CXCL10,DLX6,HOXC11,KLK5,ZIC1,CD40LG,HOXA11,ITGAX,EOMES,MAP4K1,KRT5,ERBB2,HCLS1,KRT14,KLK7,KRT6B,SOX10,KRT6A,VCX3A,PAX5,MAPT,COL4A3,ETV7,COL17A1,KRT17,CCL4,GATA3,DUOX2,FOXC1,LRMP,SRGN,HCK,CSF1,SPRR1B,FGF13,IKZF3,FOXL2,KRT16,NAT8,SFRP1,CXCL1,GJB5,IL20,NFAM1,MAL,LYN,DLX5,SCRG1,FOXC2,B3GNT5,SOX8,UGT8,ADORA2A,KRT31,DOC2A,LAMC2,CHRNA7,CLEC…
MI	0.05	multiscale	PFN	comp1_5	SIGNAL_TRANSDUCTION	7526	4297	725	413.941668881212	345	0.833450763563994	0.654554612513743	3.83552316966248e-08	0.00532524036875939	ZIC1,ESR1,CCBP2,DUOX2,FGF13,TP63,MAML2,FOXL2,NPY1R,CLEC7A,ROPN1B,ERBB4,SFRP1,CXCL1,EGFR,IL20,AR,IL6ST,ANXA1,PYDC1,LYN,GRM6,FOXC2,PGR,RUNDC3A,CXCL5,GPR143,IL12RB2,SIRPB1,ERN1,EDN3,EDARADD,CHRNA7,GABBR2,STC2,DUOX1,AZU1,GFRA3,PTK7,GRIA4,DUSP4,GDF5,IGFBP4,PLD1,IGSF1,PTPRT,DAPK1,RGR,GRIK3,IGFALS,GRPR,RHBDL1,CHRM3,REL,FGFR1,GPRC5C,PDE9A,INPP4B,NPY2R,IGF1R,CHRM1,CHRNB2,KIAA1804,GRIA2,RET,WNK4,IL8,CEACAM…
MI	0.05	multiscale	PFN	comp1_5	M_PHASE	7526	4297	53	30.2605633802817	12	0.396555736560391	0.217794629325405	3.1695085428007e-07	0.0440054566082449	TTK,BRSK1,DUSP13,CCNA1,NPM2,EGF,HSPA2,EPGN,TGFA,EREG,MSH4,SYCP1
MI	0.05	multiscale	PFN	comp1_5	DEFENSE_RESPONSE	7526	4297	170	97.0621844273186	53	0.546041698038303	0.332212915758819	4.74342966506098e-12	6.58577774697066e-07	S100A8,S100A7,ORM1,GAGE1,GATA3,TFF3,IL17RB,CXCL1,CXCL2,IL20,ANXA1,PYDC1,PTX3,DCDC2,PGLYRP2,ADORA2A,CHRNA7,CHST2,AZU1,S100A9,FOSL1,IL8,CX3CL1,KCNN4,LBP,BCL2,IL12A,ORM2,CYP4F11,CXCL6,UMOD,DEFB1,NFATC4,CAMP,ALOX15,S1PR3,HDAC9,IL1RL2,SFTPD,CADM1,MST1R,DMBT1,S100A12,PGLYRP4,WFDC12,FAIM3,CEBPB,CCL20,EREG,FOXN1,ADORA2B,C5,SCG2
MI	0.05	multiscale	PFN	comp1_5	CELL_CYCLE_PROCESS	7526	4297	78	44.534414031358	18	0.404181808417322	0.222219883934284	8.32128656897125e-10	0.000115532742723597	TTK,CDK6,KRT7,BRSK1,DUSP13,MYO16,TPD52L1,CCNA1,NPM2,EGF,HSPA2,EPGN,APBB2,TGFA,EREG,USH1C,MSH4,SYCP1
MI	0.05	multiscale	PFN	comp1_5	MITOTIC_CELL_CYCLE	7526	4297	66	37.6829657188414	15	0.39805784162312	0.218328599804246	1.19843394557786e-08	0.0016639056900403	TTK,FOXC1,CDK6,BRSK1,BTG3,MYO16,TPD52L1,NPM2,EGF,EPGN,ASNS,APBB2,TGFA,EREG,USH1C
MI	0.05	multiscale	PFN	comp1_5	POSITIVE_REGULATION_OF_MULTICELLULAR_ORGANISMAL_PROCESS	7526	4297	37	21.1252989635929	5	0.236683040965098	0.11642041614049	4.82602225174626e-08	0.00670044929432451	CD24,IL12A,BMP4,CADM1,EREG
MI	0.05	multiscale	PFN	comp1_5	CELL_CYCLE_PHASE	7526	4297	74	42.2505979271858	18	0.426029473737177	0.238391629076011	8.83132056193838e-09	0.00122614054681952	TTK,CDK6,KRT7,BRSK1,DUSP13,MYO16,TPD52L1,CCNA1,NPM2,EGF,HSPA2,EPGN,APBB2,TGFA,EREG,USH1C,MSH4,SYCP1
MI	0.05	multiscale	PFN	comp1_5	IMMUNE_RESPONSE	7526	4297	152	86.7850119585437	30	0.345681809830604	0.179079253835404	1.83789727807613e-21	2.5517365808809e-16	CCBP2,XBP1,IL6ST,PYDC1,CD22,OPRK1,CX3CL1,CRHR1,SEMA3C,LTF,BCL2,MBP,VIPR1,VTN,IL12A,DEFB1,APOA1,SKAP1,OPRD1,SPINK5,FCN2,SFTPD,CADM1,DMBT1,CEBPB,NFIL3,CHST4,CCL20,EREG,GPR44
MI	0.05	multiscale	PFN	comp1_5	CELL_PROLIFERATION_GO_0008283	7526	4297	237	135.316104172203	93	0.68727961515688	0.473970867440502	1.48312239424684e-08	0.00205916713217231	THPO,TTK,MIA,KRT16,ERBB4,CXCL1,EGFR,HOXC10,PDZK1,LYN,CXCL5,IL12RB2,FSCN1,RARRES1,CHRNA7,CDCA7,ELF5,S100B,GPNMB,FABP7,CDK6,RERG,IGFBP4,KLK8,FGFBP1,CHRM3,CRIP1,TBX3,FOSL1,BTG2,KRT4,IGF1R,CHRM1,MYC,IL8,CCKBR,BNIPL,EDN1,PTN,AREG,PYY,CD24,VIPR1,FLT3,FRK,ALOX15B,SPEG,CBFA2T3,BTG3,UMOD,TACSTD2,TNFSF15,INHA,PRTN3,ADRA1D,EHF,MYO16,SCIN,BNC1,S1PR3,NR6A1,SFTPD,TOB1,CADM1,ALOX12,MST1R,RPS27,TM4SF4,EPGN,LIF,L…
MI	0.05	multiscale	PFN	comp1_5	IMMUNE_SYSTEM_PROCESS	7526	4297	193	110.194127026309	46	0.417445114738443	0.22691541739169	1.80798588151522e-21	2.51020759789573e-16	CCBP2,CLEC7A,XBP1,IL6ST,PYDC1,LYN,AZU1,CDK6,PREX1,IL8,CD22,OPRK1,CX3CL1,CRHR1,SEMA3C,LTF,BCL2,CARTPT,CD24,KIRREL3,MBP,VIPR1,VTN,IL12A,TBX1,DEFB1,APOA1,SKAP1,INHA,OPRD1,SCIN,SPINK5,HDAC9,CTSE,FCN2,SFTPD,CADM1,DMBT1,CEBPB,NFIL3,CHST4,CCL20,EREG,TPD52,SCG2,GPR44
MI	0.05	multiscale	PFN	comp1_5	POSITIVE_REGULATION_OF_BIOLOGICAL_PROCESS	7526	4297	267	152.444724953495	108	0.708453506888788	0.497839562900933	1.91104401794825e-08	0.00265329351451935	TTK,MAPT,TP63,MAML2,EGFR,HOXC10,IL20,PYDC1,LYN,CXCL5,IL12RB2,PLAGL1,ERN1,CHRNA7,AZU1,CDK6,BOC,DAPK1,REL,PRKCA,TBX3,FOSL1,IGF1R,ANGPTL4,CHRM1,MYC,IL8,CXXC5,CCKBR,CX3CL1,PPARA,CREB5,TMEM101,EDN1,PTN,BMPR1B,TPPP,TFAP2B,CARTPT,HIF1A,FOXE1,CD24,PPARGC1B,VIPR1,BIK,GATA2,GRM4,IL12A,RIPK3,ARNT2,FLT3,ALOX15B,MSTN,PPARGC1A,AIFM3,ERN2,ESRRG,PYCARD,NPAS2,PMAIP1,INHA,PRTN3,RHOB,ADRA1D,EHF,SCIN,BNC1,S1PR3,TPD5…
MI	0.05	multiscale	PFN	comp1_5	RESPONSE_TO_EXTERNAL_STIMULUS	7526	4297	193	110.194127026309	75	0.680617034899635	0.468382543079588	1.87018993010221e-07	0.0259657169895391	S100A8,ORM1,CCBP2,CXCL1,CXCL2,IL20,ANXA1,PTX3,GRM6,CXCL5,SPRR3,PGLYRP2,ALB,ADORA2A,CHRNA7,CHST2,STC2,TMPRSS6,KLK8,PLD1,S100A9,HOXB13,FOSL1,IL8,CX3CL1,RTN4RL1,CACNA1F,LBP,PLAT,CARTPT,ADM,RP1,F7,L3MBTL4,ORM2,CYP4F11,CXCL6,NR2E3,DEFB1,GLRB,NUAK2,GIPR,NFATC4,FADS1,INHA,ABCA4,ENPP1,ITGA2,ALOX15,S1PR3,HDAC9,STC1,SFTPD,FGF2,SREBF1,S100A12,CCL15,PGLYRP4,C4BPB,ASNS,SHROOM2,CEBPB,CCL20,EREG,SHROOM3,TRPV4,K…
MI	0.05	multiscale	PFN	comp1_5	RESPONSE_TO_WOUNDING	7526	4297	120	68.5144831251661	39	0.569222713521061	0.356013783193331	3.76823148316475e-08	0.00523181259122594	S100A8,ORM1,CXCL1,CXCL2,IL20,ANXA1,PTX3,SPRR3,ADORA2A,CHRNA7,CHST2,TMPRSS6,KLK8,S100A9,HOXB13,IL8,CX3CL1,RTN4RL1,LBP,PLAT,ADM,F7,L3MBTL4,ORM2,CYP4F11,CXCL6,NFATC4,ITGA2,ALOX15,S1PR3,HDAC9,S100A12,C4BPB,CEBPB,CCL20,EREG,C5,SCG2,RTN4RL2
MI	0.05	multiscale	PFN	comp1_5	POSITIVE_REGULATION_OF_CELLULAR_PROCESS	7526	4297	249	142.16755248472	103	0.724497244271477	0.51865326612434	2.81106067456724e-07	0.0390287664056916	TTK,MAPT,TP63,MAML2,EGFR,HOXC10,IL20,LYN,CXCL5,IL12RB2,PLAGL1,ERN1,CHRNA7,AZU1,CDK6,BOC,DAPK1,REL,PRKCA,TBX3,FOSL1,IGF1R,CHRM1,MYC,CXXC5,CCKBR,CX3CL1,PPARA,CREB5,TMEM101,EDN1,PTN,BMPR1B,TPPP,TFAP2B,CARTPT,HIF1A,FOXE1,CD24,PPARGC1B,VIPR1,BIK,GATA2,GRM4,IL12A,RIPK3,ARNT2,FLT3,ALOX15B,MSTN,PPARGC1A,AIFM3,ERN2,ESRRG,PYCARD,NPAS2,PMAIP1,INHA,PRTN3,ADRA1D,EHF,SCIN,BNC1,S1PR3,TPD52L1,GATA4,NPM2,EGF,SFTP…
MI	0.05	multiscale	PFN	comp1_5	REGULATION_OF_MULTICELLULAR_ORGANISMAL_PROCESS	7526	4297	93	53.0987244220037	26	0.489653947114891	0.287343593832173	1.0040057463738e-08	0.00139396157826538	CHRNA7,TMPRSS6,KLK8,TNNT2,KCNE1,TNNT1,CARTPT,HIF1A,CD24,CACNA1H,IL12A,INHA,TNNC1,SPINK5,PLCE1,KCNB2,SFTPD,BMP4,RYR2,CYP2J2,CADM1,KCNMB2,SCN5A,ANKH,EREG,KCNE1L
MI	0.05	multiscale	PFN	comp1_2	PROTEINACEOUS_EXTRACELLULAR_MATRIX	7526	5962	71	56.2452830188679	29	0.51559879235156	0.177184415392404	1.57810100711514e-12	2.19103543827866e-07	COL4A3,PI3,DMD,ADAMTS9,CHI3L1,APLP1,CHAD,FMOD,COL9A1,ADAMTS13,ODAM,MMP10,COL4A5,IMPG1,MUC2,EFEMP1,SNTB1,COL4A4,COL9A2,COL9A3,MGP,SNTG2,ANG,KAL1,ECM1,AMTN,USH2A,MATN1,MEPE
MI	0.05	multiscale	PFN	comp1_2	EXTRACELLULAR_MATRIX_PART	7526	5962	38	30.1031092213659	14	0.465068239199138	0.151083267735862	1.64758628358258e-08	0.00228750879612605	COL4A3,DMD,APLP1,COL9A1,ODAM,COL4A5,SNTB1,COL4A4,COL9A2,COL9A3,SNTG2,ANG,AMTN,USH2A
MI	0.05	multiscale	PFN	comp1_2	EXTRACELLULAR_REGION	7526	5962	306	242.409247940473	196	0.808550010633796	0.44937236318364	2.85519389289204e-10	3.96415120089131e-05	C1QB,C1QA,S100A7,SPN,ORM1,CXCL9,KLK5,KLK6,FGL2,ERBB2,PLA2G2D,FGB,GNLY,COL4A3,APOL1,LYZ,IFI30,CCL4,IL16,TFF3,PNOC,SRGN,MIA,SCGB1D2,EBI3,FGG,SFRP1,CXCL1,KLK10,CXCL2,C2,IL20,PTX3,SCRG1,CCL13,CCL7,IL1B,PTGDS,IL32,PI3,SMR3B,PRG2,APOE,CFP,DMD,ADAMTS9,CHI3L1,CCL2,APLP1,KLK8,FGFBP1,IGFALS,IL18,OSM,CHI3L2,DKKL1,ACE2,RNASE2,LALBA,LGALS3BP,CHAD,MMP9,ANGPTL4,IL8,HPX,MMP7,FMOD,COL9A1,CX3CL1,IL7,ADAMTS13,ODAM,…
MI	0.05	multiscale	PFN	comp1_2	EXTRACELLULAR_REGION_PART	7526	5962	236	186.956152006378	148	0.791629472535095	0.427021423909077	2.36626259488614e-09	0.000328531898673992	C1QB,C1QA,SPN,ORM1,CXCL9,KLK5,FGL2,FGB,GNLY,COL4A3,APOL1,LYZ,CCL4,IL16,SRGN,MIA,SCGB1D2,EBI3,FGG,SFRP1,CXCL1,CXCL2,C2,SCRG1,CCL13,CCL7,IL1B,IL32,PI3,SMR3B,CFP,DMD,ADAMTS9,CHI3L1,CCL2,APLP1,KLK8,FGFBP1,IGFALS,OSM,CHI3L2,DKKL1,LALBA,LGALS3BP,CHAD,MMP9,IL8,HPX,MMP7,FMOD,COL9A1,ADAMTS13,ODAM,FGF10,MMP8,EDN1,PTN,SERPINA1,AREG,IL9R,SEMA3E,PRSS3,LBP,CARTPT,ADM,CP,MMP10,COL4A5,SECTM1,TNFAIP2,FGF9,PCSK1N,…
MI	0.05	multiscale	PFN	comp1_2	EXTRACELLULAR_MATRIX	7526	5962	71	56.2452830188679	29	0.51559879235156	0.177184415392404	1.57810100711514e-12	2.19103543827866e-07	COL4A3,PI3,DMD,ADAMTS9,CHI3L1,APLP1,CHAD,FMOD,COL9A1,ADAMTS13,ODAM,MMP10,COL4A5,IMPG1,MUC2,EFEMP1,SNTB1,COL4A4,COL9A2,COL9A3,MGP,SNTG2,ANG,KAL1,ECM1,AMTN,USH2A,MATN1,MEPE
MI	0.05	multiscale	PFN	comp1_5	EXTRACELLULAR_REGION	7526	4297	306	174.711931969174	131	0.74980568598551	0.548817705856346	2.05222496184531e-07	0.0284930913702603	S100A7,ORM1,KLK5,KLK6,FGB,TFF3,MIA,SCGB1D2,FGG,SFRP1,CXCL1,KLK10,CXCL2,IL20,PTX3,SCRG1,PI3,SMR3B,PRG2,DMD,ADAMTS9,CHI3L1,KLK8,FGFBP1,IGFALS,CHI3L2,ACE2,CHAD,ANGPTL4,IL8,HPX,MMP7,COL9A1,CX3CL1,ADAMTS13,EDN1,PTN,SERPINA1,AREG,CRISP3,SEMA3E,PRSS3,LBP,CARTPT,A1BG,ADM,CP,PLA2G10,KIRREL3,MMP10,COL4A5,F7,TNFAIP2,FGF9,PCSK1N,VTN,GDF15,IL12A,SFRP5,IMPG1,ORM2,MSMB,MUC2,EFEMP1,SERPINA5,KLK13,EPO,SCUBE1,HABP…
MI	0.05	multiscale	PFN	comp1_6	MEMBRANE_PART	7526	691	871	79.9709008769599	42	0.525191032480922	0.468895186876539	2.46745631963116e-07	0.034258163541759	LMNB1,SCNN1G,CNIH2,GPR19,EFNA3,HCN2,AGER,KCNH2,EFNA4,GRIK1,TNFRSF25,FGFR4,VIPR2,CACNB1,CHRNB4,SLC7A4,CLDN9,SYNGR1,EPB41L3,FUT1,SLC16A4,CLDN3,PODXL2,SLC29A2,SLC30A3,SLC16A5,FZD6,CACNA1B,STX1B,ADRB1,GABRB3,RHCE,CUZD1,ATAD5,CRIM1,APC2,NPHS1,MMP15,TFRC,CHRNA3,PXMP4,TRPM5
MI	0.05	multiscale	PFN	comp1_6	MEMBRANE	7526	691	1005	92.2741163964922	50	0.541863763670792	0.480318159903181	7.64526077352432e-08	0.0106146800579612	LMNB1,SCNN1G,CNIH2,GPR19,EFNA3,HCN2,ATP1A3,AGER,KCNH2,EFNA4,GRIK1,TNFRSF25,FGFR4,VIPR2,KCNG3,CACNB1,CHRNB4,SLC7A4,CLDN9,SYNGR1,EPB41L3,FUT1,LGALS4,ADAM11,SLC16A4,CLDN3,PODXL2,ITPR2,SLC29A2,SLC30A3,SLC16A5,FZD6,CACNA1B,STX1B,ADRB1,GABRB3,RHCE,CDH15,CENPF,CUZD1,ATAD5,NOD2,CRIM1,APC2,NPHS1,MMP15,TFRC,CHRNA3,PXMP4,TRPM5
MI	0.05	multiscale	PFN	comp1_52	MEMBRANE_PART	7526	426	871	49.3018867924528	20	0.40566398775354	0.361763259820033	3.36445890551971e-07	0.0467121474442357	LMNB1,CNIH2,GPR19,GRIK1,FGFR4,VIPR2,CHRNB4,SLC7A4,SLC16A4,SLC29A2,SLC30A3,SLC16A5,STX1B,ADRB1,CUZD1,ATAD5,CRIM1,CHRNA3,PXMP4,TRPM5
MI	0.05	multiscale	PFN	comp1_52	MEMBRANE	7526	426	1005	56.8867924528302	25	0.439469320066335	0.389365435665391	2.27588302135167e-07	0.0315983598684466	LMNB1,CNIH2,GPR19,GRIK1,FGFR4,VIPR2,KCNG3,CHRNB4,SLC7A4,ADAM11,SLC16A4,ITPR2,SLC29A2,SLC30A3,SLC16A5,STX1B,ADRB1,CENPF,CUZD1,ATAD5,NOD2,CRIM1,CHRNA3,PXMP4,TRPM5
MI	0.05	multiscale	PFN	comp1_52	PLASMA_MEMBRANE_PART	7526	426	707	40.0188679245283	12	0.2998585572843	0.267154304725545	3.95884154784822e-08	0.00549645560503247	GPR19,GRIK1,FGFR4,VIPR2,CHRNB4,SLC16A4,SLC29A2,SLC30A3,SLC16A5,STX1B,ADRB1,CHRNA3
MI	0.05	multiscale	PFN	comp1_52	PLASMA_MEMBRANE	7526	426	837	47.377358490566	16	0.337714058144166	0.298488847160041	1.67519309085009e-08	0.00232583808733627	GPR19,GRIK1,FGFR4,VIPR2,KCNG3,CHRNB4,ADAM11,SLC16A4,ITPR2,SLC29A2,SLC30A3,SLC16A5,STX1B,ADRB1,NOD2,CHRNA3
MI	0.05	multiscale	PFN	comp1_119	PLASMA_MEMBRANE_PART	7526	399	707	37.4824608025512	10	0.266791448210342	0.237179819887372	2.05577776068082e-08	0.00285424184292925	GPR19,GRIK1,FGFR4,VIPR2,SLC16A4,SLC29A2,SLC30A3,SLC16A5,STX1B,ADRB1
MI	0.05	multiscale	PFN	comp1_119	PLASMA_MEMBRANE	7526	399	837	44.3745681636992	14	0.315496028003102	0.278567159473637	1.46645327656251e-08	0.00203602372917939	GPR19,GRIK1,FGFR4,VIPR2,KCNG3,ADAM11,SLC16A4,ITPR2,SLC29A2,SLC30A3,SLC16A5,STX1B,ADRB1,NOD2
MI	0.05	multiscale	PFN	comp1_5	RECEPTOR_ACTIVITY	7526	4297	348	198.692001062982	150	0.754937285836951	0.553761543492451	5.43621926731472e-08	0.00754764683073976	NPR3,ABCC8,GABRP,ANXA9,CLEC7A,ERBB4,EGFR,AR,IL6ST,GFRA1,GRM6,PGR,ICAM1,GPR143,IL12RB2,PGLYRP2,BDKRB1,CHRNA7,GABBR2,FZD9,PTK7,IGSF1,PTPRT,GRIK3,GRPR,CHRM3,SMO,PTPRZ1,FGFR1,MET,NPY2R,DNER,IGF1R,CHRM1,CHRNB2,EPHB6,GRIA2,LPHN2,RET,IL22RA2,OPRK1,CCKBR,BAI2,CXADR,RTN4RL1,ERBB3,CRHR1,PTGFR,PTPRN2,HRH3,RARA,ITPR1,GABRA3,NPY6R,GPR139,OXTR,GPR126,KISS1R,HTR2A,NRXN1,GPR115,BCAM,TNFRSF10D,VIPR1,GABRG2,NR2E1,…
MI	0.05	multiscale	PFN	comp1_2	KEGG_FOCAL_ADHESION	7526	5962	94	74.465585968642	51	0.684880127331254	0.305273541189094	4.19284215591701e-08	0.00582134204927518	PRKCB,ERBB2,PIK3CG,RAC2,EGFR,COL4A6,BIRC3,LAMC2,PRKCA,MET,PAK3,CHAD,PAK7,IGF1R,COL11A2,RAC3,SHC2,AKT3,ITGA2B,ITGA9,SHC4,BCL2,LAMB3,ITGA6,VAV3,VTN,ITGB8,MYLK2,ITGB6,COL4A4,COL2A1,MAPK10,ITGA2,ACTN2,MYL7,EGF,TNR,PAK6,ITGA4,ITGB7,VAV1,CCND1,PAK1,ITGA3,ITGB4,PIK3R1,RASGRF1,ITGA10,PRKCG,SHC3,MYLK3
MI	0.05	multiscale	PFN	comp1_2	KEGG_ECM_RECEPTOR_INTERACTION	7526	5962	61	48.32341217114	26	0.538041475794788	0.19140301413241	3.77925521194231e-10	5.2471179362607e-05	COL4A6,LAMC2,GP1BA,CHAD,COL11A2,HMMR,ITGA2B,ITGA9,LAMB3,ITGA6,VTN,ITGB8,ITGB6,COL4A4,COL2A1,ITGA2,TNR,SV2A,GP6,ITGA4,ITGB7,ITGA3,ITGB4,ITGA10,CD44,SV2C
MI	0.05	multiscale	PFN	comp1_5	KEGG_CYTOKINE_CYTOKINE_RECEPTOR_INTERACTION	7526	4297	168	95.9202763752325	48	0.500415572326208	0.292727185974338	3.76725414701794e-14	5.23045565771971e-09	IL17RB,CXCL1,EGFR,CXCL2,IL20,IL6ST,CXCL5,IL12RB2,IL24,GDF5,NGFR,MET,IL8,IL22RA2,CX3CL1,TNFRSF21,BMP2,KIT,BMPR1B,TNFRSF10D,IL12A,FLT3,CXCL6,PRLR,EPO,AMH,AMHR2,TNFSF15,TNFRSF18,IL19,IL22RA1,TNFRSF10C,INHBE,CXCL3,EGF,IL20RB,LIF,CCL15,TSLP,IL5RA,CCL20,EDAR,TNFSF10,TNFRSF11A,IL20RA,CCL28,EDA,CLCF1
MI	0.05	multiscale	PFN	comp1_5	KEGG_CELL_CYCLE	7526	4297	42	23.9800690938081	7	0.291909083856954	0.148955172194222	7.90979601719756e-08	0.0109819607902771	TTK,CDK6,MYC,GADD45G,CCNA1,CCND1,SFN
MI	0.05	multiscale	PFN	comp1_5	KEGG_ANTIGEN_PROCESSING_AND_PRESENTATION	7526	4297	39	22.267207015679	1	0.0449090898241468	0.0195701182363501	2.18230737585542e-13	3.02991556063767e-08	HSPA2
MI	0.05	multiscale	PFN	comp1_5	KEGG_HEMATOPOIETIC_CELL_LINEAGE	7526	4297	63	35.9701036407122	11	0.305809516421571	0.15686059922644	1.00334338392346e-10	1.39304195423933e-05	THPO,CD22,KIT,ITGA6,FLT3,EPO,ITGA2,ANPEP,IL5RA,ITGA3,CD44
MI	0.05	multiscale	PFN	comp1_5	KEGG_INTESTINAL_IMMUNE_NETWORK_FOR_IGA_PRODUCTION	7526	4297	33	18.8414828594207	2	0.106148757766165	0.0480512120677443	6.78128660008143e-10	9.41513831555306e-05	PIGR,CCL28
MI	0.05	multiscale	PFN	comp1_5	KEGG_TYPE_I_DIABETES_MELLITUS	7526	4297	33	18.8414828594207	3	0.159223136649248	0.074519581167033	9.65895763915083e-09	0.0013410496786197	PTPRN2,GAD1,IL12A
MI	0.05	multiscale	PFN	comp1_5	KEGG_LEISHMANIA_INFECTION	7526	4297	40	22.838161041722	4	0.175145450314173	0.0826635472452495	5.65487739197862e-10	7.85123177102312e-05	PTGS2,IL12A,TLR2,MAPK12
MI	0.05	multiscale	PFN	comp1_5	KEGG_AUTOIMMUNE_THYROID_DISEASE	7526	4297	29	16.5576667552485	2	0.120789965733912	0.0552385866537159	1.57921330963477e-08	0.00219257975909691	CGA,TG
MI	0.05	multiscale	PFN	comp1_5	KEGG_ALLOGRAFT_REJECTION	7526	4297	28	15.9867127292054	1	0.0625519465407759	0.0275981601237613	1.85042033204701e-09	0.000256912358901407	IL12A
MI	0.05	multiscale	PFN	comp1_5	KEGG_GRAFT_VERSUS_HOST_DISEASE	7526	4297	33	18.8414828594207	0	0	0	6.79023188852061e-13	9.42755795402202e-08
MI	0.05	multiscale	PFN	comp1_5	KEGG_PRIMARY_IMMUNODEFICIENCY	7526	4297	21	11.9900345469041	0	0	0	1.84673735477649e-08	0.00256401014337168
MI	0.05	multiscale	PFN	comp1_5	KEGG_VIRAL_MYOCARDITIS	7526	4297	42	23.9800690938081	7	0.291909083856954	0.148955172194222	7.90979601719756e-08	0.0109819607902771	ICAM1,DMD,CXADR,MYH7B,MYH3,CCND1,MYH14
MI	0.05	multiscale	PFN	comp1_33	KEGG_CYTOKINE_CYTOKINE_RECEPTOR_INTERACTION	7526	1543	168	34.4437948445389	11	0.319360861648613	0.266470662225475	3.54248048021949e-07	0.0491837989873674	IL12RB2,GDF5,IL22RA2,BMP2,PRLR,IL22RA1,EGF,TNFSF10,TNFRSF11A,IL20RA,CLCF1
MI	0.05	multiscale	PFN	comp1_2	REACTOME_EXTRACELLULAR_MATRIX_ORGANIZATION	7526	5962	67	53.0765346797768	27	0.508699374646392	0.173382934786789	3.56350718000919e-12	4.94757336872476e-07	PRSS1,COL4A3,COL17A1,COL4A6,MMP9,COL11A2,MMP7,COL9A1,COL19A1,MMP8,MMP10,COL4A5,MMP17,COL27A1,COL4A4,COL2A1,COL25A1,KLKB1,COL28A1,GLT25D2,COL23A1,COL9A2,COL9A3,ADAMTS3,PLOD2,MMP15,MMP25
MI	0.05	multiscale	PFN	comp1_2	REACTOME_COLLAGEN_FORMATION	7526	5962	47	37.232792984321	18	0.483444795763238	0.160342635285065	1.15082074689045e-09	0.00015977995249827	COL4A3,COL17A1,COL4A6,COL11A2,COL9A1,COL19A1,COL4A5,COL27A1,COL4A4,COL2A1,COL25A1,COL28A1,GLT25D2,COL23A1,COL9A2,COL9A3,ADAMTS3,PLOD2
MI	0.05	multiscale	PFN	comp1_3	REACTOME_CELL_CYCLE	7526	1564	115	23.8984852511294	3	0.12553096853108	0.100396947281701	9.58944900248346e-09	0.0013313990995048	CDKN1A,CDC14A,PRKAR2B
MI	0.05	multiscale	PFN	comp1_5	REACTOME_IMMUNOREGULATORY_INTERACTIONS_BETWEEN_A_LYMPHOID_AND_A_NON_LYMPHOID_CELL	7526	4297	49	27.9767472761095	8	0.285951755614976	0.145082274740134	4.55730794337391e-09	0.000632736634858034	ICAM1,ULBP1,ULBP3,ULBP2,CXADR,RAET1E,ICAM4,CDH1
MI	0.05	multiscale	PFN	comp1_5	REACTOME_CELL_CYCLE	7526	4297	115	65.6597129949508	36	0.548281409679149	0.336926939733918	1.65777035002305e-08	0.002301648353972	HIST1H2BG,HIST1H2BK,HIST1H4H,TAOK1,HIST2H2AA3,HIST2H2BE,HIST1H2BO,HIST1H2BC,HIST1H2BD,HIST2H4A,HIST1H2BF,HIST1H2BJ,HIST1H2BN,HIST1H2AD,HIST1H2BL,CDK6,HIST1H2AE,HIST1H2BE,MYC,HIST4H4,HIST1H4J,HIST1H2BH,TUBA4A,HIST3H2BB,SYCP2,CENPP,CCNA1,HSPA2,RPS27,HIST1H2AC,HIST1H4E,HIST1H4D,HIST1H2AJ,HIST1H4I,CCND1,SYCP1
MI	0.05	multiscale	PFN	comp1_5	REACTOME_TCR_SIGNALING	7526	4297	25	14.2738506510763	1	0.0700581801256691	0.0310941296473447	2.12578508530727e-08	0.00295144001244061	EVL
MI	0.05	multiscale	PFN	comp1_5	REACTOME_CELL_CYCLE_MITOTIC	7526	4297	77	43.9634600053149	8	0.181969299027712	0.0854461703188665	8.03831665344104e-18	1.11603988416375e-12	TAOK1,CDK6,MYC,TUBA4A,CENPP,CCNA1,RPS27,CCND1
MI	0.05	multiscale	PFN	comp1_5	REACTOME_CHEMOKINE_RECEPTORS_BIND_CHEMOKINES	7526	4297	48	27.4057932500664	10	0.364886354821193	0.195909404435517	2.96308112135169e-07	0.0411394182888469	CCBP2,CXCL1,CXCL2,CXCL5,IL8,CX3CL1,CXCL6,CXCL3,CCL20,CCL28
MI	0.05	multiscale	PFN	comp1_5	REACTOME_CELL_CYCLE_CHECKPOINTS	7526	4297	22	12.5609885729471	0	0	0	7.89384867971082e-09	0.00109598195069105
MI	0.05	multiscale	PFN	comp1_5	REACTOME_MITOTIC_M_M_G1_PHASES	7526	4297	43	24.5510231198512	3	0.12219450021919	0.0557149921125601	4.28204541721956e-12	5.94519185726764e-07	TAOK1,CENPP,RPS27
MI	0.05	multiscale	PFN	comp1_5	REACTOME_SIGNALING_BY_ILS	7526	4297	37	21.1252989635929	6	0.284019649158118	0.144295501541321	3.55761155983485e-07	0.0493938788967471	IL6ST,LYN,PRKACB,IL5RA,MAP3K8,MAP2K6
MI	0.05	multiscale	PFN	comp1_5	REACTOME_INTERFERON_GAMMA_SIGNALING	7526	4297	39	22.267207015679	6	0.269454538944881	0.135463621254064	9.02144600448277e-08	0.0125253756326239	ICAM1,CAMK2B,NCAM1,CAMK2D,MT2A,CD44
MI	0.05	multiscale	PFN	comp1_5	REACTOME_INTERFERON_ALPHA_BETA_SIGNALING	7526	4297	32	18.2705288333776	0	0	0	1.59167963004609e-12	2.20988799835599e-07
MI	0.05	multiscale	PFN	comp1_5	REACTOME_INTERFERON_SIGNALING	7526	4297	60	34.257241562583	6	0.175145450314173	0.0822360410791545	2.17594410836478e-14	3.02108080005366e-09	ICAM1,CAMK2B,NCAM1,CAMK2D,MT2A,CD44
MI	0.05	multiscale	PFN	comp1_5	REACTOME_DNA_REPLICATION	7526	4297	50	28.5477013021525	4	0.140116360251338	0.0645042242712267	2.76723545488754e-13	3.84202970556586e-08	TAOK1,CENPP,CCNA1,RPS27
MI	0.05	multiscale	PFN	comp1_5	REACTOME_HEMOSTASIS	7526	4297	201	114.761759234653	78	0.679668911666939	0.466897260289958	9.57188624866502e-08	0.0132896068676465	THPO,FGB,GATA3,HIST1H3D,FGG,HIST1H3H,PLCG2,LYN,ALB,CLU,MYB,MAG,PLA2G4A,SCG3,SLC7A8,HIST1H3G,PRKCA,PDE9A,HIST2H3C,SERPINB2,TF,HIST1H3C,CXADR,AKT3,HIST1H3B,SERPINA1,LEFTY2,PLAT,GNG4,GNG13,GNGT1,RAPGEF4,SH2B2,VAV3,SLC8A2,GATA2,F7,ABCC4,TUBA4A,GNG3,GATA6,SLC16A8,SLC7A11,DOCK5,APOA1,ITGA2,RHOB,SERPINC1,ATP1B1,SLC7A9,NFE2,KLKB1,ATP2A3,GATA4,ATP2B2,ACTN2,EGF,GRB14,KLC3,KCNMB2,ATP2B3,ADRA2B,GNA14,PDE6A,G…
MI	0.05	multiscale	PFN	comp1_5	REACTOME_IMMUNE_SYSTEM	7526	4297	304	173.570023917087	68	0.391772717808018	0.203964056026844	2.35258614235094e-36	3.26633060004005e-31	C4A,IL6ST,PLCG2,LYN,ICAM1,ULBP1,S100B,DUSP4,WWP1,UBE2E3,ULBP3,REL,CTSL2,ASB16,CFB,RNF182,ULBP2,CXADR,AKT3,LBP,BCL2,KLHL13,RAPGEF4,DYNC1I1,RAET1E,TRIM36,ICAM4,MASP2,TRIM9,RIPK3,CAMK2B,DEFB1,PRLR,PYCARD,C4BPA,NCAM1,MAPK10,IRS2,CAMK2D,IRS1,FBXO2,KLC3,S100A12,C4BPB,LNPEP,TLR2,PRKACB,EVL,MT2A,DYNC2H1,MAP3K1,IL5RA,CISH,ASB12,ASB13,LGALS3,C5,CTSF,MAPK12,RAP1GAP,CD44,MAP3K8,CDH1,ASB9,C8B,RAP1GAP2,MAP2K6,…
MI	0.05	multiscale	PFN	comp1_5	REACTOME_ADAPTIVE_IMMUNE_SYSTEM	7526	4297	170	97.0621844273186	35	0.360593574176238	0.188248051625139	8.23976585076419e-23	1.1440090907201e-17	PLCG2,LYN,ICAM1,ULBP1,WWP1,UBE2E3,ULBP3,REL,CTSL2,ASB16,RNF182,ULBP2,CXADR,AKT3,KLHL13,RAPGEF4,DYNC1I1,RAET1E,TRIM36,ICAM4,TRIM9,FBXO2,KLC3,LNPEP,PRKACB,EVL,DYNC2H1,ASB12,ASB13,CTSF,RAP1GAP,MAP3K8,CDH1,ASB9,RAP1GAP2
MI	0.05	multiscale	PFN	comp1_5	REACTOME_CYTOKINE_SIGNALING_IN_IMMUNE_SYSTEM	7526	4297	101	57.6663566303481	16	0.277458139111561	0.138289012044089	8.54146674239889e-18	1.18589724251466e-12	IL6ST,LYN,ICAM1,CAMK2B,PRLR,NCAM1,IRS2,CAMK2D,IRS1,PRKACB,MT2A,IL5RA,CISH,CD44,MAP3K8,MAP2K6
MI	0.05	multiscale	PFN	comp1_33	REACTOME_IMMUNE_SYSTEM	7526	1543	304	62.3268668615466	21	0.336933349251288	0.277928965015291	2.00666411145791e-11	2.78605245234816e-06	C4A,PLCG2,LYN,ICAM1,CFB,RNF182,RAPGEF4,DYNC1I1,ICAM4,RIPK3,PRLR,PYCARD,C4BPA,FBXO2,KLC3,C4BPB,TLR2,ASB12,RAP1GAP,CDH1,ASB9
MI	0.05	multiscale	PFN	comp1_33	REACTOME_CYTOKINE_SIGNALING_IN_IMMUNE_SYSTEM	7526	1543	101	20.7072814243954	3	0.144876574501261	0.11699929603821	2.44379762431992e-07	0.0339296862160578	LYN,ICAM1,PRLR
MI	0.05	multiscale	PFN	comp1_99	REACTOME_IMMUNE_SYSTEM	7526	1513	304	61.1150677650811	21	0.343614116255609	0.285009397690798	5.7005196679131e-11	7.91460150693055e-06	C4A,PLCG2,LYN,ICAM1,CFB,RNF182,RAPGEF4,DYNC1I1,ICAM4,RIPK3,PRLR,PYCARD,C4BPA,FBXO2,KLC3,C4BPB,TLR2,ASB12,RAP1GAP,CDH1,ASB9
MI	0.05	walktrap	FDRN	walktrap.FDRN_0.05.1	IMMUNE_RESPONSE	7526	3356	152	67.7799627956418	33	0.486869550216423	0.338122832213502	2.37990692789719e-09	1.65213138934623e-05	AQP9,IL2RA,CCL18,XBP1,IL32,IL6ST,CD97,CTSC,IL6,OPRK1,BCL2,CX3CL1,FCAR,DEFB1,IL1R2,CHST4,NFIL3,CD22,SEMA3C,IL7,CCL20,CEBPB,CRHR1,IFITM2,VIPR1,IL27RA,CXCR4,IL12A,SKAP1,APOA1,CCL26,SPINK5,EREG
MI	0.05	walktrap	FDRN	walktrap.FDRN_0.05.1	IMMUNE_SYSTEM_PROCESS	7526	3356	193	86.0627159181504	47	0.546113372075071	0.391534506684111	2.89185274656398e-09	2.00752417666471e-05	AQP9,IL2RA,CLEC7A,CCL18,XBP1,IL32,IL6ST,MAL,LYN,CD97,CTSC,IL6,AZU1,PREX1,CDK6,OPRK1,BCL2,CX3CL1,FCAR,DEFB1,IL1R2,CHST4,IL8,NFIL3,CD22,SEMA3C,IL7,CCL20,CEBPB,CRHR1,IFITM2,VIPR1,IL27RA,CARTPT,CXCR4,CD24,KIRREL3,IL12A,SKAP1,APOA1,CCL26,SCIN,SPINK5,HDAC9,EREG,CALCA,IL31RA
MI	0.05	walktrap	FDRN	walktrap.FDRN_0.05.3	IMMUNE_SYSTEM_PROCESS	7526	1851	193	47.4678448046771	23	0.484538535394675	0.407444726139684	6.83900683524582e-06	0.0474763854502765	CTSG,HELLS,MS4A2,INHBA,TREM1,CXCL12,TREM2,THY1,IL29,GEM,IL17B,ZBTB16,COLEC12,CCL25,TBX1,ARHGDIB,SCG2,KRT1,FCN2,IL27,MNX1,CADM1,GPR44
MI	0.05	walktrap	FDRN	walktrap.FDRN_0.05.1	KEGG_ECM_RECEPTOR_INTERACTION	7526	3356	61	27.2011692798299	10	0.367631255006936	0.241418290585013	2.81456588112496e-06	0.0195387163467695	LAMC2,COL4A4,CHAD,COL11A2,ITGB8,ITGA6,ITGB4,ITGA3,LAMC3,SV2C
MI	0.05	walktrap	FDRN	walktrap.FDRN_0.05.1	KEGG_SYSTEMIC_LUPUS_ERYTHEMATOSUS	7526	3356	83	37.0114270528833	14	0.378261556356535	0.249021667838965	7.52878416009768e-08	0.000522648196393981	C4A,HIST2H2BE,HIST1H2BC,HIST1H2BD,HIST2H2BF,HLA-DOB,HIST1H2AC,HIST4H4,H2AFJ,TNF,C5,H2AFY2,GRIN2B,ACTN2
MI	0.05	walktrap	FDRN	walktrap.FDRN_0.05.1	REACTOME_CELL_CYCLE	7526	3356	115	51.2808929045974	21	0.409509250142509	0.273089536655699	1.90271774163928e-09	1.32086665624599e-05	HIST2H2BE,CCNE1,HIST1H2BC,HIST1H2BD,CENPN,CDKN2A,HIST1H2AC,CDK6,SKP2,MYC,HIST4H4,SMC1B,CCND1,STAG3,TUBA4A,CCNA1,CENPP,HSPA2,CDC14A,PSMA8,SYCP1
MI	0.05	walktrap	FDRN	walktrap.FDRN_0.05.1	REACTOME_CELL_CYCLE_MITOTIC	7526	3356	77	34.3359022056869	12	0.34948841385075	0.226668136336865	5.47074183181702e-08	0.000379778897964738	CCNE1,CENPN,CDKN2A,CDK6,SKP2,MYC,CCND1,TUBA4A,CCNA1,CENPP,CDC14A,PSMA8
MI	0.05	walktrap	FDRN	walktrap.FDRN_0.05.1	REACTOME_COSTIMULATION_BY_THE_CD28_FAMILY	7526	3356	28	12.4857826202498	1	0.0800910948407969	0.0457449967519595	1.50244723959226e-06	0.0104299887372495	LYN
MI	0.05	walktrap	FDRN	walktrap.FDRN_0.05.1	REACTOME_MITOTIC_M_M_G1_PHASES	7526	3356	43	19.1745947382408	3	0.156457022479696	0.0923831850357919	6.19366589705571e-08	0.000429964286573607	CENPN,CENPP,PSMA8
MI	0.05	walktrap	FDRN	walktrap.FDRN_0.05.1	REACTOME_DNA_REPLICATION	7526	3356	50	22.2960403933032	4	0.179404052443385	0.106978660912988	1.4861334235811e-08	0.000103167382265	CENPN,CCNA1,CENPP,PSMA8
MI	0.05	walktrap	FDRN	walktrap.FDRN_0.05.1	REACTOME_HEMOSTASIS	7526	3356	201	89.6300823810789	53	0.591319327083296	0.436117783114803	5.07854451963061e-08	0.000352552560552757	THPO,FGB,PRKCQ,GATA3,LRP8,PLCG2,LYN,SLC7A8,SLC7A5,MYB,IRF7,MAG,PLA2G4A,SCG3,RAPGEF3,PDE9A,RHOB,SERPINB2,ANGPT1,VAV3,F7,TF,GNAI1,CXADR,PLAT,GNG4,GNG13,SLC16A1,F5,DGKG,GNA14,GATA2,ABCC4,GNA15,TUBA4A,L1CAM,GATA6,PDE6B,PROC,ITGA3,NOS2,ADRA2B,ATP2A3,APOA1,ATP2B3,SERPINC1,EGF,PDE6A,ACTN2,GATA4,ATP2B2,GRB14,FGA
MI	0.05	walktrap	FDRN	walktrap.FDRN_0.05.1	REACTOME_IMMUNE_SYSTEM	7526	3356	304	135.559925591284	75	0.553260852518663	0.393453534972777	1.71160496972258e-13	1.18819616998142e-09	HLA-F,PRKCQ,C4A,GBP1,HLA-A,IL2RA,HERC5,CD180,HLA-DOB,TAP2,IL6ST,MX2,PLCG2,LYN,IFI35,CTSC,ICAM1,ULBP1,S100B,IL6,IRF7,SOCS1,DUSP4,WWP1,UBE2E3,REL,TLR9,ULBP3,BCL2,CYBA,CTSL2,EVL,SKP2,RAPGEF3,ASB16,PRLR,DEFB1,IL1R2,CFB,RNF182,CISH,ULBP2,CARD9,CXADR,IL7,KIR3DL1,TLR6,IRS1,ICAM4,IFITM2,LBP,DEFB132,MAP3K1,DYNC1I1,RAET1E,ASB13,FBXO17,PYCARD,C5,FBXO27,SPSB4,RIPK3,CAMK2B,S100A12,SPTBN2,IL1A,ASB12,CTSF,MT2A,…
MI	0.05	walktrap	FDRN	walktrap.FDRN_0.05.1	REACTOME_ADAPTIVE_IMMUNE_SYSTEM	7526	3356	170	75.8065373372309	39	0.514467503330295	0.362568194102299	2.42245239858233e-09	1.68166645509585e-05	HLA-F,PRKCQ,HLA-A,HLA-DOB,TAP2,PLCG2,LYN,CTSC,ICAM1,ULBP1,SOCS1,WWP1,UBE2E3,REL,ULBP3,CYBA,CTSL2,EVL,SKP2,RAPGEF3,ASB16,RNF182,ULBP2,CXADR,KIR3DL1,ICAM4,DYNC1I1,RAET1E,ASB13,FBXO17,FBXO27,SPSB4,SPTBN2,ASB12,CTSF,PSMA8,ASB9,ASB15,TMEM189-UBE2V1
MI	0.05	walktrap	FDRN	walktrap.FDRN_0.05.2	REACTOME_CELL_CYCLE	7526	2319	115	35.4351581185225	14	0.395087837711157	0.307102431432461	2.12105458940999e-06	0.0147243609596842	PSMB9,HIST1H4H,HIST2H2AA3,HIST2H4A,HIST1H2BF,PSMB8,HIST1H2AD,HIST1H4J,HIST1H4D,BRCA1,REC8,HIST3H2BB,SYCP2,CDKN2B
MI	0.05	walktrap	FDRN	walktrap.FDRN_0.05.2	REACTOME_CELL_CYCLE_MITOTIC	7526	2319	77	23.7261493489237	3	0.126442768098654	0.0898651869904913	2.97614644682787e-09	2.06604086338791e-05	PSMB9,PSMB8,CDKN2B
MI	0.05	walktrap	FDRN	walktrap.FDRN_0.05.2	REACTOME_DNA_REPLICATION	7526	2319	50	15.4065904863141	2	0.129814575247952	0.0927890662358379	2.52573011347358e-06	0.0175336184477336	PSMB9,PSMB8
MI	0.05	walktrap	PFN	walktrap.PFN_0.05.5	INTRINSIC_TO_PLASMA_MEMBRANE	7526	288	620	23.7257507307999	4	0.168593189964158	0.151427437599235	2.65835097100893e-07	0.0159937027819781	GPR19,SLC16A4,SLC29A2,STX1B
MI	0.05	walktrap	PFN	walktrap.PFN_0.05.5	INTRINSIC_TO_MEMBRANE	7526	288	762	29.1597129949508	7	0.24005723242928	0.213929883261863	2.71517506876509e-07	0.0163355792837183	CNIH2,GPR19,SLC16A4,SLC29A2,STX1B,ATAD5,CRIM1
MI	0.05	walktrap	PFN	walktrap.PFN_0.05.5	MEMBRANE_PART	7526	288	871	33.330853042785	9	0.27002009184845	0.238631938062618	1.35583921146801e-07	0.00815727103187614	LMNB1,CNIH2,GPR19,SLC16A4,SLC29A2,STX1B,CUZD1,ATAD5,CRIM1
MI	0.05	walktrap	PFN	walktrap.PFN_0.05.5	MEMBRANE	7526	288	1005	38.4586765878289	13	0.338025152017689	0.297677236969193	3.60019510984994e-07	0.0216602138589012	LMNB1,CNIH2,GPR19,KCNG3,ADAM11,SLC16A4,ITPR2,SLC29A2,STX1B,CENPF,CUZD1,ATAD5,CRIM1
MI	0.05	walktrap	PFN	walktrap.PFN_0.05.5	INTEGRAL_TO_MEMBRANE	7526	288	751	28.7387722561786	7	0.243573383636633	0.217461018078556	3.92379494697758e-07	0.0236071199189959	CNIH2,GPR19,SLC16A4,SLC29A2,STX1B,ATAD5,CRIM1
MI	0.05	walktrap	PFN	walktrap.PFN_0.05.5	INTEGRAL_TO_PLASMA_MEMBRANE	7526	288	610	23.343077331916	4	0.171357012750455	0.15415859388088	3.79999555715272e-07	0.0228622932700536	GPR19,SLC16A4,SLC29A2,STX1B
MI	0.05	walktrap	PFN	walktrap.PFN_0.05.5	PLASMA_MEMBRANE_PART	7526	288	707	27.0550093010896	4	0.147846927549898	0.130944864837673	1.11427715908988e-08	0.000670393709994835	GPR19,SLC16A4,SLC29A2,STX1B
MI	0.05	walktrap	PFN	walktrap.PFN_0.05.5	PLASMA_MEMBRANE	7526	288	837	32.0297634865799	7	0.218546727731316	0.19234850293153	2.0878115095189e-08	0.00125611091658695	GPR19,KCNG3,ADAM11,SLC16A4,ITPR2,SLC29A2,STX1B
MI	0.05	WGCNA	WGCN	grey	RESPONSE_TO_VIRUS	7526	3876	23	11.8453361679511	1	0.0844214115852291	0.0425644714519865	1.45873461066717e-06	0.0270040951126707	DUOX2
MI	0.05	WGCNA	WGCN	grey	DEFENSE_RESPONSE	7526	3876	170	87.5524847196386	51	0.58250773993808	0.39567561993286	7.71085212888863e-09	0.000142743294609986	S100A7,ORM1,LBP,PYDC1,ORM2,S100A8,IL20,S100A9,DCDC2,CYP4F11,ALOX15,EREG,CAMP,DMBT1,IL8,CCL20,AZU1,ANKRD1,TACR1,P2RY11,LALBA,ADORA1,IL12A,PGLYRP4,SCG2,ADORA2A,SFTPD,INHBB,HDAC9,CSF3R,MST1R,IL17RB,NOD2,CCL3L3,GAGE1,NFATC4,MICB,AFAP1L2,CCL26,NOS2,IL1A,CHRNA7,MPO,S100A12,CADM1,S1PR3,C5,IL17C,CFHR1,WFDC12,AGER
MI	0.05	WGCNA	WGCN	grey	CELL_CYCLE_PROCESS	7526	3876	78	40.1711400478342	18	0.448082876875447	0.279185398340577	2.31321459875774e-07	0.00428222286522033	EREG,EGF,KRT7,DUSP13,CCNA1,MYO16,HSPA2,SYCP1,USH1C,TPD52L1,STAG3,KIF25,EPGN,PRUNE2,CDKN1C,MSH4,TTN,CDKN1A
MI	0.05	WGCNA	WGCN	grey	BEHAVIOR	7526	3876	98	50.4714323677917	25	0.495329710831701	0.318144008488883	1.18335815532044e-07	0.0021906326171292	OBP2B,CARTPT,SAA1,CXCL14,NOVA1,CCL28,PYY,NPW,IL8,CCL20,TACR1,CCBP2,MCHR1,FGF2,SCG2,SFTPD,HTR2C,ADCY8,KAL1,CCL15,HCRTR2,CCL26,NPY,C5,IL1RAPL1
MI	0.05	WGCNA	WGCN	grey	LOCOMOTORY_BEHAVIOR	7526	3876	69	35.5360085038533	14	0.393966587397736	0.237012682617665	8.50194159708461e-08	0.0015738794284523	SAA1,CXCL14,NOVA1,CCL28,IL8,CCL20,CCBP2,FGF2,SCG2,SFTPD,KAL1,CCL15,CCL26,C5
MI	0.05	WGCNA	WGCN	grey	MITOTIC_CELL_CYCLE	7526	3876	66	33.9909646558597	12	0.353034993901867	0.206862031709589	2.01808687322022e-08	0.000373588241970527	EREG,EGF,MYO16,USH1C,TPD52L1,KIF25,EPGN,AFAP1L2,CDKN1C,SPHK1,TTN,CDKN1A
MI	0.05	WGCNA	WGCN	grey	CELL_CYCLE_PHASE	7526	3876	74	38.1110815838427	18	0.472303572922768	0.299468568628927	1.50045441815042e-06	0.0277764121888006	EREG,EGF,KRT7,DUSP13,CCNA1,MYO16,HSPA2,SYCP1,USH1C,TPD52L1,STAG3,KIF25,EPGN,PRUNE2,CDKN1C,MSH4,TTN,CDKN1A
MI	0.05	WGCNA	WGCN	grey	IMMUNE_RESPONSE	7526	3876	152	78.2822216316768	24	0.306583021020042	0.171480406394891	2.15290519726513e-20	3.98545810117721e-16	LTF,PYDC1,EREG,MNX1,SPINK5,DMBT1,CCL20,VTN,CCBP2,FCN2,FCGR3B,SKAP1,IL12A,ODZ1,CD22,OPRD1,APOA1,SFTPD,HRH2,GPR44,CCL26,CADM1,MADCAM1,CFHR1
MI	0.05	WGCNA	WGCN	grey	CELL_PROLIFERATION_GO_0008283	7526	3876	237	122.058463991496	83	0.680002003021951	0.496808785841342	1.53000808813383e-07	0.00283235097275335	PDZK1,NDP,ALOX15B,AREG,HOXC10,KRT4,FLT3,FGFBP1,EREG,FABP6,PYY,EHF,IL8,ATP8A2,SSTR2,PTHLH,BNIPL,ARTN,CD24,SCIN,ADAMTS8,LGI1,INHA,CBFA2T3,BAI1,MYO16,RARRES3,RPS27,ODZ1,PRTN3,BTC,LMO1,TNFSF15,FGF5,NR6A1,SCG2,ADRA1B,ERBB2,MT3,EGR4,SFTPD,CGREF1,GPC4,EDN1,MST1R,SPEG,SFN,DLEC1,EPGN,TACSTD2,LIF,CDC14A,TNFRSF11A,POU3F2,ADAMTS1,CCL3L3,CSF3,ADRA1D,MYC,KRT2,FABP3,TNFSF9,FRK,CHRM4,IL11,IL1A,CHRNA7,TM4SF4,CADM…
MI	0.05	WGCNA	WGCN	grey	IMMUNE_SYSTEM_PROCESS	7526	3876	193	99.3978208875897	39	0.392362726383163	0.230751652075853	1.21496019580668e-19	2.24913431447733e-15	LTF,CARTPT,PYDC1,SAA1,EREG,MNX1,TBX1,SPINK5,DMBT1,IL8,CCL20,VTN,AZU1,CD24,CCBP2,SCIN,FCN2,FCGR3B,CTSE,INHA,SKAP1,KIRREL3,IL12A,ODZ1,CD22,OPRD1,SCG2,APOA1,SFTPD,HDAC9,HRH2,GPR44,CCL26,CADM1,CALCA,MADCAM1,CFHR1,TPD52,IL31RA
MI	0.05	WGCNA	WGCN	grey	RESPONSE_TO_EXTERNAL_STIMULUS	7526	3876	193	99.3978208875897	63	0.633816711849725	0.447420367351921	6.52548614164894e-08	0.00120799799454205	HOXB13,ORM1,LBP,CARTPT,ORM2,ALB,S100A8,IL20,S100A9,CYP4F11,SAA1,CXCL14,STC2,ALOX15,EREG,RP1,CCL28,ABCA4,IL8,C4BPB,CCL20,SSTR2,TACR1,CCBP2,PCSK9,STC1,INHA,PDE6B,ADORA1,FGF2,PGLYRP4,ADM,SCG2,ADORA2A,SFTPD,INHBB,HDAC9,KAL1,CCL15,ITGA2,NOD2,CCL3L3,MDK,TRPV4,NFATC4,AFAP1L2,CCL26,IL1A,CHRNA7,S100A12,SREBF1,NPY,S1PR3,C5,F2RL3,IL17C,SHROOM2,NUAK2,CFHR1,SAG,AGER,CDKN1A,SHROOM3
MI	0.05	WGCNA	WGCN	grey	MITOSIS	7526	3876	37	19.0555407919213	5	0.262390873845982	0.146071077605643	1.52707062751297e-06	0.0282691314565201	EREG,EGF,KIF25,EPGN,TTN
MI	0.05	WGCNA	WGCN	grey	CELL_CYCLE_GO_0007049	7526	3876	120	61.8017539197449	32	0.517784657722738	0.337005023657108	2.13917887192567e-08	0.00039600479277088	DHRS2,ALOX15B,EREG,EGF,HPGD,KRT7,BMP7,IL8,DUSP13,CCNA1,INHA,BMP4,MYO16,RPRM,HSPA2,SYCP1,USH1C,TPD52L1,STAG3,KIF25,EPGN,PRUNE2,MYC,AFAP1L2,MAP2K6,MAPK12,CDKN1C,SPHK1,MSH4,TTN,RBBP8,CDKN1A
MI	0.05	WGCNA	WGCN	grey	RESPONSE_TO_WOUNDING	7526	3876	120	61.8017539197449	34	0.550146198830409	0.366788218487725	1.77212112801301e-07	0.00328055063217768	HOXB13,ORM1,LBP,ORM2,S100A8,IL20,S100A9,CYP4F11,ALOX15,EREG,IL8,C4BPB,CCL20,TACR1,ADORA1,ADM,SCG2,ADORA2A,HDAC9,ITGA2,CCL3L3,MDK,NFATC4,AFAP1L2,CCL26,IL1A,CHRNA7,S100A12,S1PR3,C5,F2RL3,IL17C,CFHR1,AGER
MI	0.05	WGCNA	WGCN	grey	CELLULAR_DEFENSE_RESPONSE	7526	3876	37	19.0555407919213	5	0.262390873845982	0.146071077605643	1.52707062751297e-06	0.0282691314565201	LBP,DCDC2,ADORA2A,GAGE1,MICB
MI	0.05	WGCNA	WGCN	grey	M_PHASE_OF_MITOTIC_CELL_CYCLE	7526	3876	38	19.5705554079192	5	0.255485850850035	0.141605481570995	8.45698541378358e-07	0.0156555713979962	EREG,EGF,KIF25,EPGN,TTN
MI	0.05	WGCNA	WGCN	grey	MEMBRANE	7526	3876	1005	517.589689077863	449	0.86748250491608	0.729121172988889	1.94007687462114e-06	0.0359147031029865	CEACAM5,GRIA2,CEACAM6,NPY1R,CLCA2,MUC16,CA9,AQP5,PIGR,SLC6A4,PROM1,SORCS1,SLC5A1,IGSF1,SLC9A2,ATP6V0A4,TRPA1,GPR98,PSCA,SLC13A2,GJB1,NPY5R,DLK1,TRPV6,GABRB3,NTNG1,DKK1,PRSS21,PCDHA11,HSD17B2,TMPRSS3,GRM4,MAGEA1,SLC1A1,SCNN1G,GNG4,SLC12A1,ACTN2,B3GNT3,GPR110,UPK1A,FLT3,GRIA1,PCDHA10,PCDHA4,PCDHA6,EREG,SCUBE1,ATP6V1B1,RIMS1,PCDHA1,EGF,CACNA1H,AMBP,ATP1A4,KISS1R,LPAR3,NTRK3,ATP1A3,CLDN8,EPHA8,FGFR4,…
MI	0.05	WGCNA	WGCN	grey	INTEGRAL_TO_MEMBRANE	7526	3876	751	386.775976614403	327	0.845450647846215	0.701075334064391	2.51427594678264e-06	0.0465442763268402	CEACAM5,CEACAM6,NPY1R,CLCA2,CA9,AQP5,PIGR,SLC6A4,PROM1,SLC5A1,IGSF1,SLC9A2,TRPA1,GPR98,SLC13A2,NPY5R,DLK1,TRPV6,GABRB3,PCDHA11,GRM4,SLC1A1,SCNN1G,B3GNT3,GPR110,UPK1A,FLT3,PCDHA10,PCDHA4,PCDHA6,EREG,PCDHA1,ATP1A4,KISS1R,LPAR3,NTRK3,EPHA8,FGFR4,ACCN1,HPN,KCNK1,PTPRN2,KCNH2,NRXN1,PNPLA3,FGFR3,SLC38A3,ITGB6,CEACAM7,ECEL1,SLC1A6,SLC4A4,B3GAT1,PCDHA5,GRIK4,LGR5,ENPP3,ADRB1,GPR115,MUC1,NPFFR2,TMPRSS2,FF…
MI	0.05	WGCNA	WGCN	grey	RECEPTOR_ACTIVITY	7526	3876	348	179.22508636726	136	0.758822343214358	0.589755508114339	1.2777151104968e-06	0.0236530621255168	GRIA2,IGSF1,GABRB3,GRM4,GPR110,FLT3,GRIA1,HPGD,KISS1R,FGFR4,PTPRN2,NRXN1,DMBT1,GRIK4,ADRB1,GPR115,SSTR2,CRLF1,ANPEP,GPR139,TACR1,DRD2,ADRA2C,NPR3,P2RY11,NRXN3,GRIN2C,PTH2R,TNFRSF11B,MCHR1,GPR64,PTPRH,CELSR3,PTGFR,LPHN3,HTR1D,BAI1,TAS1R3,GPR143,GRIN2A,TNFRSF18,PAX8,DRD1,CHRNA4,GABRA2,GPR128,ROS1,ZP2,PGLYRP4,GRIK2,OPRD1,IL22RA1,CHRNA2,UNC5C,LRRN2,ADRA1B,P2RY2,HTR1E,FZD10,PTPRR,TNFRSF10C,PTGER2,EFNA…
MI	0.05	WGCNA	WGCN	grey	KEGG_CYTOKINE_CYTOKINE_RECEPTOR_INTERACTION	7526	3876	168	86.5224554876428	42	0.485423116615067	0.30642606746152	1.26902742998497e-12	2.34922357838818e-08	BMPR1B,IL20,CXCL14,FLT3,EGF,CCL28,BMP7,IL8,EPO,CCL20,IL19,CXCR1,AMH,TNFRSF11B,IL24,TNFRSF18,IL12A,TNFSF15,IL22RA1,TNFRSF10C,INHBB,CSF3R,TNFSF10,CCL15,IL17RB,LIF,TNFRSF11A,CCL3L3,TNFRSF10D,CSF3,INHBE,TNFSF9,IL20RB,IL11,CCL26,IL1A,TNFRSF12A,IL23A,OSMR,EDA,CLCF1,AMHR2
MI	0.05	WGCNA	WGCN	grey	KEGG_CHEMOKINE_SIGNALING_PATHWAY	7526	3876	92	47.3813446718044	24	0.506528469511374	0.328247372035316	5.29918925614748e-07	0.00980985915098022	CXCL14,ADCY5,GNG4,ADCY1,GNG13,ADCY2,CCL28,IL8,CCL20,CXCR1,PLCB4,PLCB1,PRKACB,GNG3,ADCY8,CCL15,SHC3,GNGT1,CCL3L3,CCL26,GNB3,GNAI1,TIAM1,PAK1
MI	0.05	WGCNA	WGCN	grey	KEGG_ANTIGEN_PROCESSING_AND_PRESENTATION	7526	3876	39	20.0855700239171	2	0.0995739726389881	0.0504181879788273	4.46601321338206e-10	8.26748366061287e-06	HSPA2,HSPA6
MI	0.05	WGCNA	WGCN	grey	KEGG_HEMATOPOIETIC_CELL_LINEAGE	7526	3876	63	32.4459208078661	12	0.36984618408767	0.21921461054361	9.89625939219334e-08	0.00183199553868283	FLT3,CD1A,EPO,ANPEP,CD22,CSF3R,ITGA2,CSF3,ITGA6,IL11,IL1A,CD44
MI	0.05	WGCNA	WGCN	grey	KEGG_NATURAL_KILLER_CELL_MEDIATED_CYTOTOXICITY	7526	3876	62	31.9309061918682	12	0.375811445121342	0.223661609227095	1.66947935134545e-07	0.0030905401752107	RAET1E,FCGR3B,TNFRSF10C,TNFSF10,SHC3,CHP2,TNFRSF10D,NFATC4,MICB,RAC3,PRKCG,PAK1
MI	0.05	WGCNA	WGCN	grey	KEGG_INTESTINAL_IMMUNE_NETWORK_FOR_IGA_PRODUCTION	7526	3876	33	16.9954823279298	3	0.176517496950933	0.0934931023025464	2.89884133149102e-07	0.00536633507285618	PIGR,CCL28,MADCAM1
MI	0.05	WGCNA	WGCN	grey	KEGG_TYPE_I_DIABETES_MELLITUS	7526	3876	33	16.9954823279298	4	0.235356662601245	0.129018934275773	2.41191076959638e-06	0.0446492921667682	GAD1,PTPRN2,IL12A,IL1A
MI	0.05	WGCNA	WGCN	grey	KEGG_LEISHMANIA_INFECTION	7526	3876	40	20.600584639915	5	0.242711558307534	0.133439881959626	2.56516762228167e-07	0.00474863830236783	FCGR3B,IL12A,NOS2,IL1A,MAPK12
MI	0.05	WGCNA	WGCN	grey	KEGG_ASTHMA	7526	3876	19	9.78527770395961	0	0	0	1.04313207340932e-06	0.0193104609429533
MI	0.05	WGCNA	WGCN	grey	KEGG_AUTOIMMUNE_THYROID_DISEASE	7526	3876	29	14.9354238639383	2	0.133909825273122	0.0692710682006171	3.60803889595612e-07	0.00667920160419397	CGA,TG
MI	0.05	WGCNA	WGCN	grey	KEGG_SYSTEMIC_LUPUS_ERYTHEMATOSUS	7526	3876	83	42.7462131278235	12	0.280726621656906	0.156584849233725	1.50742123291294e-12	2.79053818636843e-08	ACTN2,C4A,HIST3H2A,FCGR3B,GRIN2A,HIST3H2BB,H2AFY2,H2AFJ,C8B,GRIN2B,C5,C8G
MI	0.05	WGCNA	WGCN	grey	KEGG_ALLOGRAFT_REJECTION	7526	3876	28	14.4204092479405	1	0.0693461595164382	0.0346357028674106	4.65464794334571e-08	0.000861668427272158	IL12A
MI	0.05	WGCNA	WGCN	grey	KEGG_GRAFT_VERSUS_HOST_DISEASE	7526	3876	33	16.9954823279298	1	0.0588391656503112	0.0291841430038376	1.43578664130149e-09	2.65792823037732e-05	IL1A
MI	0.05	WGCNA	WGCN	grey	KEGG_PRIMARY_IMMUNODEFICIENCY	7526	3876	21	10.8153069359554	0	0	0	2.44004141077419e-07	0.00451700465962518
MI	0.05	WGCNA	WGCN	grey	REACTOME_MEIOSIS	7526	3876	50	25.7507307998937	8	0.310670794633643	0.177714904999703	1.862460545285e-07	0.00344778696143159	TEX15,SYCP2,HSPA2,HIST3H2BB,SYCP1,STAG3,MSH4,RBBP8
MI	0.05	WGCNA	WGCN	grey	REACTOME_IMMUNOREGULATORY_INTERACTIONS_BETWEEN_A_LYMPHOID_AND_A_NON_LYMPHOID_CELL	7526	3876	49	25.2357161838958	2	0.0792527537330722	0.0395837293916329	4.77344360071956e-13	8.83659879365205e-09	RAET1E,CDH1
MI	0.05	WGCNA	WGCN	grey	REACTOME_CELL_CYCLE	7526	3876	115	59.2266808397555	14	0.236379952438641	0.127409574327693	3.95204743290327e-19	7.31603020779053e-15	CCNA1,SYCP2,RPS27,HSPA2,HIST3H2BB,SYCP1,STAG3,TUBA4A,PRKAR2B,CDC14A,MYC,CENPP,PSMD3,CDKN1A
MI	0.05	WGCNA	WGCN	grey	REACTOME_CELL_SURFACE_INTERACTIONS_AT_THE_VASCULAR_WALL	7526	3876	46	23.6906723359022	6	0.253264234755687	0.139954370089236	4.99472124829959e-08	0.00092462279748522	GRB14,L1CAM,GRB7,ATP1B1,SLC7A9,SLC16A8
MI	0.05	WGCNA	WGCN	grey	REACTOME_RNA_POL_I_TRANSCRIPTION	7526	3876	36	18.5405261759235	3	0.161807705538356	0.0849394071381423	4.24083964173349e-08	0.000785064234477704	GTF2H2B,HIST3H2BB,GTF2H2
MI	0.05	WGCNA	WGCN	grey	REACTOME_CELL_CYCLE_MITOTIC	7526	3876	77	39.6561254318363	9	0.226951067508343	0.122626700786027	1.55310763404076e-13	2.87511285213625e-09	CCNA1,RPS27,TUBA4A,PRKAR2B,CDC14A,MYC,CENPP,PSMD3,CDKN1A
MI	0.05	WGCNA	WGCN	grey	REACTOME_CHEMOKINE_RECEPTORS_BIND_CHEMOKINES	7526	3876	48	24.720701567898	6	0.242711558307534	0.133216007087645	1.5133823193759e-08	0.000280157334962867	CCL28,IL8,CCL20,CXCR1,CCBP2,CCL3L3
MI	0.05	WGCNA	WGCN	grey	REACTOME_TRANSCRIPTION	7526	3876	40	20.600584639915	5	0.242711558307534	0.133439881959626	2.56516762228167e-07	0.00474863830236783	GTF2H2B,HIST3H2BB,GTF2H2,TAF4B,BRF2
MI	0.05	WGCNA	WGCN	grey	REACTOME_COSTIMULATION_BY_THE_CD28_FAMILY	7526	3876	28	14.4204092479405	2	0.138692319032876	0.0719530680041563	6.96740204984186e-07	0.0128980546746673	MAP3K8,PAK1
MI	0.05	WGCNA	WGCN	grey	REACTOME_MITOTIC_M_M_G1_PHASES	7526	3876	43	22.1456284879086	3	0.13546691626467	0.0699021769284125	4.41144995159964e-10	8.16647615040125e-06	RPS27,CENPP,PSMD3
MI	0.05	WGCNA	WGCN	grey	REACTOME_RNA_POL_I_RNA_POL_III_AND_MITOCHONDRIAL_TRANSCRIPTION	7526	3876	38	19.5705554079192	4	0.204388680680028	0.109893848122177	1.12368653320855e-07	0.00208016851027567	GTF2H2B,HIST3H2BB,GTF2H2,BRF2
MI	0.05	WGCNA	WGCN	grey	REACTOME_CHROMOSOME_MAINTENANCE	7526	3876	46	23.6906723359022	6	0.253264234755687	0.139954370089236	4.99472124829959e-08	0.00092462279748522	SYCP2,HSPA2,HIST3H2BB,SYCP1,STAG3,CENPP
MI	0.05	WGCNA	WGCN	grey	REACTOME_DEPOSITION_OF_NEW_CENPA_CONTAINING_NUCLEOSOMES_AT_THE_CENTROMERE	7526	3876	35	18.0255115599256	2	0.110953855226301	0.0565893436011855	6.64174331916255e-09	0.000122951952324337	HIST3H2BB,CENPP
MI	0.05	WGCNA	WGCN	grey	REACTOME_RNA_POL_I_PROMOTER_OPENING	7526	3876	34	17.5104969439277	1	0.0571086019547138	0.0282920359903121	7.13695564348565e-10	1.32119322872206e-05	HIST3H2BB
MI	0.05	WGCNA	WGCN	grey	REACTOME_INTERFERON_GAMMA_SIGNALING	7526	3876	39	20.0855700239171	5	0.24893493159747	0.137402589979317	4.6659597772043e-07	0.0086376247395606	CAMK2B,NCAM1,CD44,MT2A,CAMK2D
MI	0.05	WGCNA	WGCN	grey	REACTOME_INTERFERON_ALPHA_BETA_SIGNALING	7526	3876	32	16.480467711932	0	0	0	8.18072859352012e-11	1.51441647723244e-06
MI	0.05	WGCNA	WGCN	grey	REACTOME_INTERFERON_SIGNALING	7526	3876	60	30.9008769598724	5	0.161807705538356	0.0844650614176051	9.37671331127293e-13	1.73581716818284e-08	CAMK2B,NCAM1,CD44,MT2A,CAMK2D
MI	0.05	WGCNA	WGCN	grey	REACTOME_MEIOTIC_RECOMBINATION	7526	3876	43	22.1456284879086	4	0.18062255501956	0.0956727444731446	4.85787509662969e-09	8.99289837888088e-05	TEX15,HIST3H2BB,MSH4,RBBP8
MI	0.05	WGCNA	WGCN	grey	REACTOME_DNA_REPLICATION	7526	3876	50	25.7507307998937	5	0.194169246646027	0.10349984376269	5.49062323289539e-10	1.01642417287359e-05	CCNA1,RPS27,CENPP,PSMD3,CDKN1A
MI	0.05	WGCNA	WGCN	grey	REACTOME_HEMOSTASIS	7526	3876	201	103.517937815573	63	0.608590176054711	0.420528611764741	3.79257015510675e-09	7.02080587113362e-05	ALB,FGB,GRB14,FGG,TF,GATA4,GNG4,ACTN2,GATA5,SERPINB2,L1CAM,EGF,GNG13,KIF5A,SERPINA1,ATP2B2,LEFTY2,DOCK3,GATA2,FGA,NFE2,PDE6B,RASGRP1,GNA14,CLU,APOA1,ATP2A3,PRKACB,GNG3,GRB7,PDE5A,TUBA4A,PRKAR2B,ABCC4,ITGA2,GNGT1,ATP1B1,KCNMB2,GATA6,ADRA2B,ATP2B3,KLC3,SERPINF2,SERPINC1,ITPR2,SLC7A9,NOS2,SLC16A8,GUCY1A3,GNB3,KLKB1,RAPGEF4,GNAI1,DGKB,DGKG,PDE6A,GNA15,DGKE,P2RY1,F2RL3,PRKCG,DOCK5,NOS1
MI	0.05	WGCNA	WGCN	grey	REACTOME_MITOTIC_PROMETAPHASE	7526	3876	28	14.4204092479405	2	0.138692319032876	0.0719530680041563	6.96740204984186e-07	0.0128980546746673	RPS27,CENPP
MI	0.05	WGCNA	WGCN	grey	REACTOME_IMMUNE_SYSTEM	7526	3876	304	156.564443263354	61	0.389615922546304	0.224200827881299	1.03220707800062e-30	1.91082174279475e-26	LBP,SAA1,C4A,CFB,CAMK2B,C4BPA,CD207,SH3GL2,C4BPB,KIF5A,TRIM36,RAET1E,MAPK10,TMEM189-UBE2V1,FBXO2,NCAM1,KLHL13,RASGRP1,PRKACB,CDH1,FBXO27,IL1RN,DYNC1I1,IRAK3,ASB16,RIPK3,PYCARD,IRS2,NOD2,FBXO17,ASB9,TRIM63,KLC3,RAP1GAP,ITPR2,IL1A,S100A12,MAP2K6,GAB2,RAP1GAP2,C8B,RAPGEF4,CFHR3,MAPK12,CD44,LGALS3,ASB12,CFI,MT2A,C5,MAP3K8,CAMK2D,ASB15,CTSD,PSMD3,MASP2,PAK1,AGER,CDKN1A,C8G,ASB13
MI	0.05	WGCNA	WGCN	grey	REACTOME_ADAPTIVE_IMMUNE_SYSTEM	7526	3876	170	87.5524847196386	30	0.342651611728283	0.195618620571669	2.3494263038655e-20	4.34925797371581e-16	CD207,SH3GL2,KIF5A,TRIM36,RAET1E,TMEM189-UBE2V1,FBXO2,KLHL13,RASGRP1,PRKACB,CDH1,FBXO27,DYNC1I1,ASB16,FBXO17,ASB9,TRIM63,KLC3,RAP1GAP,ITPR2,RAP1GAP2,RAPGEF4,ASB12,MAP3K8,ASB15,CTSD,PSMD3,PAK1,CDKN1A,ASB13
MI	0.05	WGCNA	WGCN	grey	REACTOME_CYTOKINE_SIGNALING_IN_IMMUNE_SYSTEM	7526	3876	101	52.0164762157853	15	0.288370168286178	0.161040370955695	1.09696871644233e-14	2.03070848787804e-10	CAMK2B,TMEM189-UBE2V1,NCAM1,PRKACB,IL1RN,IRAK3,IRS2,NOD2,IL1A,MAP2K6,GAB2,CD44,MT2A,MAP3K8,CAMK2D
MI	0.05	WGCNA	WGCN	grey	REACTOME_AMYLOIDS	7526	3876	44	22.6606431039065	7	0.308905619664134	0.176712812793485	9.77412075399217e-07	0.0180938523397903	LTF,SAA1,ODAM,FGA,HIST3H2BB,APOA1,CALCA
MI	0.05	WGCNA	WGCN	grey	REACTOME_PACKAGING_OF_TELOMERE_ENDS	7526	3876	26	13.3903800159447	1	0.0746804794792411	0.0374267452972973	1.8550548861704e-07	0.00343407760527864	HIST3H2BB
MI	0.05	WGCNA	WGCN	grey	REACTOME_TELOMERE_MAINTENANCE	7526	3876	29	14.9354238639383	1	0.066954912636561	0.0333896656167696	2.32681527547788e-08	0.000430740043796465	HIST3H2BB
MI	0.1	eigenvector	FDRN	leq.FDRN_0.1.1	CELL_CYCLE_PROCESS	7526	3986	78	41.311187882009	22	0.532543389041131	0.345332331532141	7.37217250769288e-06	0.0341184143656027	PTPRC,CD28,GFI1,CDKN2A,BCAT1,CDK6,APBB2,NPM2,KRT7,TGFA,STAG3,DUSP13,CCNA1,KIF25,HSPA2,PIM2,EPGN,EGF,TPD52L1,EREG,MSH4,SYCP1
MI	0.1	eigenvector	FDRN	leq.FDRN_0.1.1	MITOTIC_CELL_CYCLE	7526	3986	66	34.9556205155461	16	0.457723243473369	0.281353513822674	1.71084075829252e-06	0.00791777102937778	FOXC1,CD28,GFI1,CDKN2A,BCAT1,SPHK1,CDK6,BTG3,APBB2,NPM2,TGFA,KIF25,EPGN,EGF,TPD52L1,EREG
MI	0.1	eigenvector	FDRN	leq.FDRN_0.1.1	KEGG_CELL_CYCLE	7526	3986	42	22.2444857826202	7	0.314684729887941	0.176220865090532	1.22232325516965e-06	0.00565691202492514	CDKN2A,CDK6,MYC,SMC1B,CCND1,GADD45G,CCNA1
MI	0.1	eigenvector	FDRN	leq.FDRN_0.1.1	KEGG_FOCAL_ADHESION	7526	3986	94	49.7852777039596	28	0.562415261927384	0.372411103163338	4.05110813300968e-06	0.0187485284395688	PRKCB,ERBB2,VAV1,EGFR,ITGB7,BIRC3,LAMC2,SHC4,BCL2,COL4A4,PRKCA,MET,PAK3,CHAD,VAV3,IGF1R,COL11A2,SHC2,ITGB8,CCND1,ITGA6,VTN,ITGB4,RASGRF1,LAMC3,SHC3,EGF,ACTN2
MI	0.1	eigenvector	FDRN	leq.FDRN_0.1.1	KEGG_ECM_RECEPTOR_INTERACTION	7526	3986	61	32.3074674461865	14	0.433336349353886	0.261981390036408	1.51299879305171e-06	0.00700215841424331	ITGB7,LAMC2,COL4A4,CHAD,COL11A2,SV2B,ITGB8,ITGA6,VTN,ITGB4,LAMC3,CD44,SV2C,GP6
MI	0.1	eigenvector	FDRN	leq.FDRN_0.1.1	REACTOME_CELL_CYCLE	7526	3986	115	60.9075205952697	22	0.361203342132245	0.205769865446311	5.48468924163566e-14	2.53831418102898e-10	PSMB9,HIST2H2BE,HIST1H2BC,HIST1H2BD,HIST2H4A,PSMB8,CDKN2A,HIST1H2AC,CDK6,MYC,HIST4H4,SMC1B,HIST1H4J,CCND1,STAG3,TUBA4A,CCNA1,SYCP2,CENPP,HSPA2,PSMA8,SYCP1
MI	0.1	eigenvector	FDRN	leq.FDRN_0.1.1	REACTOME_CELL_CYCLE_MITOTIC	7526	3986	77	40.7815572681371	10	0.245208880432162	0.130403700233594	1.92118363842911e-13	8.89123787864992e-10	PSMB9,PSMB8,CDKN2A,CDK6,MYC,CCND1,TUBA4A,CCNA1,CENPP,PSMA8
MI	0.1	eigenvector	FDRN	leq.FDRN_0.1.1	REACTOME_MITOTIC_M_M_G1_PHASES	7526	3986	43	22.7741163964922	4	0.175637988774665	0.0901968018168207	1.62784683807914e-09	7.53367516663026e-06	PSMB9,PSMB8,CENPP,PSMA8
MI	0.1	eigenvector	FDRN	leq.FDRN_0.1.1	REACTOME_DNA_REPLICATION	7526	3986	50	26.4815306935955	5	0.188810837932765	0.0975701540867167	1.5705067167546e-10	7.26830508514029e-07	PSMB9,PSMB8,CCNA1,CENPP,PSMA8
MI	0.1	eigenvector	FDRN	leq.FDRN_0.1.1	REACTOME_HEMOSTASIS	7526	3986	201	106.455753388254	76	0.713911626014434	0.531078489630589	8.64886239549463e-06	0.0400269351663491	PLEK,CD2,CD48,SIRPG,ITGB2,LCK,PRKCB,THPO,ITGAX,DOK2,FGB,SRGN,PRKCQ,LAT,GATA3,VAV1,FGG,SLC7A10,P2RX1,PLCG2,LYN,KCNMB1,SLC7A8,PDE6G,MYB,PLAUR,IRF7,PDE3B,MAG,PLA2G4A,DGKE,MMP1,PRKCA,PDE9A,RHOB,SERPINB2,ANGPT1,VAV3,F7,TF,GNAI1,CXADR,HIST1H3E,SERPINA1,PLAT,GNG13,SLC16A1,F5,DGKG,GNA14,DGKH,SYK,GATA2,ABCC4,GNA15,TUBA4A,L1CAM,GNG3,GATA6,KIF5A,P2RY1,PDE6B,PROC,ADRA2B,ATP2A3,APOA1,ATP2B3,SERPINC1,EGF,PDE6A…
MI	0.1	eigenvector	FDRN	leq.FDRN_0.1.1	REACTOME_MITOTIC_PROMETAPHASE	7526	3986	28	14.8296571884135	1	0.0674324421188445	0.0326571514102874	2.08504206290661e-08	9.64957466713179e-05	CENPP
MI	0.1	eigenvector	FDRN	leq.FDRN_0.1.2	REACTOME_IMMUNOREGULATORY_INTERACTIONS_BETWEEN_A_LYMPHOID_AND_A_NON_LYMPHOID_CELL	7526	3540	49	23.0480999202764	8	0.347100196010608	0.217979339505999	6.18261097622791e-06	0.0286131235979828	AMICA1,FCGR3A,SELL,CD200R1,ITGAL,C3,LILRA1,CDH1
MI	0.1	multiscale	PFN	comp1_2	SYSTEM_DEVELOPMENT	7526	5962	506	400.846664895031	349	0.870657112967105	0.557281200007533	1.26501509679805e-08	0.00181489185907423	CD3D,NPR3,PTPRC,CD79A,IKZF1,S100A7,CD4,ZAP70,LCK,CXCL10,DLX6,HOXC11,KLK5,ZIC1,CD40LG,ITGAX,MAP4K1,KRT5,ERBB2,HCLS1,KRT14,KLK7,KRT6B,KRT6A,VCX3A,PAX5,MAPT,COL4A3,ETV7,COL17A1,KRT17,FOXC1,LRMP,SRGN,HCK,CSF1,SPRR1B,FGF13,IKZF3,FOXL2,KRT16,CXCL1,GJB5,IL20,NFAM1,MAL,LYN,DLX5,SCRG1,FOXC2,B3GNT5,SOX8,UGT8,ADORA2A,KRT31,DOC2A,LAMC2,CHRNA7,CLEC3A,APOE,RAB26,AZU1,GFRA3,S100B,FZD9,POU4F1,SFTPB,FABP7,CDK6,CC…
MI	0.1	multiscale	PFN	comp1_2	SKELETAL_DEVELOPMENT	7526	5962	68	53.8687217645496	34	0.631164038913116	0.258158870956952	7.44515452097355e-08	0.0106814142881503	NPR3,DLX6,SRGN,DLX5,CLEC3A,CDK6,IGFBP4,FGFR1,MSX2,TBX3,EN1,COL19A1,BMPR1B,DLL3,ATP6V0A4,HOXD13,TRPS1,CHRD,TBX1,ALX1,ATP6V1B1,EXTL1,ACHE,HOXA13,DSCAML1,COL2A1,INHA,TBX4,BMP4,COL9A2,MGP,FGFR3,ANKH,MEPE
MI	0.1	multiscale	PFN	comp1_2	MULTICELLULAR_ORGANISMAL_DEVELOPMENT	7526	5962	590	467.390380015945	409	0.875071498018524	0.562842530786818	2.28307164962549e-09	0.00032754772342847	CD3D,NPR3,PTPRC,CD79A,IKZF1,S100A7,CD4,ZAP70,LCK,TBX21,CXCL10,SPRR2A,DLX6,HOXC11,THPO,KLK5,ZIC1,CD40LG,SPRR2D,RECQL4,ITGAX,MAP4K1,KRT5,ERBB2,HOXB2,HCLS1,KRT14,CCBP2,CSF1R,KLK7,KRT6B,KRT6A,VCX3A,PAX5,MAPT,COL4A3,ETV7,HELLS,COL17A1,KRT17,HOXA9,TCL1A,FOXC1,LRMP,SRGN,HCK,CSF1,SPRR1B,SPDEF,TNFRSF17,FGF13,AFF3,IKZF3,FOXL2,KRT16,NAT8,ERBB4,CXCL1,GJB5,IL20,NFAM1,MAL,LYN,DLX5,SCRG1,FOXC2,B3GNT5,SOX8,UGT8,…
MI	0.1	multiscale	PFN	comp1_2	ANATOMICAL_STRUCTURE_DEVELOPMENT	7526	5962	588	465.806005846399	409	0.878047931685254	0.569947562591497	5.4570259501498e-09	0.000782908599016091	CD3D,NPR3,PTPRC,CD79A,CD3G,IKZF1,S100A7,CD4,SPN,ZAP70,HOXB5,LCK,CXCL10,DLX6,HOXC11,KLK5,ZIC1,CD40LG,HOXA11,ITGAX,EOMES,MAP4K1,KRT5,ERBB2,HCLS1,KRT14,KLK7,KRT6B,SOX10,KRT6A,VCX3A,PAX5,MAPT,COL4A3,ETV7,COL17A1,KRT17,CCL4,GATA3,DUOX2,FOXC1,LRMP,SRGN,HCK,CSF1,SPRR1B,FGF13,IKZF3,FOXL2,KRT16,NAT8,SFRP1,CXCL1,GJB5,IL20,NFAM1,MAL,LYN,DLX5,SCRG1,FOXC2,B3GNT5,SOX8,UGT8,ADORA2A,KRT31,DOC2A,LAMC2,CHRNA7,CLEC…
MI	0.1	multiscale	PFN	comp1_5	SIGNAL_TRANSDUCTION	7526	4297	725	413.941668881212	345	0.833450763563994	0.654554612513743	3.83552316966248e-08	0.00550274838105137	ZIC1,ESR1,CCBP2,DUOX2,FGF13,TP63,MAML2,FOXL2,NPY1R,CLEC7A,ROPN1B,ERBB4,SFRP1,CXCL1,EGFR,IL20,AR,IL6ST,ANXA1,PYDC1,LYN,GRM6,FOXC2,PGR,RUNDC3A,CXCL5,GPR143,IL12RB2,SIRPB1,ERN1,EDN3,EDARADD,CHRNA7,GABBR2,STC2,DUOX1,AZU1,GFRA3,PTK7,GRIA4,DUSP4,GDF5,IGFBP4,PLD1,IGSF1,PTPRT,DAPK1,RGR,GRIK3,IGFALS,GRPR,RHBDL1,CHRM3,REL,FGFR1,GPRC5C,PDE9A,INPP4B,NPY2R,IGF1R,CHRM1,CHRNB2,KIAA1804,GRIA2,RET,WNK4,IL8,CEACAM…
MI	0.1	multiscale	PFN	comp1_5	M_PHASE	7526	4297	53	30.2605633802817	12	0.396555736560391	0.217794629325405	3.1695085428007e-07	0.0454723051618531	TTK,BRSK1,DUSP13,CCNA1,NPM2,EGF,HSPA2,EPGN,TGFA,EREG,MSH4,SYCP1
MI	0.1	multiscale	PFN	comp1_5	DEFENSE_RESPONSE	7526	4297	170	97.0621844273186	53	0.546041698038303	0.332212915758819	4.74342966506098e-12	6.80530367186969e-07	S100A8,S100A7,ORM1,GAGE1,GATA3,TFF3,IL17RB,CXCL1,CXCL2,IL20,ANXA1,PYDC1,PTX3,DCDC2,PGLYRP2,ADORA2A,CHRNA7,CHST2,AZU1,S100A9,FOSL1,IL8,CX3CL1,KCNN4,LBP,BCL2,IL12A,ORM2,CYP4F11,CXCL6,UMOD,DEFB1,NFATC4,CAMP,ALOX15,S1PR3,HDAC9,IL1RL2,SFTPD,CADM1,MST1R,DMBT1,S100A12,PGLYRP4,WFDC12,FAIM3,CEBPB,CCL20,EREG,FOXN1,ADORA2B,C5,SCG2
MI	0.1	multiscale	PFN	comp1_5	CELL_CYCLE_PROCESS	7526	4297	78	44.534414031358	18	0.404181808417322	0.222219883934284	8.32128656897125e-10	0.000119383834147717	TTK,CDK6,KRT7,BRSK1,DUSP13,MYO16,TPD52L1,CCNA1,NPM2,EGF,HSPA2,EPGN,APBB2,TGFA,EREG,USH1C,MSH4,SYCP1
MI	0.1	multiscale	PFN	comp1_5	MITOTIC_CELL_CYCLE	7526	4297	66	37.6829657188414	15	0.39805784162312	0.218328599804246	1.19843394557786e-08	0.00171936921304164	TTK,FOXC1,CDK6,BRSK1,BTG3,MYO16,TPD52L1,NPM2,EGF,EPGN,ASNS,APBB2,TGFA,EREG,USH1C
MI	0.1	multiscale	PFN	comp1_5	POSITIVE_REGULATION_OF_MULTICELLULAR_ORGANISMAL_PROCESS	7526	4297	37	21.1252989635929	5	0.236683040965098	0.11642041614049	4.82602225174626e-08	0.00692379760413532	CD24,IL12A,BMP4,CADM1,EREG
MI	0.1	multiscale	PFN	comp1_5	CELL_CYCLE_PHASE	7526	4297	74	42.2505979271858	18	0.426029473737177	0.238391629076011	8.83132056193838e-09	0.00126701189838018	TTK,CDK6,KRT7,BRSK1,DUSP13,MYO16,TPD52L1,CCNA1,NPM2,EGF,HSPA2,EPGN,APBB2,TGFA,EREG,USH1C,MSH4,SYCP1
MI	0.1	multiscale	PFN	comp1_5	IMMUNE_RESPONSE	7526	4297	152	86.7850119585437	30	0.345681809830604	0.179079253835404	1.83789727807613e-21	2.63679446691026e-16	CCBP2,XBP1,IL6ST,PYDC1,CD22,OPRK1,CX3CL1,CRHR1,SEMA3C,LTF,BCL2,MBP,VIPR1,VTN,IL12A,DEFB1,APOA1,SKAP1,OPRD1,SPINK5,FCN2,SFTPD,CADM1,DMBT1,CEBPB,NFIL3,CHST4,CCL20,EREG,GPR44
MI	0.1	multiscale	PFN	comp1_5	CELL_PROLIFERATION_GO_0008283	7526	4297	237	135.316104172203	93	0.68727961515688	0.473970867440502	1.48312239424684e-08	0.00212780603657806	THPO,TTK,MIA,KRT16,ERBB4,CXCL1,EGFR,HOXC10,PDZK1,LYN,CXCL5,IL12RB2,FSCN1,RARRES1,CHRNA7,CDCA7,ELF5,S100B,GPNMB,FABP7,CDK6,RERG,IGFBP4,KLK8,FGFBP1,CHRM3,CRIP1,TBX3,FOSL1,BTG2,KRT4,IGF1R,CHRM1,MYC,IL8,CCKBR,BNIPL,EDN1,PTN,AREG,PYY,CD24,VIPR1,FLT3,FRK,ALOX15B,SPEG,CBFA2T3,BTG3,UMOD,TACSTD2,TNFSF15,INHA,PRTN3,ADRA1D,EHF,MYO16,SCIN,BNC1,S1PR3,NR6A1,SFTPD,TOB1,CADM1,ALOX12,MST1R,RPS27,TM4SF4,EPGN,LIF,L…
MI	0.1	multiscale	PFN	comp1_5	IMMUNE_SYSTEM_PROCESS	7526	4297	193	110.194127026309	46	0.417445114738443	0.22691541739169	1.80798588151522e-21	2.59388118449226e-16	CCBP2,CLEC7A,XBP1,IL6ST,PYDC1,LYN,AZU1,CDK6,PREX1,IL8,CD22,OPRK1,CX3CL1,CRHR1,SEMA3C,LTF,BCL2,CARTPT,CD24,KIRREL3,MBP,VIPR1,VTN,IL12A,TBX1,DEFB1,APOA1,SKAP1,INHA,OPRD1,SCIN,SPINK5,HDAC9,CTSE,FCN2,SFTPD,CADM1,DMBT1,CEBPB,NFIL3,CHST4,CCL20,EREG,TPD52,SCG2,GPR44
MI	0.1	multiscale	PFN	comp1_5	POSITIVE_REGULATION_OF_BIOLOGICAL_PROCESS	7526	4297	267	152.444724953495	108	0.708453506888788	0.497839562900933	1.91104401794825e-08	0.00274173663167	TTK,MAPT,TP63,MAML2,EGFR,HOXC10,IL20,PYDC1,LYN,CXCL5,IL12RB2,PLAGL1,ERN1,CHRNA7,AZU1,CDK6,BOC,DAPK1,REL,PRKCA,TBX3,FOSL1,IGF1R,ANGPTL4,CHRM1,MYC,IL8,CXXC5,CCKBR,CX3CL1,PPARA,CREB5,TMEM101,EDN1,PTN,BMPR1B,TPPP,TFAP2B,CARTPT,HIF1A,FOXE1,CD24,PPARGC1B,VIPR1,BIK,GATA2,GRM4,IL12A,RIPK3,ARNT2,FLT3,ALOX15B,MSTN,PPARGC1A,AIFM3,ERN2,ESRRG,PYCARD,NPAS2,PMAIP1,INHA,PRTN3,RHOB,ADRA1D,EHF,SCIN,BNC1,S1PR3,TPD5…
MI	0.1	multiscale	PFN	comp1_5	RESPONSE_TO_EXTERNAL_STIMULUS	7526	4297	193	110.194127026309	75	0.680617034899635	0.468382543079588	1.87018993010221e-07	0.0268312408891904	S100A8,ORM1,CCBP2,CXCL1,CXCL2,IL20,ANXA1,PTX3,GRM6,CXCL5,SPRR3,PGLYRP2,ALB,ADORA2A,CHRNA7,CHST2,STC2,TMPRSS6,KLK8,PLD1,S100A9,HOXB13,FOSL1,IL8,CX3CL1,RTN4RL1,CACNA1F,LBP,PLAT,CARTPT,ADM,RP1,F7,L3MBTL4,ORM2,CYP4F11,CXCL6,NR2E3,DEFB1,GLRB,NUAK2,GIPR,NFATC4,FADS1,INHA,ABCA4,ENPP1,ITGA2,ALOX15,S1PR3,HDAC9,STC1,SFTPD,FGF2,SREBF1,S100A12,CCL15,PGLYRP4,C4BPB,ASNS,SHROOM2,CEBPB,CCL20,EREG,SHROOM3,TRPV4,K…
MI	0.1	multiscale	PFN	comp1_5	RESPONSE_TO_WOUNDING	7526	4297	120	68.5144831251661	39	0.569222713521061	0.356013783193331	3.76823148316475e-08	0.0054062063442668	S100A8,ORM1,CXCL1,CXCL2,IL20,ANXA1,PTX3,SPRR3,ADORA2A,CHRNA7,CHST2,TMPRSS6,KLK8,S100A9,HOXB13,IL8,CX3CL1,RTN4RL1,LBP,PLAT,ADM,F7,L3MBTL4,ORM2,CYP4F11,CXCL6,NFATC4,ITGA2,ALOX15,S1PR3,HDAC9,S100A12,C4BPB,CEBPB,CCL20,EREG,C5,SCG2,RTN4RL2
MI	0.1	multiscale	PFN	comp1_5	POSITIVE_REGULATION_OF_CELLULAR_PROCESS	7526	4297	249	142.16755248472	103	0.724497244271477	0.51865326612434	2.81106067456724e-07	0.0403297252858813	TTK,MAPT,TP63,MAML2,EGFR,HOXC10,IL20,LYN,CXCL5,IL12RB2,PLAGL1,ERN1,CHRNA7,AZU1,CDK6,BOC,DAPK1,REL,PRKCA,TBX3,FOSL1,IGF1R,CHRM1,MYC,CXXC5,CCKBR,CX3CL1,PPARA,CREB5,TMEM101,EDN1,PTN,BMPR1B,TPPP,TFAP2B,CARTPT,HIF1A,FOXE1,CD24,PPARGC1B,VIPR1,BIK,GATA2,GRM4,IL12A,RIPK3,ARNT2,FLT3,ALOX15B,MSTN,PPARGC1A,AIFM3,ERN2,ESRRG,PYCARD,NPAS2,PMAIP1,INHA,PRTN3,ADRA1D,EHF,SCIN,BNC1,S1PR3,TPD52L1,GATA4,NPM2,EGF,SFTP…
MI	0.1	multiscale	PFN	comp1_5	REGULATION_OF_MULTICELLULAR_ORGANISMAL_PROCESS	7526	4297	93	53.0987244220037	26	0.489653947114891	0.287343593832173	1.0040057463738e-08	0.00144042696420756	CHRNA7,TMPRSS6,KLK8,TNNT2,KCNE1,TNNT1,CARTPT,HIF1A,CD24,CACNA1H,IL12A,INHA,TNNC1,SPINK5,PLCE1,KCNB2,SFTPD,BMP4,RYR2,CYP2J2,CADM1,KCNMB2,SCN5A,ANKH,EREG,KCNE1L
MI	0.1	multiscale	PFN	comp1_2	PROTEINACEOUS_EXTRACELLULAR_MATRIX	7526	5962	71	56.2452830188679	29	0.51559879235156	0.177184415392404	1.57810100711514e-12	2.26406995288795e-07	COL4A3,PI3,DMD,ADAMTS9,CHI3L1,APLP1,CHAD,FMOD,COL9A1,ADAMTS13,ODAM,MMP10,COL4A5,IMPG1,MUC2,EFEMP1,SNTB1,COL4A4,COL9A2,COL9A3,MGP,SNTG2,ANG,KAL1,ECM1,AMTN,USH2A,MATN1,MEPE
MI	0.1	multiscale	PFN	comp1_2	EXTRACELLULAR_MATRIX_PART	7526	5962	38	30.1031092213659	14	0.465068239199138	0.151083267735862	1.64758628358258e-08	0.00236375908933026	COL4A3,DMD,APLP1,COL9A1,ODAM,COL4A5,SNTB1,COL4A4,COL9A2,COL9A3,SNTG2,ANG,AMTN,USH2A
MI	0.1	multiscale	PFN	comp1_2	EXTRACELLULAR_REGION	7526	5962	306	242.409247940473	196	0.808550010633796	0.44937236318364	2.85519389289204e-10	4.09628957425435e-05	C1QB,C1QA,S100A7,SPN,ORM1,CXCL9,KLK5,KLK6,FGL2,ERBB2,PLA2G2D,FGB,GNLY,COL4A3,APOL1,LYZ,IFI30,CCL4,IL16,TFF3,PNOC,SRGN,MIA,SCGB1D2,EBI3,FGG,SFRP1,CXCL1,KLK10,CXCL2,C2,IL20,PTX3,SCRG1,CCL13,CCL7,IL1B,PTGDS,IL32,PI3,SMR3B,PRG2,APOE,CFP,DMD,ADAMTS9,CHI3L1,CCL2,APLP1,KLK8,FGFBP1,IGFALS,IL18,OSM,CHI3L2,DKKL1,ACE2,RNASE2,LALBA,LGALS3BP,CHAD,MMP9,ANGPTL4,IL8,HPX,MMP7,FMOD,COL9A1,CX3CL1,IL7,ADAMTS13,ODAM,…
MI	0.1	multiscale	PFN	comp1_2	EXTRACELLULAR_REGION_PART	7526	5962	236	186.956152006378	148	0.791629472535095	0.427021423909077	2.36626259488614e-09	0.000339482961963125	C1QB,C1QA,SPN,ORM1,CXCL9,KLK5,FGL2,FGB,GNLY,COL4A3,APOL1,LYZ,CCL4,IL16,SRGN,MIA,SCGB1D2,EBI3,FGG,SFRP1,CXCL1,CXCL2,C2,SCRG1,CCL13,CCL7,IL1B,IL32,PI3,SMR3B,CFP,DMD,ADAMTS9,CHI3L1,CCL2,APLP1,KLK8,FGFBP1,IGFALS,OSM,CHI3L2,DKKL1,LALBA,LGALS3BP,CHAD,MMP9,IL8,HPX,MMP7,FMOD,COL9A1,ADAMTS13,ODAM,FGF10,MMP8,EDN1,PTN,SERPINA1,AREG,IL9R,SEMA3E,PRSS3,LBP,CARTPT,ADM,CP,MMP10,COL4A5,SECTM1,TNFAIP2,FGF9,PCSK1N,…
MI	0.1	multiscale	PFN	comp1_2	EXTRACELLULAR_MATRIX	7526	5962	71	56.2452830188679	29	0.51559879235156	0.177184415392404	1.57810100711514e-12	2.26406995288795e-07	COL4A3,PI3,DMD,ADAMTS9,CHI3L1,APLP1,CHAD,FMOD,COL9A1,ADAMTS13,ODAM,MMP10,COL4A5,IMPG1,MUC2,EFEMP1,SNTB1,COL4A4,COL9A2,COL9A3,MGP,SNTG2,ANG,KAL1,ECM1,AMTN,USH2A,MATN1,MEPE
MI	0.1	multiscale	PFN	comp1_5	EXTRACELLULAR_REGION	7526	4297	306	174.711931969174	131	0.74980568598551	0.548817705856346	2.05222496184531e-07	0.0294428610826023	S100A7,ORM1,KLK5,KLK6,FGB,TFF3,MIA,SCGB1D2,FGG,SFRP1,CXCL1,KLK10,CXCL2,IL20,PTX3,SCRG1,PI3,SMR3B,PRG2,DMD,ADAMTS9,CHI3L1,KLK8,FGFBP1,IGFALS,CHI3L2,ACE2,CHAD,ANGPTL4,IL8,HPX,MMP7,COL9A1,CX3CL1,ADAMTS13,EDN1,PTN,SERPINA1,AREG,CRISP3,SEMA3E,PRSS3,LBP,CARTPT,A1BG,ADM,CP,PLA2G10,KIRREL3,MMP10,COL4A5,F7,TNFAIP2,FGF9,PCSK1N,VTN,GDF15,IL12A,SFRP5,IMPG1,ORM2,MSMB,MUC2,EFEMP1,SERPINA5,KLK13,EPO,SCUBE1,HABP…
MI	0.1	multiscale	PFN	comp1_6	MEMBRANE_PART	7526	691	871	79.9709008769599	42	0.525191032480922	0.468895186876539	2.46745631963116e-07	0.0354001023264843	LMNB1,SCNN1G,CNIH2,GPR19,EFNA3,HCN2,AGER,KCNH2,EFNA4,GRIK1,TNFRSF25,FGFR4,VIPR2,CACNB1,CHRNB4,SLC7A4,CLDN9,SYNGR1,EPB41L3,FUT1,SLC16A4,CLDN3,PODXL2,SLC29A2,SLC30A3,SLC16A5,FZD6,CACNA1B,STX1B,ADRB1,GABRB3,RHCE,CUZD1,ATAD5,CRIM1,APC2,NPHS1,MMP15,TFRC,CHRNA3,PXMP4,TRPM5
MI	0.1	multiscale	PFN	comp1_6	MEMBRANE	7526	691	1005	92.2741163964922	50	0.541863763670792	0.480318159903181	7.64526077352432e-08	0.0109685027265599	LMNB1,SCNN1G,CNIH2,GPR19,EFNA3,HCN2,ATP1A3,AGER,KCNH2,EFNA4,GRIK1,TNFRSF25,FGFR4,VIPR2,KCNG3,CACNB1,CHRNB4,SLC7A4,CLDN9,SYNGR1,EPB41L3,FUT1,LGALS4,ADAM11,SLC16A4,CLDN3,PODXL2,ITPR2,SLC29A2,SLC30A3,SLC16A5,FZD6,CACNA1B,STX1B,ADRB1,GABRB3,RHCE,CDH15,CENPF,CUZD1,ATAD5,NOD2,CRIM1,APC2,NPHS1,MMP15,TFRC,CHRNA3,PXMP4,TRPM5
MI	0.1	multiscale	PFN	comp1_52	MEMBRANE_PART	7526	426	871	49.3018867924528	20	0.40566398775354	0.361763259820033	3.36445890551971e-07	0.0482692190257102	LMNB1,CNIH2,GPR19,GRIK1,FGFR4,VIPR2,CHRNB4,SLC7A4,SLC16A4,SLC29A2,SLC30A3,SLC16A5,STX1B,ADRB1,CUZD1,ATAD5,CRIM1,CHRNA3,PXMP4,TRPM5
MI	0.1	multiscale	PFN	comp1_52	MEMBRANE	7526	426	1005	56.8867924528302	25	0.439469320066335	0.389365435665391	2.27588302135167e-07	0.0326516385307281	LMNB1,CNIH2,GPR19,GRIK1,FGFR4,VIPR2,KCNG3,CHRNB4,SLC7A4,ADAM11,SLC16A4,ITPR2,SLC29A2,SLC30A3,SLC16A5,STX1B,ADRB1,CENPF,CUZD1,ATAD5,NOD2,CRIM1,CHRNA3,PXMP4,TRPM5
MI	0.1	multiscale	PFN	comp1_52	PLASMA_MEMBRANE_PART	7526	426	707	40.0188679245283	12	0.2998585572843	0.267154304725545	3.95884154784822e-08	0.00567967079186688	GPR19,GRIK1,FGFR4,VIPR2,CHRNB4,SLC16A4,SLC29A2,SLC30A3,SLC16A5,STX1B,ADRB1,CHRNA3
MI	0.1	multiscale	PFN	comp1_52	PLASMA_MEMBRANE	7526	426	837	47.377358490566	16	0.337714058144166	0.298488847160041	1.67519309085009e-08	0.00240336602358081	GPR19,GRIK1,FGFR4,VIPR2,KCNG3,CHRNB4,ADAM11,SLC16A4,ITPR2,SLC29A2,SLC30A3,SLC16A5,STX1B,ADRB1,NOD2,CHRNA3
MI	0.1	multiscale	PFN	comp1_119	PLASMA_MEMBRANE_PART	7526	399	707	37.4824608025512	10	0.266791448210342	0.237179819887372	2.05577776068082e-08	0.00294938323769356	GPR19,GRIK1,FGFR4,VIPR2,SLC16A4,SLC29A2,SLC30A3,SLC16A5,STX1B,ADRB1
MI	0.1	multiscale	PFN	comp1_119	PLASMA_MEMBRANE	7526	399	837	44.3745681636992	14	0.315496028003102	0.278567159473637	1.46645327656251e-08	0.0021038911868187	GPR19,GRIK1,FGFR4,VIPR2,KCNG3,ADAM11,SLC16A4,ITPR2,SLC29A2,SLC30A3,SLC16A5,STX1B,ADRB1,NOD2
MI	0.1	multiscale	PFN	comp1_5	RECEPTOR_ACTIVITY	7526	4297	348	198.692001062982	150	0.754937285836951	0.553761543492451	5.43621926731472e-08	0.00779923505843108	NPR3,ABCC8,GABRP,ANXA9,CLEC7A,ERBB4,EGFR,AR,IL6ST,GFRA1,GRM6,PGR,ICAM1,GPR143,IL12RB2,PGLYRP2,BDKRB1,CHRNA7,GABBR2,FZD9,PTK7,IGSF1,PTPRT,GRIK3,GRPR,CHRM3,SMO,PTPRZ1,FGFR1,MET,NPY2R,DNER,IGF1R,CHRM1,CHRNB2,EPHB6,GRIA2,LPHN2,RET,IL22RA2,OPRK1,CCKBR,BAI2,CXADR,RTN4RL1,ERBB3,CRHR1,PTGFR,PTPRN2,HRH3,RARA,ITPR1,GABRA3,NPY6R,GPR139,OXTR,GPR126,KISS1R,HTR2A,NRXN1,GPR115,BCAM,TNFRSF10D,VIPR1,GABRG2,NR2E1,…
MI	0.1	multiscale	PFN	comp1_2	KEGG_FOCAL_ADHESION	7526	5962	94	74.465585968642	51	0.684880127331254	0.305273541189094	4.19284215591701e-08	0.00601538678425102	PRKCB,ERBB2,PIK3CG,RAC2,EGFR,COL4A6,BIRC3,LAMC2,PRKCA,MET,PAK3,CHAD,PAK7,IGF1R,COL11A2,RAC3,SHC2,AKT3,ITGA2B,ITGA9,SHC4,BCL2,LAMB3,ITGA6,VAV3,VTN,ITGB8,MYLK2,ITGB6,COL4A4,COL2A1,MAPK10,ITGA2,ACTN2,MYL7,EGF,TNR,PAK6,ITGA4,ITGB7,VAV1,CCND1,PAK1,ITGA3,ITGB4,PIK3R1,RASGRF1,ITGA10,PRKCG,SHC3,MYLK3
MI	0.1	multiscale	PFN	comp1_2	KEGG_ECM_RECEPTOR_INTERACTION	7526	5962	61	48.32341217114	26	0.538041475794788	0.19140301413241	3.77925521194231e-10	5.42202186746939e-05	COL4A6,LAMC2,GP1BA,CHAD,COL11A2,HMMR,ITGA2B,ITGA9,LAMB3,ITGA6,VTN,ITGB8,ITGB6,COL4A4,COL2A1,ITGA2,TNR,SV2A,GP6,ITGA4,ITGB7,ITGA3,ITGB4,ITGA10,CD44,SV2C
MI	0.1	multiscale	PFN	comp1_5	KEGG_CYTOKINE_CYTOKINE_RECEPTOR_INTERACTION	7526	4297	168	95.9202763752325	48	0.500415572326208	0.292727185974338	3.76725414701794e-14	5.4048041796437e-09	IL17RB,CXCL1,EGFR,CXCL2,IL20,IL6ST,CXCL5,IL12RB2,IL24,GDF5,NGFR,MET,IL8,IL22RA2,CX3CL1,TNFRSF21,BMP2,KIT,BMPR1B,TNFRSF10D,IL12A,FLT3,CXCL6,PRLR,EPO,AMH,AMHR2,TNFSF15,TNFRSF18,IL19,IL22RA1,TNFRSF10C,INHBE,CXCL3,EGF,IL20RB,LIF,CCL15,TSLP,IL5RA,CCL20,EDAR,TNFSF10,TNFRSF11A,IL20RA,CCL28,EDA,CLCF1
MI	0.1	multiscale	PFN	comp1_5	KEGG_CELL_CYCLE	7526	4297	42	23.9800690938081	7	0.291909083856954	0.148955172194222	7.90979601719756e-08	0.011348026149953	TTK,CDK6,MYC,GADD45G,CCNA1,CCND1,SFN
MI	0.1	multiscale	PFN	comp1_5	KEGG_ANTIGEN_PROCESSING_AND_PRESENTATION	7526	4297	39	22.267207015679	1	0.0449090898241468	0.0195701182363501	2.18230737585542e-13	3.13091274599225e-08	HSPA2
MI	0.1	multiscale	PFN	comp1_5	KEGG_HEMATOPOIETIC_CELL_LINEAGE	7526	4297	63	35.9701036407122	11	0.305809516421571	0.15686059922644	1.00334338392346e-10	1.43947668604731e-05	THPO,CD22,KIT,ITGA6,FLT3,EPO,ITGA2,ANPEP,IL5RA,ITGA3,CD44
MI	0.1	multiscale	PFN	comp1_5	KEGG_INTESTINAL_IMMUNE_NETWORK_FOR_IGA_PRODUCTION	7526	4297	33	18.8414828594207	2	0.106148757766165	0.0480512120677443	6.78128660008143e-10	9.72897625940483e-05	PIGR,CCL28
MI	0.1	multiscale	PFN	comp1_5	KEGG_TYPE_I_DIABETES_MELLITUS	7526	4297	33	18.8414828594207	3	0.159223136649248	0.074519581167033	9.65895763915083e-09	0.00138575133457369	PTPRN2,GAD1,IL12A
MI	0.1	multiscale	PFN	comp1_5	KEGG_LEISHMANIA_INFECTION	7526	4297	40	22.838161041722	4	0.175145450314173	0.0826635472452495	5.65487739197862e-10	8.11293949672389e-05	PTGS2,IL12A,TLR2,MAPK12
MI	0.1	multiscale	PFN	comp1_5	KEGG_AUTOIMMUNE_THYROID_DISEASE	7526	4297	29	16.5576667552485	2	0.120789965733912	0.0552385866537159	1.57921330963477e-08	0.00226566575106681	CGA,TG
MI	0.1	multiscale	PFN	comp1_5	KEGG_ALLOGRAFT_REJECTION	7526	4297	28	15.9867127292054	1	0.0625519465407759	0.0275981601237613	1.85042033204701e-09	0.00026547610419812	IL12A
MI	0.1	multiscale	PFN	comp1_5	KEGG_GRAFT_VERSUS_HOST_DISEASE	7526	4297	33	18.8414828594207	0	0	0	6.79023188852061e-13	9.74180988582275e-08
MI	0.1	multiscale	PFN	comp1_5	KEGG_PRIMARY_IMMUNODEFICIENCY	7526	4297	21	11.9900345469041	0	0	0	1.84673735477649e-08	0.00264947714815073
MI	0.1	multiscale	PFN	comp1_5	KEGG_VIRAL_MYOCARDITIS	7526	4297	42	23.9800690938081	7	0.291909083856954	0.148955172194222	7.90979601719756e-08	0.011348026149953	ICAM1,DMD,CXADR,MYH7B,MYH3,CCND1,MYH14
MI	0.1	multiscale	PFN	comp1_2	REACTOME_EXTRACELLULAR_MATRIX_ORGANIZATION	7526	5962	67	53.0765346797768	27	0.508699374646392	0.173382934786789	3.56350718000919e-12	5.11249248101559e-07	PRSS1,COL4A3,COL17A1,COL4A6,MMP9,COL11A2,MMP7,COL9A1,COL19A1,MMP8,MMP10,COL4A5,MMP17,COL27A1,COL4A4,COL2A1,COL25A1,KLKB1,COL28A1,GLT25D2,COL23A1,COL9A2,COL9A3,ADAMTS3,PLOD2,MMP15,MMP25
MI	0.1	multiscale	PFN	comp1_2	REACTOME_COLLAGEN_FORMATION	7526	5962	47	37.232792984321	18	0.483444795763238	0.160342635285065	1.15082074689045e-09	0.000165105950914879	COL4A3,COL17A1,COL4A6,COL11A2,COL9A1,COL19A1,COL4A5,COL27A1,COL4A4,COL2A1,COL25A1,COL28A1,GLT25D2,COL23A1,COL9A2,COL9A3,ADAMTS3,PLOD2
MI	0.1	multiscale	PFN	comp1_3	REACTOME_CELL_CYCLE	7526	1564	115	23.8984852511294	3	0.12553096853108	0.100396947281701	9.58944900248346e-09	0.0013757790694883	CDKN1A,CDC14A,PRKAR2B
MI	0.1	multiscale	PFN	comp1_5	REACTOME_IMMUNOREGULATORY_INTERACTIONS_BETWEEN_A_LYMPHOID_AND_A_NON_LYMPHOID_CELL	7526	4297	49	27.9767472761095	8	0.285951755614976	0.145082274740134	4.55730794337391e-09	0.000653827856019968	ICAM1,ULBP1,ULBP3,ULBP2,CXADR,RAET1E,ICAM4,CDH1
MI	0.1	multiscale	PFN	comp1_5	REACTOME_CELL_CYCLE	7526	4297	115	65.6597129949508	36	0.548281409679149	0.336926939733918	1.65777035002305e-08	0.00237836996577107	HIST1H2BG,HIST1H2BK,HIST1H4H,TAOK1,HIST2H2AA3,HIST2H2BE,HIST1H2BO,HIST1H2BC,HIST1H2BD,HIST2H4A,HIST1H2BF,HIST1H2BJ,HIST1H2BN,HIST1H2AD,HIST1H2BL,CDK6,HIST1H2AE,HIST1H2BE,MYC,HIST4H4,HIST1H4J,HIST1H2BH,TUBA4A,HIST3H2BB,SYCP2,CENPP,CCNA1,HSPA2,RPS27,HIST1H2AC,HIST1H4E,HIST1H4D,HIST1H2AJ,HIST1H4I,CCND1,SYCP1
MI	0.1	multiscale	PFN	comp1_5	REACTOME_TCR_SIGNALING	7526	4297	25	14.2738506510763	1	0.0700581801256691	0.0310941296473447	2.12578508530727e-08	0.00304982134618863	EVL
MI	0.1	multiscale	PFN	comp1_5	REACTOME_CELL_CYCLE_MITOTIC	7526	4297	77	43.9634600053149	8	0.181969299027712	0.0854461703188665	8.03831665344104e-18	1.15324121363588e-12	TAOK1,CDK6,MYC,TUBA4A,CENPP,CCNA1,RPS27,CCND1
MI	0.1	multiscale	PFN	comp1_5	REACTOME_CHEMOKINE_RECEPTORS_BIND_CHEMOKINES	7526	4297	48	27.4057932500664	10	0.364886354821193	0.195909404435517	2.96308112135169e-07	0.0425107322318084	CCBP2,CXCL1,CXCL2,CXCL5,IL8,CX3CL1,CXCL6,CXCL3,CCL20,CCL28
MI	0.1	multiscale	PFN	comp1_5	REACTOME_CELL_CYCLE_CHECKPOINTS	7526	4297	22	12.5609885729471	0	0	0	7.89384867971082e-09	0.00113251468238075
MI	0.1	multiscale	PFN	comp1_5	REACTOME_MITOTIC_M_M_G1_PHASES	7526	4297	43	24.5510231198512	3	0.12219450021919	0.0557149921125601	4.28204541721956e-12	6.14336491917656e-07	TAOK1,CENPP,RPS27
MI	0.1	multiscale	PFN	comp1_5	REACTOME_INTERFERON_GAMMA_SIGNALING	7526	4297	39	22.267207015679	6	0.269454538944881	0.135463621254064	9.02144600448277e-08	0.0129428881537113	ICAM1,CAMK2B,NCAM1,CAMK2D,MT2A,CD44
MI	0.1	multiscale	PFN	comp1_5	REACTOME_INTERFERON_ALPHA_BETA_SIGNALING	7526	4297	32	18.2705288333776	0	0	0	1.59167963004609e-12	2.28355093163452e-07
MI	0.1	multiscale	PFN	comp1_5	REACTOME_INTERFERON_SIGNALING	7526	4297	60	34.257241562583	6	0.175145450314173	0.0822360410791545	2.17594410836478e-14	3.12178349338878e-09	ICAM1,CAMK2B,NCAM1,CAMK2D,MT2A,CD44
MI	0.1	multiscale	PFN	comp1_5	REACTOME_DNA_REPLICATION	7526	4297	50	28.5477013021525	4	0.140116360251338	0.0645042242712267	2.76723545488754e-13	3.97009736241806e-08	TAOK1,CENPP,CCNA1,RPS27
MI	0.1	multiscale	PFN	comp1_5	REACTOME_HEMOSTASIS	7526	4297	201	114.761759234653	78	0.679668911666939	0.466897260289958	9.57188624866502e-08	0.0137325937632347	THPO,FGB,GATA3,HIST1H3D,FGG,HIST1H3H,PLCG2,LYN,ALB,CLU,MYB,MAG,PLA2G4A,SCG3,SLC7A8,HIST1H3G,PRKCA,PDE9A,HIST2H3C,SERPINB2,TF,HIST1H3C,CXADR,AKT3,HIST1H3B,SERPINA1,LEFTY2,PLAT,GNG4,GNG13,GNGT1,RAPGEF4,SH2B2,VAV3,SLC8A2,GATA2,F7,ABCC4,TUBA4A,GNG3,GATA6,SLC16A8,SLC7A11,DOCK5,APOA1,ITGA2,RHOB,SERPINC1,ATP1B1,SLC7A9,NFE2,KLKB1,ATP2A3,GATA4,ATP2B2,ACTN2,EGF,GRB14,KLC3,KCNMB2,ATP2B3,ADRA2B,GNA14,PDE6A,G…
MI	0.1	multiscale	PFN	comp1_5	REACTOME_IMMUNE_SYSTEM	7526	4297	304	173.570023917087	68	0.391772717808018	0.203964056026844	2.35258614235094e-36	3.37520828670805e-31	C4A,IL6ST,PLCG2,LYN,ICAM1,ULBP1,S100B,DUSP4,WWP1,UBE2E3,ULBP3,REL,CTSL2,ASB16,CFB,RNF182,ULBP2,CXADR,AKT3,LBP,BCL2,KLHL13,RAPGEF4,DYNC1I1,RAET1E,TRIM36,ICAM4,MASP2,TRIM9,RIPK3,CAMK2B,DEFB1,PRLR,PYCARD,C4BPA,NCAM1,MAPK10,IRS2,CAMK2D,IRS1,FBXO2,KLC3,S100A12,C4BPB,LNPEP,TLR2,PRKACB,EVL,MT2A,DYNC2H1,MAP3K1,IL5RA,CISH,ASB12,ASB13,LGALS3,C5,CTSF,MAPK12,RAP1GAP,CD44,MAP3K8,CDH1,ASB9,C8B,RAP1GAP2,MAP2K6,…
MI	0.1	multiscale	PFN	comp1_5	REACTOME_ADAPTIVE_IMMUNE_SYSTEM	7526	4297	170	97.0621844273186	35	0.360593574176238	0.188248051625139	8.23976585076419e-23	1.18214272707744e-17	PLCG2,LYN,ICAM1,ULBP1,WWP1,UBE2E3,ULBP3,REL,CTSL2,ASB16,RNF182,ULBP2,CXADR,AKT3,KLHL13,RAPGEF4,DYNC1I1,RAET1E,TRIM36,ICAM4,TRIM9,FBXO2,KLC3,LNPEP,PRKACB,EVL,DYNC2H1,ASB12,ASB13,CTSF,RAP1GAP,MAP3K8,CDH1,ASB9,RAP1GAP2
MI	0.1	multiscale	PFN	comp1_5	REACTOME_CYTOKINE_SIGNALING_IN_IMMUNE_SYSTEM	7526	4297	101	57.6663566303481	16	0.277458139111561	0.138289012044089	8.54146674239889e-18	1.22542715059848e-12	IL6ST,LYN,ICAM1,CAMK2B,PRLR,NCAM1,IRS2,CAMK2D,IRS1,PRKACB,MT2A,IL5RA,CISH,CD44,MAP3K8,MAP2K6
MI	0.1	multiscale	PFN	comp1_33	REACTOME_IMMUNE_SYSTEM	7526	1543	304	62.3268668615466	21	0.336933349251288	0.277928965015291	2.00666411145791e-11	2.87892086742643e-06	C4A,PLCG2,LYN,ICAM1,CFB,RNF182,RAPGEF4,DYNC1I1,ICAM4,RIPK3,PRLR,PYCARD,C4BPA,FBXO2,KLC3,C4BPB,TLR2,ASB12,RAP1GAP,CDH1,ASB9
MI	0.1	multiscale	PFN	comp1_33	REACTOME_CYTOKINE_SIGNALING_IN_IMMUNE_SYSTEM	7526	1543	101	20.7072814243954	3	0.144876574501261	0.11699929603821	2.44379762431992e-07	0.035060675756593	LYN,ICAM1,PRLR
MI	0.1	multiscale	PFN	comp1_99	REACTOME_IMMUNE_SYSTEM	7526	1513	304	61.1150677650811	21	0.343614116255609	0.285009397690798	5.7005196679131e-11	8.17842155716157e-06	C4A,PLCG2,LYN,ICAM1,CFB,RNF182,RAPGEF4,DYNC1I1,ICAM4,RIPK3,PRLR,PYCARD,C4BPA,FBXO2,KLC3,C4BPB,TLR2,ASB12,RAP1GAP,CDH1,ASB9
MI	0.1	walktrap	FDRN	walktrap.FDRN_0.1.2	IMMUNE_SYSTEM_PROCESS	7526	1636	193	41.9542917884666	15	0.357531955863537	0.296971268815145	1.14472234404228e-07	0.0015893325024683	CTSG,HELLS,MS4A2,CXCL12,THY1,IL29,GEM,IL17B,ZBTB16,COLEC12,ARHGDIB,KRT1,IL27,MNX1,GPR44
MI	0.1	walktrap	FDRN	walktrap.FDRN_0.1.1	KEGG_ECM_RECEPTOR_INTERACTION	7526	2018	61	16.3563646027106	2	0.122276560139076	0.0916373138510495	1.34844057952652e-06	0.0187217490061462	COL4A4,SV2C
MI	0.1	walktrap	PFN	walktrap.PFN_0.1.5	INTRINSIC_TO_PLASMA_MEMBRANE	7526	288	620	23.7257507307999	4	0.168593189964158	0.151427437599235	2.65835097100893e-07	0.0159937027819781	GPR19,SLC16A4,SLC29A2,STX1B
MI	0.1	walktrap	PFN	walktrap.PFN_0.1.5	INTRINSIC_TO_MEMBRANE	7526	288	762	29.1597129949508	7	0.24005723242928	0.213929883261863	2.71517506876509e-07	0.0163355792837183	CNIH2,GPR19,SLC16A4,SLC29A2,STX1B,ATAD5,CRIM1
MI	0.1	walktrap	PFN	walktrap.PFN_0.1.5	MEMBRANE_PART	7526	288	871	33.330853042785	9	0.27002009184845	0.238631938062618	1.35583921146801e-07	0.00815727103187614	LMNB1,CNIH2,GPR19,SLC16A4,SLC29A2,STX1B,CUZD1,ATAD5,CRIM1
MI	0.1	walktrap	PFN	walktrap.PFN_0.1.5	MEMBRANE	7526	288	1005	38.4586765878289	13	0.338025152017689	0.297677236969193	3.60019510984994e-07	0.0216602138589012	LMNB1,CNIH2,GPR19,KCNG3,ADAM11,SLC16A4,ITPR2,SLC29A2,STX1B,CENPF,CUZD1,ATAD5,CRIM1
MI	0.1	walktrap	PFN	walktrap.PFN_0.1.5	INTEGRAL_TO_MEMBRANE	7526	288	751	28.7387722561786	7	0.243573383636633	0.217461018078556	3.92379494697758e-07	0.0236071199189959	CNIH2,GPR19,SLC16A4,SLC29A2,STX1B,ATAD5,CRIM1
MI	0.1	walktrap	PFN	walktrap.PFN_0.1.5	INTEGRAL_TO_PLASMA_MEMBRANE	7526	288	610	23.343077331916	4	0.171357012750455	0.15415859388088	3.79999555715272e-07	0.0228622932700536	GPR19,SLC16A4,SLC29A2,STX1B
MI	0.1	walktrap	PFN	walktrap.PFN_0.1.5	PLASMA_MEMBRANE_PART	7526	288	707	27.0550093010896	4	0.147846927549898	0.130944864837673	1.11427715908988e-08	0.000670393709994835	GPR19,SLC16A4,SLC29A2,STX1B
MI	0.1	walktrap	PFN	walktrap.PFN_0.1.5	PLASMA_MEMBRANE	7526	288	837	32.0297634865799	7	0.218546727731316	0.19234850293153	2.0878115095189e-08	0.00125611091658695	GPR19,KCNG3,ADAM11,SLC16A4,ITPR2,SLC29A2,STX1B
MI	0.1	WGCNA	WGCN	grey	RESPONSE_TO_VIRUS	7526	3876	23	11.8453361679511	1	0.0844214115852291	0.0425644714519865	1.45873461066717e-06	0.0270040951126707	DUOX2
MI	0.1	WGCNA	WGCN	grey	DEFENSE_RESPONSE	7526	3876	170	87.5524847196386	51	0.58250773993808	0.39567561993286	7.71085212888863e-09	0.000142743294609986	S100A7,ORM1,LBP,PYDC1,ORM2,S100A8,IL20,S100A9,DCDC2,CYP4F11,ALOX15,EREG,CAMP,DMBT1,IL8,CCL20,AZU1,ANKRD1,TACR1,P2RY11,LALBA,ADORA1,IL12A,PGLYRP4,SCG2,ADORA2A,SFTPD,INHBB,HDAC9,CSF3R,MST1R,IL17RB,NOD2,CCL3L3,GAGE1,NFATC4,MICB,AFAP1L2,CCL26,NOS2,IL1A,CHRNA7,MPO,S100A12,CADM1,S1PR3,C5,IL17C,CFHR1,WFDC12,AGER
MI	0.1	WGCNA	WGCN	grey	CELL_CYCLE_PROCESS	7526	3876	78	40.1711400478342	18	0.448082876875447	0.279185398340577	2.31321459875774e-07	0.00428222286522033	EREG,EGF,KRT7,DUSP13,CCNA1,MYO16,HSPA2,SYCP1,USH1C,TPD52L1,STAG3,KIF25,EPGN,PRUNE2,CDKN1C,MSH4,TTN,CDKN1A
MI	0.1	WGCNA	WGCN	grey	BEHAVIOR	7526	3876	98	50.4714323677917	25	0.495329710831701	0.318144008488883	1.18335815532044e-07	0.0021906326171292	OBP2B,CARTPT,SAA1,CXCL14,NOVA1,CCL28,PYY,NPW,IL8,CCL20,TACR1,CCBP2,MCHR1,FGF2,SCG2,SFTPD,HTR2C,ADCY8,KAL1,CCL15,HCRTR2,CCL26,NPY,C5,IL1RAPL1
MI	0.1	WGCNA	WGCN	grey	LOCOMOTORY_BEHAVIOR	7526	3876	69	35.5360085038533	14	0.393966587397736	0.237012682617665	8.50194159708461e-08	0.0015738794284523	SAA1,CXCL14,NOVA1,CCL28,IL8,CCL20,CCBP2,FGF2,SCG2,SFTPD,KAL1,CCL15,CCL26,C5
MI	0.1	WGCNA	WGCN	grey	MITOTIC_CELL_CYCLE	7526	3876	66	33.9909646558597	12	0.353034993901867	0.206862031709589	2.01808687322022e-08	0.000373588241970527	EREG,EGF,MYO16,USH1C,TPD52L1,KIF25,EPGN,AFAP1L2,CDKN1C,SPHK1,TTN,CDKN1A
MI	0.1	WGCNA	WGCN	grey	CELL_CYCLE_PHASE	7526	3876	74	38.1110815838427	18	0.472303572922768	0.299468568628927	1.50045441815042e-06	0.0277764121888006	EREG,EGF,KRT7,DUSP13,CCNA1,MYO16,HSPA2,SYCP1,USH1C,TPD52L1,STAG3,KIF25,EPGN,PRUNE2,CDKN1C,MSH4,TTN,CDKN1A
MI	0.1	WGCNA	WGCN	grey	IMMUNE_RESPONSE	7526	3876	152	78.2822216316768	24	0.306583021020042	0.171480406394891	2.15290519726513e-20	3.98545810117721e-16	LTF,PYDC1,EREG,MNX1,SPINK5,DMBT1,CCL20,VTN,CCBP2,FCN2,FCGR3B,SKAP1,IL12A,ODZ1,CD22,OPRD1,APOA1,SFTPD,HRH2,GPR44,CCL26,CADM1,MADCAM1,CFHR1
MI	0.1	WGCNA	WGCN	grey	CELL_PROLIFERATION_GO_0008283	7526	3876	237	122.058463991496	83	0.680002003021951	0.496808785841342	1.53000808813383e-07	0.00283235097275335	PDZK1,NDP,ALOX15B,AREG,HOXC10,KRT4,FLT3,FGFBP1,EREG,FABP6,PYY,EHF,IL8,ATP8A2,SSTR2,PTHLH,BNIPL,ARTN,CD24,SCIN,ADAMTS8,LGI1,INHA,CBFA2T3,BAI1,MYO16,RARRES3,RPS27,ODZ1,PRTN3,BTC,LMO1,TNFSF15,FGF5,NR6A1,SCG2,ADRA1B,ERBB2,MT3,EGR4,SFTPD,CGREF1,GPC4,EDN1,MST1R,SPEG,SFN,DLEC1,EPGN,TACSTD2,LIF,CDC14A,TNFRSF11A,POU3F2,ADAMTS1,CCL3L3,CSF3,ADRA1D,MYC,KRT2,FABP3,TNFSF9,FRK,CHRM4,IL11,IL1A,CHRNA7,TM4SF4,CADM…
MI	0.1	WGCNA	WGCN	grey	IMMUNE_SYSTEM_PROCESS	7526	3876	193	99.3978208875897	39	0.392362726383163	0.230751652075853	1.21496019580668e-19	2.24913431447733e-15	LTF,CARTPT,PYDC1,SAA1,EREG,MNX1,TBX1,SPINK5,DMBT1,IL8,CCL20,VTN,AZU1,CD24,CCBP2,SCIN,FCN2,FCGR3B,CTSE,INHA,SKAP1,KIRREL3,IL12A,ODZ1,CD22,OPRD1,SCG2,APOA1,SFTPD,HDAC9,HRH2,GPR44,CCL26,CADM1,CALCA,MADCAM1,CFHR1,TPD52,IL31RA
MI	0.1	WGCNA	WGCN	grey	RESPONSE_TO_EXTERNAL_STIMULUS	7526	3876	193	99.3978208875897	63	0.633816711849725	0.447420367351921	6.52548614164894e-08	0.00120799799454205	HOXB13,ORM1,LBP,CARTPT,ORM2,ALB,S100A8,IL20,S100A9,CYP4F11,SAA1,CXCL14,STC2,ALOX15,EREG,RP1,CCL28,ABCA4,IL8,C4BPB,CCL20,SSTR2,TACR1,CCBP2,PCSK9,STC1,INHA,PDE6B,ADORA1,FGF2,PGLYRP4,ADM,SCG2,ADORA2A,SFTPD,INHBB,HDAC9,KAL1,CCL15,ITGA2,NOD2,CCL3L3,MDK,TRPV4,NFATC4,AFAP1L2,CCL26,IL1A,CHRNA7,S100A12,SREBF1,NPY,S1PR3,C5,F2RL3,IL17C,SHROOM2,NUAK2,CFHR1,SAG,AGER,CDKN1A,SHROOM3
MI	0.1	WGCNA	WGCN	grey	MITOSIS	7526	3876	37	19.0555407919213	5	0.262390873845982	0.146071077605643	1.52707062751297e-06	0.0282691314565201	EREG,EGF,KIF25,EPGN,TTN
MI	0.1	WGCNA	WGCN	grey	CELL_CYCLE_GO_0007049	7526	3876	120	61.8017539197449	32	0.517784657722738	0.337005023657108	2.13917887192567e-08	0.00039600479277088	DHRS2,ALOX15B,EREG,EGF,HPGD,KRT7,BMP7,IL8,DUSP13,CCNA1,INHA,BMP4,MYO16,RPRM,HSPA2,SYCP1,USH1C,TPD52L1,STAG3,KIF25,EPGN,PRUNE2,MYC,AFAP1L2,MAP2K6,MAPK12,CDKN1C,SPHK1,MSH4,TTN,RBBP8,CDKN1A
MI	0.1	WGCNA	WGCN	grey	RESPONSE_TO_WOUNDING	7526	3876	120	61.8017539197449	34	0.550146198830409	0.366788218487725	1.77212112801301e-07	0.00328055063217768	HOXB13,ORM1,LBP,ORM2,S100A8,IL20,S100A9,CYP4F11,ALOX15,EREG,IL8,C4BPB,CCL20,TACR1,ADORA1,ADM,SCG2,ADORA2A,HDAC9,ITGA2,CCL3L3,MDK,NFATC4,AFAP1L2,CCL26,IL1A,CHRNA7,S100A12,S1PR3,C5,F2RL3,IL17C,CFHR1,AGER
MI	0.1	WGCNA	WGCN	grey	CELLULAR_DEFENSE_RESPONSE	7526	3876	37	19.0555407919213	5	0.262390873845982	0.146071077605643	1.52707062751297e-06	0.0282691314565201	LBP,DCDC2,ADORA2A,GAGE1,MICB
MI	0.1	WGCNA	WGCN	grey	M_PHASE_OF_MITOTIC_CELL_CYCLE	7526	3876	38	19.5705554079192	5	0.255485850850035	0.141605481570995	8.45698541378358e-07	0.0156555713979962	EREG,EGF,KIF25,EPGN,TTN
MI	0.1	WGCNA	WGCN	grey	MEMBRANE	7526	3876	1005	517.589689077863	449	0.86748250491608	0.729121172988889	1.94007687462114e-06	0.0359147031029865	CEACAM5,GRIA2,CEACAM6,NPY1R,CLCA2,MUC16,CA9,AQP5,PIGR,SLC6A4,PROM1,SORCS1,SLC5A1,IGSF1,SLC9A2,ATP6V0A4,TRPA1,GPR98,PSCA,SLC13A2,GJB1,NPY5R,DLK1,TRPV6,GABRB3,NTNG1,DKK1,PRSS21,PCDHA11,HSD17B2,TMPRSS3,GRM4,MAGEA1,SLC1A1,SCNN1G,GNG4,SLC12A1,ACTN2,B3GNT3,GPR110,UPK1A,FLT3,GRIA1,PCDHA10,PCDHA4,PCDHA6,EREG,SCUBE1,ATP6V1B1,RIMS1,PCDHA1,EGF,CACNA1H,AMBP,ATP1A4,KISS1R,LPAR3,NTRK3,ATP1A3,CLDN8,EPHA8,FGFR4,…
MI	0.1	WGCNA	WGCN	grey	INTEGRAL_TO_MEMBRANE	7526	3876	751	386.775976614403	327	0.845450647846215	0.701075334064391	2.51427594678264e-06	0.0465442763268402	CEACAM5,CEACAM6,NPY1R,CLCA2,CA9,AQP5,PIGR,SLC6A4,PROM1,SLC5A1,IGSF1,SLC9A2,TRPA1,GPR98,SLC13A2,NPY5R,DLK1,TRPV6,GABRB3,PCDHA11,GRM4,SLC1A1,SCNN1G,B3GNT3,GPR110,UPK1A,FLT3,PCDHA10,PCDHA4,PCDHA6,EREG,PCDHA1,ATP1A4,KISS1R,LPAR3,NTRK3,EPHA8,FGFR4,ACCN1,HPN,KCNK1,PTPRN2,KCNH2,NRXN1,PNPLA3,FGFR3,SLC38A3,ITGB6,CEACAM7,ECEL1,SLC1A6,SLC4A4,B3GAT1,PCDHA5,GRIK4,LGR5,ENPP3,ADRB1,GPR115,MUC1,NPFFR2,TMPRSS2,FF…
MI	0.1	WGCNA	WGCN	grey	RECEPTOR_ACTIVITY	7526	3876	348	179.22508636726	136	0.758822343214358	0.589755508114339	1.2777151104968e-06	0.0236530621255168	GRIA2,IGSF1,GABRB3,GRM4,GPR110,FLT3,GRIA1,HPGD,KISS1R,FGFR4,PTPRN2,NRXN1,DMBT1,GRIK4,ADRB1,GPR115,SSTR2,CRLF1,ANPEP,GPR139,TACR1,DRD2,ADRA2C,NPR3,P2RY11,NRXN3,GRIN2C,PTH2R,TNFRSF11B,MCHR1,GPR64,PTPRH,CELSR3,PTGFR,LPHN3,HTR1D,BAI1,TAS1R3,GPR143,GRIN2A,TNFRSF18,PAX8,DRD1,CHRNA4,GABRA2,GPR128,ROS1,ZP2,PGLYRP4,GRIK2,OPRD1,IL22RA1,CHRNA2,UNC5C,LRRN2,ADRA1B,P2RY2,HTR1E,FZD10,PTPRR,TNFRSF10C,PTGER2,EFNA…
MI	0.1	WGCNA	WGCN	grey	KEGG_CYTOKINE_CYTOKINE_RECEPTOR_INTERACTION	7526	3876	168	86.5224554876428	42	0.485423116615067	0.30642606746152	1.26902742998497e-12	2.34922357838818e-08	BMPR1B,IL20,CXCL14,FLT3,EGF,CCL28,BMP7,IL8,EPO,CCL20,IL19,CXCR1,AMH,TNFRSF11B,IL24,TNFRSF18,IL12A,TNFSF15,IL22RA1,TNFRSF10C,INHBB,CSF3R,TNFSF10,CCL15,IL17RB,LIF,TNFRSF11A,CCL3L3,TNFRSF10D,CSF3,INHBE,TNFSF9,IL20RB,IL11,CCL26,IL1A,TNFRSF12A,IL23A,OSMR,EDA,CLCF1,AMHR2
MI	0.1	WGCNA	WGCN	grey	KEGG_CHEMOKINE_SIGNALING_PATHWAY	7526	3876	92	47.3813446718044	24	0.506528469511374	0.328247372035316	5.29918925614748e-07	0.00980985915098022	CXCL14,ADCY5,GNG4,ADCY1,GNG13,ADCY2,CCL28,IL8,CCL20,CXCR1,PLCB4,PLCB1,PRKACB,GNG3,ADCY8,CCL15,SHC3,GNGT1,CCL3L3,CCL26,GNB3,GNAI1,TIAM1,PAK1
MI	0.1	WGCNA	WGCN	grey	KEGG_ANTIGEN_PROCESSING_AND_PRESENTATION	7526	3876	39	20.0855700239171	2	0.0995739726389881	0.0504181879788273	4.46601321338206e-10	8.26748366061287e-06	HSPA2,HSPA6
MI	0.1	WGCNA	WGCN	grey	KEGG_HEMATOPOIETIC_CELL_LINEAGE	7526	3876	63	32.4459208078661	12	0.36984618408767	0.21921461054361	9.89625939219334e-08	0.00183199553868283	FLT3,CD1A,EPO,ANPEP,CD22,CSF3R,ITGA2,CSF3,ITGA6,IL11,IL1A,CD44
MI	0.1	WGCNA	WGCN	grey	KEGG_NATURAL_KILLER_CELL_MEDIATED_CYTOTOXICITY	7526	3876	62	31.9309061918682	12	0.375811445121342	0.223661609227095	1.66947935134545e-07	0.0030905401752107	RAET1E,FCGR3B,TNFRSF10C,TNFSF10,SHC3,CHP2,TNFRSF10D,NFATC4,MICB,RAC3,PRKCG,PAK1
MI	0.1	WGCNA	WGCN	grey	KEGG_INTESTINAL_IMMUNE_NETWORK_FOR_IGA_PRODUCTION	7526	3876	33	16.9954823279298	3	0.176517496950933	0.0934931023025464	2.89884133149102e-07	0.00536633507285618	PIGR,CCL28,MADCAM1
MI	0.1	WGCNA	WGCN	grey	KEGG_TYPE_I_DIABETES_MELLITUS	7526	3876	33	16.9954823279298	4	0.235356662601245	0.129018934275773	2.41191076959638e-06	0.0446492921667682	GAD1,PTPRN2,IL12A,IL1A
MI	0.1	WGCNA	WGCN	grey	KEGG_LEISHMANIA_INFECTION	7526	3876	40	20.600584639915	5	0.242711558307534	0.133439881959626	2.56516762228167e-07	0.00474863830236783	FCGR3B,IL12A,NOS2,IL1A,MAPK12
MI	0.1	WGCNA	WGCN	grey	KEGG_ASTHMA	7526	3876	19	9.78527770395961	0	0	0	1.04313207340932e-06	0.0193104609429533
MI	0.1	WGCNA	WGCN	grey	KEGG_AUTOIMMUNE_THYROID_DISEASE	7526	3876	29	14.9354238639383	2	0.133909825273122	0.0692710682006171	3.60803889595612e-07	0.00667920160419397	CGA,TG
MI	0.1	WGCNA	WGCN	grey	KEGG_SYSTEMIC_LUPUS_ERYTHEMATOSUS	7526	3876	83	42.7462131278235	12	0.280726621656906	0.156584849233725	1.50742123291294e-12	2.79053818636843e-08	ACTN2,C4A,HIST3H2A,FCGR3B,GRIN2A,HIST3H2BB,H2AFY2,H2AFJ,C8B,GRIN2B,C5,C8G
MI	0.1	WGCNA	WGCN	grey	KEGG_ALLOGRAFT_REJECTION	7526	3876	28	14.4204092479405	1	0.0693461595164382	0.0346357028674106	4.65464794334571e-08	0.000861668427272158	IL12A
MI	0.1	WGCNA	WGCN	grey	KEGG_GRAFT_VERSUS_HOST_DISEASE	7526	3876	33	16.9954823279298	1	0.0588391656503112	0.0291841430038376	1.43578664130149e-09	2.65792823037732e-05	IL1A
MI	0.1	WGCNA	WGCN	grey	KEGG_PRIMARY_IMMUNODEFICIENCY	7526	3876	21	10.8153069359554	0	0	0	2.44004141077419e-07	0.00451700465962518
MI	0.1	WGCNA	WGCN	grey	REACTOME_MEIOSIS	7526	3876	50	25.7507307998937	8	0.310670794633643	0.177714904999703	1.862460545285e-07	0.00344778696143159	TEX15,SYCP2,HSPA2,HIST3H2BB,SYCP1,STAG3,MSH4,RBBP8
MI	0.1	WGCNA	WGCN	grey	REACTOME_IMMUNOREGULATORY_INTERACTIONS_BETWEEN_A_LYMPHOID_AND_A_NON_LYMPHOID_CELL	7526	3876	49	25.2357161838958	2	0.0792527537330722	0.0395837293916329	4.77344360071956e-13	8.83659879365205e-09	RAET1E,CDH1
MI	0.1	WGCNA	WGCN	grey	REACTOME_CELL_CYCLE	7526	3876	115	59.2266808397555	14	0.236379952438641	0.127409574327693	3.95204743290327e-19	7.31603020779053e-15	CCNA1,SYCP2,RPS27,HSPA2,HIST3H2BB,SYCP1,STAG3,TUBA4A,PRKAR2B,CDC14A,MYC,CENPP,PSMD3,CDKN1A
MI	0.1	WGCNA	WGCN	grey	REACTOME_CELL_SURFACE_INTERACTIONS_AT_THE_VASCULAR_WALL	7526	3876	46	23.6906723359022	6	0.253264234755687	0.139954370089236	4.99472124829959e-08	0.00092462279748522	GRB14,L1CAM,GRB7,ATP1B1,SLC7A9,SLC16A8
MI	0.1	WGCNA	WGCN	grey	REACTOME_RNA_POL_I_TRANSCRIPTION	7526	3876	36	18.5405261759235	3	0.161807705538356	0.0849394071381423	4.24083964173349e-08	0.000785064234477704	GTF2H2B,HIST3H2BB,GTF2H2
MI	0.1	WGCNA	WGCN	grey	REACTOME_CELL_CYCLE_MITOTIC	7526	3876	77	39.6561254318363	9	0.226951067508343	0.122626700786027	1.55310763404076e-13	2.87511285213625e-09	CCNA1,RPS27,TUBA4A,PRKAR2B,CDC14A,MYC,CENPP,PSMD3,CDKN1A
MI	0.1	WGCNA	WGCN	grey	REACTOME_CHEMOKINE_RECEPTORS_BIND_CHEMOKINES	7526	3876	48	24.720701567898	6	0.242711558307534	0.133216007087645	1.5133823193759e-08	0.000280157334962867	CCL28,IL8,CCL20,CXCR1,CCBP2,CCL3L3
MI	0.1	WGCNA	WGCN	grey	REACTOME_TRANSCRIPTION	7526	3876	40	20.600584639915	5	0.242711558307534	0.133439881959626	2.56516762228167e-07	0.00474863830236783	GTF2H2B,HIST3H2BB,GTF2H2,TAF4B,BRF2
MI	0.1	WGCNA	WGCN	grey	REACTOME_COSTIMULATION_BY_THE_CD28_FAMILY	7526	3876	28	14.4204092479405	2	0.138692319032876	0.0719530680041563	6.96740204984186e-07	0.0128980546746673	MAP3K8,PAK1
MI	0.1	WGCNA	WGCN	grey	REACTOME_MITOTIC_M_M_G1_PHASES	7526	3876	43	22.1456284879086	3	0.13546691626467	0.0699021769284125	4.41144995159964e-10	8.16647615040125e-06	RPS27,CENPP,PSMD3
MI	0.1	WGCNA	WGCN	grey	REACTOME_RNA_POL_I_RNA_POL_III_AND_MITOCHONDRIAL_TRANSCRIPTION	7526	3876	38	19.5705554079192	4	0.204388680680028	0.109893848122177	1.12368653320855e-07	0.00208016851027567	GTF2H2B,HIST3H2BB,GTF2H2,BRF2
MI	0.1	WGCNA	WGCN	grey	REACTOME_CHROMOSOME_MAINTENANCE	7526	3876	46	23.6906723359022	6	0.253264234755687	0.139954370089236	4.99472124829959e-08	0.00092462279748522	SYCP2,HSPA2,HIST3H2BB,SYCP1,STAG3,CENPP
MI	0.1	WGCNA	WGCN	grey	REACTOME_DEPOSITION_OF_NEW_CENPA_CONTAINING_NUCLEOSOMES_AT_THE_CENTROMERE	7526	3876	35	18.0255115599256	2	0.110953855226301	0.0565893436011855	6.64174331916255e-09	0.000122951952324337	HIST3H2BB,CENPP
MI	0.1	WGCNA	WGCN	grey	REACTOME_RNA_POL_I_PROMOTER_OPENING	7526	3876	34	17.5104969439277	1	0.0571086019547138	0.0282920359903121	7.13695564348565e-10	1.32119322872206e-05	HIST3H2BB
MI	0.1	WGCNA	WGCN	grey	REACTOME_INTERFERON_GAMMA_SIGNALING	7526	3876	39	20.0855700239171	5	0.24893493159747	0.137402589979317	4.6659597772043e-07	0.0086376247395606	CAMK2B,NCAM1,CD44,MT2A,CAMK2D
MI	0.1	WGCNA	WGCN	grey	REACTOME_INTERFERON_ALPHA_BETA_SIGNALING	7526	3876	32	16.480467711932	0	0	0	8.18072859352012e-11	1.51441647723244e-06
MI	0.1	WGCNA	WGCN	grey	REACTOME_INTERFERON_SIGNALING	7526	3876	60	30.9008769598724	5	0.161807705538356	0.0844650614176051	9.37671331127293e-13	1.73581716818284e-08	CAMK2B,NCAM1,CD44,MT2A,CAMK2D
MI	0.1	WGCNA	WGCN	grey	REACTOME_MEIOTIC_RECOMBINATION	7526	3876	43	22.1456284879086	4	0.18062255501956	0.0956727444731446	4.85787509662969e-09	8.99289837888088e-05	TEX15,HIST3H2BB,MSH4,RBBP8
MI	0.1	WGCNA	WGCN	grey	REACTOME_DNA_REPLICATION	7526	3876	50	25.7507307998937	5	0.194169246646027	0.10349984376269	5.49062323289539e-10	1.01642417287359e-05	CCNA1,RPS27,CENPP,PSMD3,CDKN1A
MI	0.1	WGCNA	WGCN	grey	REACTOME_HEMOSTASIS	7526	3876	201	103.517937815573	63	0.608590176054711	0.420528611764741	3.79257015510675e-09	7.02080587113362e-05	ALB,FGB,GRB14,FGG,TF,GATA4,GNG4,ACTN2,GATA5,SERPINB2,L1CAM,EGF,GNG13,KIF5A,SERPINA1,ATP2B2,LEFTY2,DOCK3,GATA2,FGA,NFE2,PDE6B,RASGRP1,GNA14,CLU,APOA1,ATP2A3,PRKACB,GNG3,GRB7,PDE5A,TUBA4A,PRKAR2B,ABCC4,ITGA2,GNGT1,ATP1B1,KCNMB2,GATA6,ADRA2B,ATP2B3,KLC3,SERPINF2,SERPINC1,ITPR2,SLC7A9,NOS2,SLC16A8,GUCY1A3,GNB3,KLKB1,RAPGEF4,GNAI1,DGKB,DGKG,PDE6A,GNA15,DGKE,P2RY1,F2RL3,PRKCG,DOCK5,NOS1
MI	0.1	WGCNA	WGCN	grey	REACTOME_MITOTIC_PROMETAPHASE	7526	3876	28	14.4204092479405	2	0.138692319032876	0.0719530680041563	6.96740204984186e-07	0.0128980546746673	RPS27,CENPP
MI	0.1	WGCNA	WGCN	grey	REACTOME_IMMUNE_SYSTEM	7526	3876	304	156.564443263354	61	0.389615922546304	0.224200827881299	1.03220707800062e-30	1.91082174279475e-26	LBP,SAA1,C4A,CFB,CAMK2B,C4BPA,CD207,SH3GL2,C4BPB,KIF5A,TRIM36,RAET1E,MAPK10,TMEM189-UBE2V1,FBXO2,NCAM1,KLHL13,RASGRP1,PRKACB,CDH1,FBXO27,IL1RN,DYNC1I1,IRAK3,ASB16,RIPK3,PYCARD,IRS2,NOD2,FBXO17,ASB9,TRIM63,KLC3,RAP1GAP,ITPR2,IL1A,S100A12,MAP2K6,GAB2,RAP1GAP2,C8B,RAPGEF4,CFHR3,MAPK12,CD44,LGALS3,ASB12,CFI,MT2A,C5,MAP3K8,CAMK2D,ASB15,CTSD,PSMD3,MASP2,PAK1,AGER,CDKN1A,C8G,ASB13
MI	0.1	WGCNA	WGCN	grey	REACTOME_ADAPTIVE_IMMUNE_SYSTEM	7526	3876	170	87.5524847196386	30	0.342651611728283	0.195618620571669	2.3494263038655e-20	4.34925797371581e-16	CD207,SH3GL2,KIF5A,TRIM36,RAET1E,TMEM189-UBE2V1,FBXO2,KLHL13,RASGRP1,PRKACB,CDH1,FBXO27,DYNC1I1,ASB16,FBXO17,ASB9,TRIM63,KLC3,RAP1GAP,ITPR2,RAP1GAP2,RAPGEF4,ASB12,MAP3K8,ASB15,CTSD,PSMD3,PAK1,CDKN1A,ASB13
MI	0.1	WGCNA	WGCN	grey	REACTOME_CYTOKINE_SIGNALING_IN_IMMUNE_SYSTEM	7526	3876	101	52.0164762157853	15	0.288370168286178	0.161040370955695	1.09696871644233e-14	2.03070848787804e-10	CAMK2B,TMEM189-UBE2V1,NCAM1,PRKACB,IL1RN,IRAK3,IRS2,NOD2,IL1A,MAP2K6,GAB2,CD44,MT2A,MAP3K8,CAMK2D
MI	0.1	WGCNA	WGCN	grey	REACTOME_AMYLOIDS	7526	3876	44	22.6606431039065	7	0.308905619664134	0.176712812793485	9.77412075399217e-07	0.0180938523397903	LTF,SAA1,ODAM,FGA,HIST3H2BB,APOA1,CALCA
MI	0.1	WGCNA	WGCN	grey	REACTOME_PACKAGING_OF_TELOMERE_ENDS	7526	3876	26	13.3903800159447	1	0.0746804794792411	0.0374267452972973	1.8550548861704e-07	0.00343407760527864	HIST3H2BB
MI	0.1	WGCNA	WGCN	grey	REACTOME_TELOMERE_MAINTENANCE	7526	3876	29	14.9354238639383	1	0.066954912636561	0.0333896656167696	2.32681527547788e-08	0.000430740043796465	HIST3H2BB
MI	0.2	eigenvector	FDRN	leq.FDRN_0.2.1	KEGG_CELL_CYCLE	7526	3999	42	22.3170342811587	8	0.358470570023458	0.205993620392735	5.68006124108639e-06	0.0262873234237478	CDKN2A,CDK6,SKP2,MYC,SMC1B,CCND1,GADD45G,CCNA1
MI	0.2	eigenvector	FDRN	leq.FDRN_0.2.1	KEGG_FOCAL_ADHESION	7526	3999	94	49.9476481530694	28	0.560586955249451	0.369802442645383	3.46134601657424e-06	0.0160191093647056	ERBB2,VAV1,EGFR,ITGB7,BIRC3,LAMC2,SHC4,BCL2,COL4A4,PRKCA,MET,PAK3,CHAD,VAV3,IGF1R,COL11A2,SHC2,ITGB8,CCND1,ITGA6,VTN,ITGB4,RASGRF1,ITGA3,LAMC3,SHC3,EGF,ACTN2
MI	0.2	eigenvector	FDRN	leq.FDRN_0.2.1	KEGG_ECM_RECEPTOR_INTERACTION	7526	3999	61	32.4128355035876	15	0.462779629333563	0.284960809370678	4.91211446242232e-06	0.0227332657320905	ITGB7,LAMC2,COL4A4,CHAD,COL11A2,ITGB8,ITGA6,VTN,ITGB4,ITGA3,LAMC3,SDC2,CD44,SV2C,GP6
MI	0.2	eigenvector	FDRN	leq.FDRN_0.2.1	REACTOME_CELL_CYCLE	7526	3999	115	61.1061652936487	22	0.360029137719212	0.204324634941997	4.15936729093938e-14	1.92495518224674e-10	PSMB9,HIST2H2BE,HIST1H2BC,HIST1H2BD,HIST2H4A,CDKN2A,HIST1H2AC,CDK6,SKP2,MYC,HIST4H4,SMC1B,HIST1H4J,CCND1,STAG3,TUBA4A,CCNA1,SYCP2,CENPP,HSPA2,PSMA8,SYCP1
MI	0.2	eigenvector	FDRN	leq.FDRN_0.2.1	REACTOME_CELL_CYCLE_MITOTIC	7526	3999	77	40.9145628487909	10	0.244411752288722	0.129492411009217	1.5460718827474e-13	7.15522067335497e-10	PSMB9,CDKN2A,CDK6,SKP2,MYC,CCND1,TUBA4A,CCNA1,CENPP,PSMA8
MI	0.2	eigenvector	FDRN	leq.FDRN_0.2.1	REACTOME_MITOTIC_M_M_G1_PHASES	7526	3999	43	22.8483922402339	3	0.131300266927197	0.0654397093669058	1.2151054587181e-10	5.62350806294737e-07	PSMB9,CENPP,PSMA8
MI	0.2	eigenvector	FDRN	leq.FDRN_0.2.1	REACTOME_DNA_REPLICATION	7526	3999	50	26.5678979537603	4	0.150557639409852	0.0758088602649983	1.25165527801891e-11	5.79266062667152e-08	PSMB9,CCNA1,CENPP,PSMA8
MI	0.2	eigenvector	FDRN	leq.FDRN_0.2.1	REACTOME_HEMOSTASIS	7526	3999	201	106.802949774116	73	0.683501721201445	0.493808649402599	8.68833701564472e-07	0.00402096237084038	PLEK,CD2,CD48,SIRPG,ITGB2,LCK,THPO,DOK2,SRGN,PRKCQ,LAT,GATA3,VAV1,FGG,SLC7A10,PLCG2,LYN,SLC7A8,SLC7A5,PDE6G,MYB,PLAUR,IRF7,PDE3B,MAG,PLA2G4A,DGKE,MMP1,PRKCA,PDE9A,RHOB,SERPINB2,ANGPT1,VAV3,F7,TF,GNAI1,CXADR,HIST1H3E,SERPINA1,PLAT,GNG13,SLC16A1,F5,DGKG,GNA14,DGKH,SYK,GATA2,ABCC4,GNA15,TUBA4A,L1CAM,GNG3,GATA6,KIF5A,P2RY1,PDE6B,PROC,ITGA3,ADRA2B,ATP2A3,APOA1,ATP2B3,SERPINC1,EGF,PDE6A,ACTN2,GATA4,ATP…
MI	0.2	eigenvector	FDRN	leq.FDRN_0.2.1	REACTOME_MITOTIC_PROMETAPHASE	7526	3999	28	14.8780228541058	1	0.0672132318793984	0.0324305155475534	1.89293968210303e-08	8.76052484877282e-05	CENPP
MI	0.2	eigenvector	FDRN	leq.FDRN_0.2.2	REACTOME_IMMUNOREGULATORY_INTERACTIONS_BETWEEN_A_LYMPHOID_AND_A_NON_LYMPHOID_CELL	7526	3527	49	22.9634600053149	8	0.34837955596188	0.219505231654748	6.87700754818435e-06	0.0318267909329972	AMICA1,FCGR3A,SELL,CD200R1,ITGAL,C3,LILRA1,CDH1
MI	0.2	multiscale	PFN	comp1_2	SYSTEM_DEVELOPMENT	7526	5962	506	400.846664895031	349	0.870657112967105	0.557281200007533	1.26501509679805e-08	0.00181489185907423	CD3D,NPR3,PTPRC,CD79A,IKZF1,S100A7,CD4,ZAP70,LCK,CXCL10,DLX6,HOXC11,KLK5,ZIC1,CD40LG,ITGAX,MAP4K1,KRT5,ERBB2,HCLS1,KRT14,KLK7,KRT6B,KRT6A,VCX3A,PAX5,MAPT,COL4A3,ETV7,COL17A1,KRT17,FOXC1,LRMP,SRGN,HCK,CSF1,SPRR1B,FGF13,IKZF3,FOXL2,KRT16,CXCL1,GJB5,IL20,NFAM1,MAL,LYN,DLX5,SCRG1,FOXC2,B3GNT5,SOX8,UGT8,ADORA2A,KRT31,DOC2A,LAMC2,CHRNA7,CLEC3A,APOE,RAB26,AZU1,GFRA3,S100B,FZD9,POU4F1,SFTPB,FABP7,CDK6,CC…
MI	0.2	multiscale	PFN	comp1_2	SKELETAL_DEVELOPMENT	7526	5962	68	53.8687217645496	34	0.631164038913116	0.258158870956952	7.44515452097355e-08	0.0106814142881503	NPR3,DLX6,SRGN,DLX5,CLEC3A,CDK6,IGFBP4,FGFR1,MSX2,TBX3,EN1,COL19A1,BMPR1B,DLL3,ATP6V0A4,HOXD13,TRPS1,CHRD,TBX1,ALX1,ATP6V1B1,EXTL1,ACHE,HOXA13,DSCAML1,COL2A1,INHA,TBX4,BMP4,COL9A2,MGP,FGFR3,ANKH,MEPE
MI	0.2	multiscale	PFN	comp1_2	MULTICELLULAR_ORGANISMAL_DEVELOPMENT	7526	5962	590	467.390380015945	409	0.875071498018524	0.562842530786818	2.28307164962549e-09	0.00032754772342847	CD3D,NPR3,PTPRC,CD79A,IKZF1,S100A7,CD4,ZAP70,LCK,TBX21,CXCL10,SPRR2A,DLX6,HOXC11,THPO,KLK5,ZIC1,CD40LG,SPRR2D,RECQL4,ITGAX,MAP4K1,KRT5,ERBB2,HOXB2,HCLS1,KRT14,CCBP2,CSF1R,KLK7,KRT6B,KRT6A,VCX3A,PAX5,MAPT,COL4A3,ETV7,HELLS,COL17A1,KRT17,HOXA9,TCL1A,FOXC1,LRMP,SRGN,HCK,CSF1,SPRR1B,SPDEF,TNFRSF17,FGF13,AFF3,IKZF3,FOXL2,KRT16,NAT8,ERBB4,CXCL1,GJB5,IL20,NFAM1,MAL,LYN,DLX5,SCRG1,FOXC2,B3GNT5,SOX8,UGT8,…
MI	0.2	multiscale	PFN	comp1_2	ANATOMICAL_STRUCTURE_DEVELOPMENT	7526	5962	588	465.806005846399	409	0.878047931685254	0.569947562591497	5.4570259501498e-09	0.000782908599016091	CD3D,NPR3,PTPRC,CD79A,CD3G,IKZF1,S100A7,CD4,SPN,ZAP70,HOXB5,LCK,CXCL10,DLX6,HOXC11,KLK5,ZIC1,CD40LG,HOXA11,ITGAX,EOMES,MAP4K1,KRT5,ERBB2,HCLS1,KRT14,KLK7,KRT6B,SOX10,KRT6A,VCX3A,PAX5,MAPT,COL4A3,ETV7,COL17A1,KRT17,CCL4,GATA3,DUOX2,FOXC1,LRMP,SRGN,HCK,CSF1,SPRR1B,FGF13,IKZF3,FOXL2,KRT16,NAT8,SFRP1,CXCL1,GJB5,IL20,NFAM1,MAL,LYN,DLX5,SCRG1,FOXC2,B3GNT5,SOX8,UGT8,ADORA2A,KRT31,DOC2A,LAMC2,CHRNA7,CLEC…
MI	0.2	multiscale	PFN	comp1_5	SIGNAL_TRANSDUCTION	7526	4297	725	413.941668881212	345	0.833450763563994	0.654554612513743	3.83552316966248e-08	0.00550274838105137	ZIC1,ESR1,CCBP2,DUOX2,FGF13,TP63,MAML2,FOXL2,NPY1R,CLEC7A,ROPN1B,ERBB4,SFRP1,CXCL1,EGFR,IL20,AR,IL6ST,ANXA1,PYDC1,LYN,GRM6,FOXC2,PGR,RUNDC3A,CXCL5,GPR143,IL12RB2,SIRPB1,ERN1,EDN3,EDARADD,CHRNA7,GABBR2,STC2,DUOX1,AZU1,GFRA3,PTK7,GRIA4,DUSP4,GDF5,IGFBP4,PLD1,IGSF1,PTPRT,DAPK1,RGR,GRIK3,IGFALS,GRPR,RHBDL1,CHRM3,REL,FGFR1,GPRC5C,PDE9A,INPP4B,NPY2R,IGF1R,CHRM1,CHRNB2,KIAA1804,GRIA2,RET,WNK4,IL8,CEACAM…
MI	0.2	multiscale	PFN	comp1_5	M_PHASE	7526	4297	53	30.2605633802817	12	0.396555736560391	0.217794629325405	3.1695085428007e-07	0.0454723051618531	TTK,BRSK1,DUSP13,CCNA1,NPM2,EGF,HSPA2,EPGN,TGFA,EREG,MSH4,SYCP1
MI	0.2	multiscale	PFN	comp1_5	DEFENSE_RESPONSE	7526	4297	170	97.0621844273186	53	0.546041698038303	0.332212915758819	4.74342966506098e-12	6.80530367186969e-07	S100A8,S100A7,ORM1,GAGE1,GATA3,TFF3,IL17RB,CXCL1,CXCL2,IL20,ANXA1,PYDC1,PTX3,DCDC2,PGLYRP2,ADORA2A,CHRNA7,CHST2,AZU1,S100A9,FOSL1,IL8,CX3CL1,KCNN4,LBP,BCL2,IL12A,ORM2,CYP4F11,CXCL6,UMOD,DEFB1,NFATC4,CAMP,ALOX15,S1PR3,HDAC9,IL1RL2,SFTPD,CADM1,MST1R,DMBT1,S100A12,PGLYRP4,WFDC12,FAIM3,CEBPB,CCL20,EREG,FOXN1,ADORA2B,C5,SCG2
MI	0.2	multiscale	PFN	comp1_5	CELL_CYCLE_PROCESS	7526	4297	78	44.534414031358	18	0.404181808417322	0.222219883934284	8.32128656897125e-10	0.000119383834147717	TTK,CDK6,KRT7,BRSK1,DUSP13,MYO16,TPD52L1,CCNA1,NPM2,EGF,HSPA2,EPGN,APBB2,TGFA,EREG,USH1C,MSH4,SYCP1
MI	0.2	multiscale	PFN	comp1_5	MITOTIC_CELL_CYCLE	7526	4297	66	37.6829657188414	15	0.39805784162312	0.218328599804246	1.19843394557786e-08	0.00171936921304164	TTK,FOXC1,CDK6,BRSK1,BTG3,MYO16,TPD52L1,NPM2,EGF,EPGN,ASNS,APBB2,TGFA,EREG,USH1C
MI	0.2	multiscale	PFN	comp1_5	POSITIVE_REGULATION_OF_MULTICELLULAR_ORGANISMAL_PROCESS	7526	4297	37	21.1252989635929	5	0.236683040965098	0.11642041614049	4.82602225174626e-08	0.00692379760413532	CD24,IL12A,BMP4,CADM1,EREG
MI	0.2	multiscale	PFN	comp1_5	CELL_CYCLE_PHASE	7526	4297	74	42.2505979271858	18	0.426029473737177	0.238391629076011	8.83132056193838e-09	0.00126701189838018	TTK,CDK6,KRT7,BRSK1,DUSP13,MYO16,TPD52L1,CCNA1,NPM2,EGF,HSPA2,EPGN,APBB2,TGFA,EREG,USH1C,MSH4,SYCP1
MI	0.2	multiscale	PFN	comp1_5	IMMUNE_RESPONSE	7526	4297	152	86.7850119585437	30	0.345681809830604	0.179079253835404	1.83789727807613e-21	2.63679446691026e-16	CCBP2,XBP1,IL6ST,PYDC1,CD22,OPRK1,CX3CL1,CRHR1,SEMA3C,LTF,BCL2,MBP,VIPR1,VTN,IL12A,DEFB1,APOA1,SKAP1,OPRD1,SPINK5,FCN2,SFTPD,CADM1,DMBT1,CEBPB,NFIL3,CHST4,CCL20,EREG,GPR44
MI	0.2	multiscale	PFN	comp1_5	CELL_PROLIFERATION_GO_0008283	7526	4297	237	135.316104172203	93	0.68727961515688	0.473970867440502	1.48312239424684e-08	0.00212780603657806	THPO,TTK,MIA,KRT16,ERBB4,CXCL1,EGFR,HOXC10,PDZK1,LYN,CXCL5,IL12RB2,FSCN1,RARRES1,CHRNA7,CDCA7,ELF5,S100B,GPNMB,FABP7,CDK6,RERG,IGFBP4,KLK8,FGFBP1,CHRM3,CRIP1,TBX3,FOSL1,BTG2,KRT4,IGF1R,CHRM1,MYC,IL8,CCKBR,BNIPL,EDN1,PTN,AREG,PYY,CD24,VIPR1,FLT3,FRK,ALOX15B,SPEG,CBFA2T3,BTG3,UMOD,TACSTD2,TNFSF15,INHA,PRTN3,ADRA1D,EHF,MYO16,SCIN,BNC1,S1PR3,NR6A1,SFTPD,TOB1,CADM1,ALOX12,MST1R,RPS27,TM4SF4,EPGN,LIF,L…
MI	0.2	multiscale	PFN	comp1_5	IMMUNE_SYSTEM_PROCESS	7526	4297	193	110.194127026309	46	0.417445114738443	0.22691541739169	1.80798588151522e-21	2.59388118449226e-16	CCBP2,CLEC7A,XBP1,IL6ST,PYDC1,LYN,AZU1,CDK6,PREX1,IL8,CD22,OPRK1,CX3CL1,CRHR1,SEMA3C,LTF,BCL2,CARTPT,CD24,KIRREL3,MBP,VIPR1,VTN,IL12A,TBX1,DEFB1,APOA1,SKAP1,INHA,OPRD1,SCIN,SPINK5,HDAC9,CTSE,FCN2,SFTPD,CADM1,DMBT1,CEBPB,NFIL3,CHST4,CCL20,EREG,TPD52,SCG2,GPR44
MI	0.2	multiscale	PFN	comp1_5	POSITIVE_REGULATION_OF_BIOLOGICAL_PROCESS	7526	4297	267	152.444724953495	108	0.708453506888788	0.497839562900933	1.91104401794825e-08	0.00274173663167	TTK,MAPT,TP63,MAML2,EGFR,HOXC10,IL20,PYDC1,LYN,CXCL5,IL12RB2,PLAGL1,ERN1,CHRNA7,AZU1,CDK6,BOC,DAPK1,REL,PRKCA,TBX3,FOSL1,IGF1R,ANGPTL4,CHRM1,MYC,IL8,CXXC5,CCKBR,CX3CL1,PPARA,CREB5,TMEM101,EDN1,PTN,BMPR1B,TPPP,TFAP2B,CARTPT,HIF1A,FOXE1,CD24,PPARGC1B,VIPR1,BIK,GATA2,GRM4,IL12A,RIPK3,ARNT2,FLT3,ALOX15B,MSTN,PPARGC1A,AIFM3,ERN2,ESRRG,PYCARD,NPAS2,PMAIP1,INHA,PRTN3,RHOB,ADRA1D,EHF,SCIN,BNC1,S1PR3,TPD5…
MI	0.2	multiscale	PFN	comp1_5	RESPONSE_TO_EXTERNAL_STIMULUS	7526	4297	193	110.194127026309	75	0.680617034899635	0.468382543079588	1.87018993010221e-07	0.0268312408891904	S100A8,ORM1,CCBP2,CXCL1,CXCL2,IL20,ANXA1,PTX3,GRM6,CXCL5,SPRR3,PGLYRP2,ALB,ADORA2A,CHRNA7,CHST2,STC2,TMPRSS6,KLK8,PLD1,S100A9,HOXB13,FOSL1,IL8,CX3CL1,RTN4RL1,CACNA1F,LBP,PLAT,CARTPT,ADM,RP1,F7,L3MBTL4,ORM2,CYP4F11,CXCL6,NR2E3,DEFB1,GLRB,NUAK2,GIPR,NFATC4,FADS1,INHA,ABCA4,ENPP1,ITGA2,ALOX15,S1PR3,HDAC9,STC1,SFTPD,FGF2,SREBF1,S100A12,CCL15,PGLYRP4,C4BPB,ASNS,SHROOM2,CEBPB,CCL20,EREG,SHROOM3,TRPV4,K…
MI	0.2	multiscale	PFN	comp1_5	RESPONSE_TO_WOUNDING	7526	4297	120	68.5144831251661	39	0.569222713521061	0.356013783193331	3.76823148316475e-08	0.0054062063442668	S100A8,ORM1,CXCL1,CXCL2,IL20,ANXA1,PTX3,SPRR3,ADORA2A,CHRNA7,CHST2,TMPRSS6,KLK8,S100A9,HOXB13,IL8,CX3CL1,RTN4RL1,LBP,PLAT,ADM,F7,L3MBTL4,ORM2,CYP4F11,CXCL6,NFATC4,ITGA2,ALOX15,S1PR3,HDAC9,S100A12,C4BPB,CEBPB,CCL20,EREG,C5,SCG2,RTN4RL2
MI	0.2	multiscale	PFN	comp1_5	POSITIVE_REGULATION_OF_CELLULAR_PROCESS	7526	4297	249	142.16755248472	103	0.724497244271477	0.51865326612434	2.81106067456724e-07	0.0403297252858813	TTK,MAPT,TP63,MAML2,EGFR,HOXC10,IL20,LYN,CXCL5,IL12RB2,PLAGL1,ERN1,CHRNA7,AZU1,CDK6,BOC,DAPK1,REL,PRKCA,TBX3,FOSL1,IGF1R,CHRM1,MYC,CXXC5,CCKBR,CX3CL1,PPARA,CREB5,TMEM101,EDN1,PTN,BMPR1B,TPPP,TFAP2B,CARTPT,HIF1A,FOXE1,CD24,PPARGC1B,VIPR1,BIK,GATA2,GRM4,IL12A,RIPK3,ARNT2,FLT3,ALOX15B,MSTN,PPARGC1A,AIFM3,ERN2,ESRRG,PYCARD,NPAS2,PMAIP1,INHA,PRTN3,ADRA1D,EHF,SCIN,BNC1,S1PR3,TPD52L1,GATA4,NPM2,EGF,SFTP…
MI	0.2	multiscale	PFN	comp1_5	REGULATION_OF_MULTICELLULAR_ORGANISMAL_PROCESS	7526	4297	93	53.0987244220037	26	0.489653947114891	0.287343593832173	1.0040057463738e-08	0.00144042696420756	CHRNA7,TMPRSS6,KLK8,TNNT2,KCNE1,TNNT1,CARTPT,HIF1A,CD24,CACNA1H,IL12A,INHA,TNNC1,SPINK5,PLCE1,KCNB2,SFTPD,BMP4,RYR2,CYP2J2,CADM1,KCNMB2,SCN5A,ANKH,EREG,KCNE1L
MI	0.2	multiscale	PFN	comp1_2	PROTEINACEOUS_EXTRACELLULAR_MATRIX	7526	5962	71	56.2452830188679	29	0.51559879235156	0.177184415392404	1.57810100711514e-12	2.26406995288795e-07	COL4A3,PI3,DMD,ADAMTS9,CHI3L1,APLP1,CHAD,FMOD,COL9A1,ADAMTS13,ODAM,MMP10,COL4A5,IMPG1,MUC2,EFEMP1,SNTB1,COL4A4,COL9A2,COL9A3,MGP,SNTG2,ANG,KAL1,ECM1,AMTN,USH2A,MATN1,MEPE
MI	0.2	multiscale	PFN	comp1_2	EXTRACELLULAR_MATRIX_PART	7526	5962	38	30.1031092213659	14	0.465068239199138	0.151083267735862	1.64758628358258e-08	0.00236375908933026	COL4A3,DMD,APLP1,COL9A1,ODAM,COL4A5,SNTB1,COL4A4,COL9A2,COL9A3,SNTG2,ANG,AMTN,USH2A
MI	0.2	multiscale	PFN	comp1_2	EXTRACELLULAR_REGION	7526	5962	306	242.409247940473	196	0.808550010633796	0.44937236318364	2.85519389289204e-10	4.09628957425435e-05	C1QB,C1QA,S100A7,SPN,ORM1,CXCL9,KLK5,KLK6,FGL2,ERBB2,PLA2G2D,FGB,GNLY,COL4A3,APOL1,LYZ,IFI30,CCL4,IL16,TFF3,PNOC,SRGN,MIA,SCGB1D2,EBI3,FGG,SFRP1,CXCL1,KLK10,CXCL2,C2,IL20,PTX3,SCRG1,CCL13,CCL7,IL1B,PTGDS,IL32,PI3,SMR3B,PRG2,APOE,CFP,DMD,ADAMTS9,CHI3L1,CCL2,APLP1,KLK8,FGFBP1,IGFALS,IL18,OSM,CHI3L2,DKKL1,ACE2,RNASE2,LALBA,LGALS3BP,CHAD,MMP9,ANGPTL4,IL8,HPX,MMP7,FMOD,COL9A1,CX3CL1,IL7,ADAMTS13,ODAM,…
MI	0.2	multiscale	PFN	comp1_2	EXTRACELLULAR_REGION_PART	7526	5962	236	186.956152006378	148	0.791629472535095	0.427021423909077	2.36626259488614e-09	0.000339482961963125	C1QB,C1QA,SPN,ORM1,CXCL9,KLK5,FGL2,FGB,GNLY,COL4A3,APOL1,LYZ,CCL4,IL16,SRGN,MIA,SCGB1D2,EBI3,FGG,SFRP1,CXCL1,CXCL2,C2,SCRG1,CCL13,CCL7,IL1B,IL32,PI3,SMR3B,CFP,DMD,ADAMTS9,CHI3L1,CCL2,APLP1,KLK8,FGFBP1,IGFALS,OSM,CHI3L2,DKKL1,LALBA,LGALS3BP,CHAD,MMP9,IL8,HPX,MMP7,FMOD,COL9A1,ADAMTS13,ODAM,FGF10,MMP8,EDN1,PTN,SERPINA1,AREG,IL9R,SEMA3E,PRSS3,LBP,CARTPT,ADM,CP,MMP10,COL4A5,SECTM1,TNFAIP2,FGF9,PCSK1N,…
MI	0.2	multiscale	PFN	comp1_2	EXTRACELLULAR_MATRIX	7526	5962	71	56.2452830188679	29	0.51559879235156	0.177184415392404	1.57810100711514e-12	2.26406995288795e-07	COL4A3,PI3,DMD,ADAMTS9,CHI3L1,APLP1,CHAD,FMOD,COL9A1,ADAMTS13,ODAM,MMP10,COL4A5,IMPG1,MUC2,EFEMP1,SNTB1,COL4A4,COL9A2,COL9A3,MGP,SNTG2,ANG,KAL1,ECM1,AMTN,USH2A,MATN1,MEPE
MI	0.2	multiscale	PFN	comp1_5	EXTRACELLULAR_REGION	7526	4297	306	174.711931969174	131	0.74980568598551	0.548817705856346	2.05222496184531e-07	0.0294428610826023	S100A7,ORM1,KLK5,KLK6,FGB,TFF3,MIA,SCGB1D2,FGG,SFRP1,CXCL1,KLK10,CXCL2,IL20,PTX3,SCRG1,PI3,SMR3B,PRG2,DMD,ADAMTS9,CHI3L1,KLK8,FGFBP1,IGFALS,CHI3L2,ACE2,CHAD,ANGPTL4,IL8,HPX,MMP7,COL9A1,CX3CL1,ADAMTS13,EDN1,PTN,SERPINA1,AREG,CRISP3,SEMA3E,PRSS3,LBP,CARTPT,A1BG,ADM,CP,PLA2G10,KIRREL3,MMP10,COL4A5,F7,TNFAIP2,FGF9,PCSK1N,VTN,GDF15,IL12A,SFRP5,IMPG1,ORM2,MSMB,MUC2,EFEMP1,SERPINA5,KLK13,EPO,SCUBE1,HABP…
MI	0.2	multiscale	PFN	comp1_6	MEMBRANE_PART	7526	691	871	79.9709008769599	42	0.525191032480922	0.468895186876539	2.46745631963116e-07	0.0354001023264843	LMNB1,SCNN1G,CNIH2,GPR19,EFNA3,HCN2,AGER,KCNH2,EFNA4,GRIK1,TNFRSF25,FGFR4,VIPR2,CACNB1,CHRNB4,SLC7A4,CLDN9,SYNGR1,EPB41L3,FUT1,SLC16A4,CLDN3,PODXL2,SLC29A2,SLC30A3,SLC16A5,FZD6,CACNA1B,STX1B,ADRB1,GABRB3,RHCE,CUZD1,ATAD5,CRIM1,APC2,NPHS1,MMP15,TFRC,CHRNA3,PXMP4,TRPM5
MI	0.2	multiscale	PFN	comp1_6	MEMBRANE	7526	691	1005	92.2741163964922	50	0.541863763670792	0.480318159903181	7.64526077352432e-08	0.0109685027265599	LMNB1,SCNN1G,CNIH2,GPR19,EFNA3,HCN2,ATP1A3,AGER,KCNH2,EFNA4,GRIK1,TNFRSF25,FGFR4,VIPR2,KCNG3,CACNB1,CHRNB4,SLC7A4,CLDN9,SYNGR1,EPB41L3,FUT1,LGALS4,ADAM11,SLC16A4,CLDN3,PODXL2,ITPR2,SLC29A2,SLC30A3,SLC16A5,FZD6,CACNA1B,STX1B,ADRB1,GABRB3,RHCE,CDH15,CENPF,CUZD1,ATAD5,NOD2,CRIM1,APC2,NPHS1,MMP15,TFRC,CHRNA3,PXMP4,TRPM5
MI	0.2	multiscale	PFN	comp1_52	MEMBRANE_PART	7526	426	871	49.3018867924528	20	0.40566398775354	0.361763259820033	3.36445890551971e-07	0.0482692190257102	LMNB1,CNIH2,GPR19,GRIK1,FGFR4,VIPR2,CHRNB4,SLC7A4,SLC16A4,SLC29A2,SLC30A3,SLC16A5,STX1B,ADRB1,CUZD1,ATAD5,CRIM1,CHRNA3,PXMP4,TRPM5
MI	0.2	multiscale	PFN	comp1_52	MEMBRANE	7526	426	1005	56.8867924528302	25	0.439469320066335	0.389365435665391	2.27588302135167e-07	0.0326516385307281	LMNB1,CNIH2,GPR19,GRIK1,FGFR4,VIPR2,KCNG3,CHRNB4,SLC7A4,ADAM11,SLC16A4,ITPR2,SLC29A2,SLC30A3,SLC16A5,STX1B,ADRB1,CENPF,CUZD1,ATAD5,NOD2,CRIM1,CHRNA3,PXMP4,TRPM5
MI	0.2	multiscale	PFN	comp1_52	PLASMA_MEMBRANE_PART	7526	426	707	40.0188679245283	12	0.2998585572843	0.267154304725545	3.95884154784822e-08	0.00567967079186688	GPR19,GRIK1,FGFR4,VIPR2,CHRNB4,SLC16A4,SLC29A2,SLC30A3,SLC16A5,STX1B,ADRB1,CHRNA3
MI	0.2	multiscale	PFN	comp1_52	PLASMA_MEMBRANE	7526	426	837	47.377358490566	16	0.337714058144166	0.298488847160041	1.67519309085009e-08	0.00240336602358081	GPR19,GRIK1,FGFR4,VIPR2,KCNG3,CHRNB4,ADAM11,SLC16A4,ITPR2,SLC29A2,SLC30A3,SLC16A5,STX1B,ADRB1,NOD2,CHRNA3
MI	0.2	multiscale	PFN	comp1_119	PLASMA_MEMBRANE_PART	7526	399	707	37.4824608025512	10	0.266791448210342	0.237179819887372	2.05577776068082e-08	0.00294938323769356	GPR19,GRIK1,FGFR4,VIPR2,SLC16A4,SLC29A2,SLC30A3,SLC16A5,STX1B,ADRB1
MI	0.2	multiscale	PFN	comp1_119	PLASMA_MEMBRANE	7526	399	837	44.3745681636992	14	0.315496028003102	0.278567159473637	1.46645327656251e-08	0.0021038911868187	GPR19,GRIK1,FGFR4,VIPR2,KCNG3,ADAM11,SLC16A4,ITPR2,SLC29A2,SLC30A3,SLC16A5,STX1B,ADRB1,NOD2
MI	0.2	multiscale	PFN	comp1_5	RECEPTOR_ACTIVITY	7526	4297	348	198.692001062982	150	0.754937285836951	0.553761543492451	5.43621926731472e-08	0.00779923505843108	NPR3,ABCC8,GABRP,ANXA9,CLEC7A,ERBB4,EGFR,AR,IL6ST,GFRA1,GRM6,PGR,ICAM1,GPR143,IL12RB2,PGLYRP2,BDKRB1,CHRNA7,GABBR2,FZD9,PTK7,IGSF1,PTPRT,GRIK3,GRPR,CHRM3,SMO,PTPRZ1,FGFR1,MET,NPY2R,DNER,IGF1R,CHRM1,CHRNB2,EPHB6,GRIA2,LPHN2,RET,IL22RA2,OPRK1,CCKBR,BAI2,CXADR,RTN4RL1,ERBB3,CRHR1,PTGFR,PTPRN2,HRH3,RARA,ITPR1,GABRA3,NPY6R,GPR139,OXTR,GPR126,KISS1R,HTR2A,NRXN1,GPR115,BCAM,TNFRSF10D,VIPR1,GABRG2,NR2E1,…
MI	0.2	multiscale	PFN	comp1_2	KEGG_FOCAL_ADHESION	7526	5962	94	74.465585968642	51	0.684880127331254	0.305273541189094	4.19284215591701e-08	0.00601538678425102	PRKCB,ERBB2,PIK3CG,RAC2,EGFR,COL4A6,BIRC3,LAMC2,PRKCA,MET,PAK3,CHAD,PAK7,IGF1R,COL11A2,RAC3,SHC2,AKT3,ITGA2B,ITGA9,SHC4,BCL2,LAMB3,ITGA6,VAV3,VTN,ITGB8,MYLK2,ITGB6,COL4A4,COL2A1,MAPK10,ITGA2,ACTN2,MYL7,EGF,TNR,PAK6,ITGA4,ITGB7,VAV1,CCND1,PAK1,ITGA3,ITGB4,PIK3R1,RASGRF1,ITGA10,PRKCG,SHC3,MYLK3
MI	0.2	multiscale	PFN	comp1_2	KEGG_ECM_RECEPTOR_INTERACTION	7526	5962	61	48.32341217114	26	0.538041475794788	0.19140301413241	3.77925521194231e-10	5.42202186746939e-05	COL4A6,LAMC2,GP1BA,CHAD,COL11A2,HMMR,ITGA2B,ITGA9,LAMB3,ITGA6,VTN,ITGB8,ITGB6,COL4A4,COL2A1,ITGA2,TNR,SV2A,GP6,ITGA4,ITGB7,ITGA3,ITGB4,ITGA10,CD44,SV2C
MI	0.2	multiscale	PFN	comp1_5	KEGG_CYTOKINE_CYTOKINE_RECEPTOR_INTERACTION	7526	4297	168	95.9202763752325	48	0.500415572326208	0.292727185974338	3.76725414701794e-14	5.4048041796437e-09	IL17RB,CXCL1,EGFR,CXCL2,IL20,IL6ST,CXCL5,IL12RB2,IL24,GDF5,NGFR,MET,IL8,IL22RA2,CX3CL1,TNFRSF21,BMP2,KIT,BMPR1B,TNFRSF10D,IL12A,FLT3,CXCL6,PRLR,EPO,AMH,AMHR2,TNFSF15,TNFRSF18,IL19,IL22RA1,TNFRSF10C,INHBE,CXCL3,EGF,IL20RB,LIF,CCL15,TSLP,IL5RA,CCL20,EDAR,TNFSF10,TNFRSF11A,IL20RA,CCL28,EDA,CLCF1
MI	0.2	multiscale	PFN	comp1_5	KEGG_CELL_CYCLE	7526	4297	42	23.9800690938081	7	0.291909083856954	0.148955172194222	7.90979601719756e-08	0.011348026149953	TTK,CDK6,MYC,GADD45G,CCNA1,CCND1,SFN
MI	0.2	multiscale	PFN	comp1_5	KEGG_ANTIGEN_PROCESSING_AND_PRESENTATION	7526	4297	39	22.267207015679	1	0.0449090898241468	0.0195701182363501	2.18230737585542e-13	3.13091274599225e-08	HSPA2
MI	0.2	multiscale	PFN	comp1_5	KEGG_HEMATOPOIETIC_CELL_LINEAGE	7526	4297	63	35.9701036407122	11	0.305809516421571	0.15686059922644	1.00334338392346e-10	1.43947668604731e-05	THPO,CD22,KIT,ITGA6,FLT3,EPO,ITGA2,ANPEP,IL5RA,ITGA3,CD44
MI	0.2	multiscale	PFN	comp1_5	KEGG_INTESTINAL_IMMUNE_NETWORK_FOR_IGA_PRODUCTION	7526	4297	33	18.8414828594207	2	0.106148757766165	0.0480512120677443	6.78128660008143e-10	9.72897625940483e-05	PIGR,CCL28
MI	0.2	multiscale	PFN	comp1_5	KEGG_TYPE_I_DIABETES_MELLITUS	7526	4297	33	18.8414828594207	3	0.159223136649248	0.074519581167033	9.65895763915083e-09	0.00138575133457369	PTPRN2,GAD1,IL12A
MI	0.2	multiscale	PFN	comp1_5	KEGG_LEISHMANIA_INFECTION	7526	4297	40	22.838161041722	4	0.175145450314173	0.0826635472452495	5.65487739197862e-10	8.11293949672389e-05	PTGS2,IL12A,TLR2,MAPK12
MI	0.2	multiscale	PFN	comp1_5	KEGG_AUTOIMMUNE_THYROID_DISEASE	7526	4297	29	16.5576667552485	2	0.120789965733912	0.0552385866537159	1.57921330963477e-08	0.00226566575106681	CGA,TG
MI	0.2	multiscale	PFN	comp1_5	KEGG_ALLOGRAFT_REJECTION	7526	4297	28	15.9867127292054	1	0.0625519465407759	0.0275981601237613	1.85042033204701e-09	0.00026547610419812	IL12A
MI	0.2	multiscale	PFN	comp1_5	KEGG_GRAFT_VERSUS_HOST_DISEASE	7526	4297	33	18.8414828594207	0	0	0	6.79023188852061e-13	9.74180988582275e-08
MI	0.2	multiscale	PFN	comp1_5	KEGG_PRIMARY_IMMUNODEFICIENCY	7526	4297	21	11.9900345469041	0	0	0	1.84673735477649e-08	0.00264947714815073
MI	0.2	multiscale	PFN	comp1_5	KEGG_VIRAL_MYOCARDITIS	7526	4297	42	23.9800690938081	7	0.291909083856954	0.148955172194222	7.90979601719756e-08	0.011348026149953	ICAM1,DMD,CXADR,MYH7B,MYH3,CCND1,MYH14
MI	0.2	multiscale	PFN	comp1_2	REACTOME_EXTRACELLULAR_MATRIX_ORGANIZATION	7526	5962	67	53.0765346797768	27	0.508699374646392	0.173382934786789	3.56350718000919e-12	5.11249248101559e-07	PRSS1,COL4A3,COL17A1,COL4A6,MMP9,COL11A2,MMP7,COL9A1,COL19A1,MMP8,MMP10,COL4A5,MMP17,COL27A1,COL4A4,COL2A1,COL25A1,KLKB1,COL28A1,GLT25D2,COL23A1,COL9A2,COL9A3,ADAMTS3,PLOD2,MMP15,MMP25
MI	0.2	multiscale	PFN	comp1_2	REACTOME_COLLAGEN_FORMATION	7526	5962	47	37.232792984321	18	0.483444795763238	0.160342635285065	1.15082074689045e-09	0.000165105950914879	COL4A3,COL17A1,COL4A6,COL11A2,COL9A1,COL19A1,COL4A5,COL27A1,COL4A4,COL2A1,COL25A1,COL28A1,GLT25D2,COL23A1,COL9A2,COL9A3,ADAMTS3,PLOD2
MI	0.2	multiscale	PFN	comp1_3	REACTOME_CELL_CYCLE	7526	1564	115	23.8984852511294	3	0.12553096853108	0.100396947281701	9.58944900248346e-09	0.0013757790694883	CDKN1A,CDC14A,PRKAR2B
MI	0.2	multiscale	PFN	comp1_5	REACTOME_IMMUNOREGULATORY_INTERACTIONS_BETWEEN_A_LYMPHOID_AND_A_NON_LYMPHOID_CELL	7526	4297	49	27.9767472761095	8	0.285951755614976	0.145082274740134	4.55730794337391e-09	0.000653827856019968	ICAM1,ULBP1,ULBP3,ULBP2,CXADR,RAET1E,ICAM4,CDH1
MI	0.2	multiscale	PFN	comp1_5	REACTOME_CELL_CYCLE	7526	4297	115	65.6597129949508	36	0.548281409679149	0.336926939733918	1.65777035002305e-08	0.00237836996577107	HIST1H2BG,HIST1H2BK,HIST1H4H,TAOK1,HIST2H2AA3,HIST2H2BE,HIST1H2BO,HIST1H2BC,HIST1H2BD,HIST2H4A,HIST1H2BF,HIST1H2BJ,HIST1H2BN,HIST1H2AD,HIST1H2BL,CDK6,HIST1H2AE,HIST1H2BE,MYC,HIST4H4,HIST1H4J,HIST1H2BH,TUBA4A,HIST3H2BB,SYCP2,CENPP,CCNA1,HSPA2,RPS27,HIST1H2AC,HIST1H4E,HIST1H4D,HIST1H2AJ,HIST1H4I,CCND1,SYCP1
MI	0.2	multiscale	PFN	comp1_5	REACTOME_TCR_SIGNALING	7526	4297	25	14.2738506510763	1	0.0700581801256691	0.0310941296473447	2.12578508530727e-08	0.00304982134618863	EVL
MI	0.2	multiscale	PFN	comp1_5	REACTOME_CELL_CYCLE_MITOTIC	7526	4297	77	43.9634600053149	8	0.181969299027712	0.0854461703188665	8.03831665344104e-18	1.15324121363588e-12	TAOK1,CDK6,MYC,TUBA4A,CENPP,CCNA1,RPS27,CCND1
MI	0.2	multiscale	PFN	comp1_5	REACTOME_CHEMOKINE_RECEPTORS_BIND_CHEMOKINES	7526	4297	48	27.4057932500664	10	0.364886354821193	0.195909404435517	2.96308112135169e-07	0.0425107322318084	CCBP2,CXCL1,CXCL2,CXCL5,IL8,CX3CL1,CXCL6,CXCL3,CCL20,CCL28
MI	0.2	multiscale	PFN	comp1_5	REACTOME_CELL_CYCLE_CHECKPOINTS	7526	4297	22	12.5609885729471	0	0	0	7.89384867971082e-09	0.00113251468238075
MI	0.2	multiscale	PFN	comp1_5	REACTOME_MITOTIC_M_M_G1_PHASES	7526	4297	43	24.5510231198512	3	0.12219450021919	0.0557149921125601	4.28204541721956e-12	6.14336491917656e-07	TAOK1,CENPP,RPS27
MI	0.2	multiscale	PFN	comp1_5	REACTOME_INTERFERON_GAMMA_SIGNALING	7526	4297	39	22.267207015679	6	0.269454538944881	0.135463621254064	9.02144600448277e-08	0.0129428881537113	ICAM1,CAMK2B,NCAM1,CAMK2D,MT2A,CD44
MI	0.2	multiscale	PFN	comp1_5	REACTOME_INTERFERON_ALPHA_BETA_SIGNALING	7526	4297	32	18.2705288333776	0	0	0	1.59167963004609e-12	2.28355093163452e-07
MI	0.2	multiscale	PFN	comp1_5	REACTOME_INTERFERON_SIGNALING	7526	4297	60	34.257241562583	6	0.175145450314173	0.0822360410791545	2.17594410836478e-14	3.12178349338878e-09	ICAM1,CAMK2B,NCAM1,CAMK2D,MT2A,CD44
MI	0.2	multiscale	PFN	comp1_5	REACTOME_DNA_REPLICATION	7526	4297	50	28.5477013021525	4	0.140116360251338	0.0645042242712267	2.76723545488754e-13	3.97009736241806e-08	TAOK1,CENPP,CCNA1,RPS27
MI	0.2	multiscale	PFN	comp1_5	REACTOME_HEMOSTASIS	7526	4297	201	114.761759234653	78	0.679668911666939	0.466897260289958	9.57188624866502e-08	0.0137325937632347	THPO,FGB,GATA3,HIST1H3D,FGG,HIST1H3H,PLCG2,LYN,ALB,CLU,MYB,MAG,PLA2G4A,SCG3,SLC7A8,HIST1H3G,PRKCA,PDE9A,HIST2H3C,SERPINB2,TF,HIST1H3C,CXADR,AKT3,HIST1H3B,SERPINA1,LEFTY2,PLAT,GNG4,GNG13,GNGT1,RAPGEF4,SH2B2,VAV3,SLC8A2,GATA2,F7,ABCC4,TUBA4A,GNG3,GATA6,SLC16A8,SLC7A11,DOCK5,APOA1,ITGA2,RHOB,SERPINC1,ATP1B1,SLC7A9,NFE2,KLKB1,ATP2A3,GATA4,ATP2B2,ACTN2,EGF,GRB14,KLC3,KCNMB2,ATP2B3,ADRA2B,GNA14,PDE6A,G…
MI	0.2	multiscale	PFN	comp1_5	REACTOME_IMMUNE_SYSTEM	7526	4297	304	173.570023917087	68	0.391772717808018	0.203964056026844	2.35258614235094e-36	3.37520828670805e-31	C4A,IL6ST,PLCG2,LYN,ICAM1,ULBP1,S100B,DUSP4,WWP1,UBE2E3,ULBP3,REL,CTSL2,ASB16,CFB,RNF182,ULBP2,CXADR,AKT3,LBP,BCL2,KLHL13,RAPGEF4,DYNC1I1,RAET1E,TRIM36,ICAM4,MASP2,TRIM9,RIPK3,CAMK2B,DEFB1,PRLR,PYCARD,C4BPA,NCAM1,MAPK10,IRS2,CAMK2D,IRS1,FBXO2,KLC3,S100A12,C4BPB,LNPEP,TLR2,PRKACB,EVL,MT2A,DYNC2H1,MAP3K1,IL5RA,CISH,ASB12,ASB13,LGALS3,C5,CTSF,MAPK12,RAP1GAP,CD44,MAP3K8,CDH1,ASB9,C8B,RAP1GAP2,MAP2K6,…
MI	0.2	multiscale	PFN	comp1_5	REACTOME_ADAPTIVE_IMMUNE_SYSTEM	7526	4297	170	97.0621844273186	35	0.360593574176238	0.188248051625139	8.23976585076419e-23	1.18214272707744e-17	PLCG2,LYN,ICAM1,ULBP1,WWP1,UBE2E3,ULBP3,REL,CTSL2,ASB16,RNF182,ULBP2,CXADR,AKT3,KLHL13,RAPGEF4,DYNC1I1,RAET1E,TRIM36,ICAM4,TRIM9,FBXO2,KLC3,LNPEP,PRKACB,EVL,DYNC2H1,ASB12,ASB13,CTSF,RAP1GAP,MAP3K8,CDH1,ASB9,RAP1GAP2
MI	0.2	multiscale	PFN	comp1_5	REACTOME_CYTOKINE_SIGNALING_IN_IMMUNE_SYSTEM	7526	4297	101	57.6663566303481	16	0.277458139111561	0.138289012044089	8.54146674239889e-18	1.22542715059848e-12	IL6ST,LYN,ICAM1,CAMK2B,PRLR,NCAM1,IRS2,CAMK2D,IRS1,PRKACB,MT2A,IL5RA,CISH,CD44,MAP3K8,MAP2K6
MI	0.2	multiscale	PFN	comp1_33	REACTOME_IMMUNE_SYSTEM	7526	1543	304	62.3268668615466	21	0.336933349251288	0.277928965015291	2.00666411145791e-11	2.87892086742643e-06	C4A,PLCG2,LYN,ICAM1,CFB,RNF182,RAPGEF4,DYNC1I1,ICAM4,RIPK3,PRLR,PYCARD,C4BPA,FBXO2,KLC3,C4BPB,TLR2,ASB12,RAP1GAP,CDH1,ASB9
MI	0.2	multiscale	PFN	comp1_33	REACTOME_CYTOKINE_SIGNALING_IN_IMMUNE_SYSTEM	7526	1543	101	20.7072814243954	3	0.144876574501261	0.11699929603821	2.44379762431992e-07	0.035060675756593	LYN,ICAM1,PRLR
MI	0.2	multiscale	PFN	comp1_99	REACTOME_IMMUNE_SYSTEM	7526	1513	304	61.1150677650811	21	0.343614116255609	0.285009397690798	5.7005196679131e-11	8.17842155716157e-06	C4A,PLCG2,LYN,ICAM1,CFB,RNF182,RAPGEF4,DYNC1I1,ICAM4,RIPK3,PRLR,PYCARD,C4BPA,FBXO2,KLC3,C4BPB,TLR2,ASB12,RAP1GAP,CDH1,ASB9
MI	0.2	walktrap	PFN	walktrap.PFN_0.2.5	INTRINSIC_TO_PLASMA_MEMBRANE	7526	288	620	23.7257507307999	4	0.168593189964158	0.151427437599235	2.65835097100893e-07	0.0159937027819781	GPR19,SLC16A4,SLC29A2,STX1B
MI	0.2	walktrap	PFN	walktrap.PFN_0.2.5	INTRINSIC_TO_MEMBRANE	7526	288	762	29.1597129949508	7	0.24005723242928	0.213929883261863	2.71517506876509e-07	0.0163355792837183	CNIH2,GPR19,SLC16A4,SLC29A2,STX1B,ATAD5,CRIM1
MI	0.2	walktrap	PFN	walktrap.PFN_0.2.5	MEMBRANE_PART	7526	288	871	33.330853042785	9	0.27002009184845	0.238631938062618	1.35583921146801e-07	0.00815727103187614	LMNB1,CNIH2,GPR19,SLC16A4,SLC29A2,STX1B,CUZD1,ATAD5,CRIM1
MI	0.2	walktrap	PFN	walktrap.PFN_0.2.5	MEMBRANE	7526	288	1005	38.4586765878289	13	0.338025152017689	0.297677236969193	3.60019510984994e-07	0.0216602138589012	LMNB1,CNIH2,GPR19,KCNG3,ADAM11,SLC16A4,ITPR2,SLC29A2,STX1B,CENPF,CUZD1,ATAD5,CRIM1
MI	0.2	walktrap	PFN	walktrap.PFN_0.2.5	INTEGRAL_TO_MEMBRANE	7526	288	751	28.7387722561786	7	0.243573383636633	0.217461018078556	3.92379494697758e-07	0.0236071199189959	CNIH2,GPR19,SLC16A4,SLC29A2,STX1B,ATAD5,CRIM1
MI	0.2	walktrap	PFN	walktrap.PFN_0.2.5	INTEGRAL_TO_PLASMA_MEMBRANE	7526	288	610	23.343077331916	4	0.171357012750455	0.15415859388088	3.79999555715272e-07	0.0228622932700536	GPR19,SLC16A4,SLC29A2,STX1B
MI	0.2	walktrap	PFN	walktrap.PFN_0.2.5	PLASMA_MEMBRANE_PART	7526	288	707	27.0550093010896	4	0.147846927549898	0.130944864837673	1.11427715908988e-08	0.000670393709994835	GPR19,SLC16A4,SLC29A2,STX1B
MI	0.2	walktrap	PFN	walktrap.PFN_0.2.5	PLASMA_MEMBRANE	7526	288	837	32.0297634865799	7	0.218546727731316	0.19234850293153	2.0878115095189e-08	0.00125611091658695	GPR19,KCNG3,ADAM11,SLC16A4,ITPR2,SLC29A2,STX1B
MI	0.2	WGCNA	WGCN	grey	RESPONSE_TO_VIRUS	7526	3876	23	11.8453361679511	1	0.0844214115852291	0.0425644714519865	1.45873461066717e-06	0.0270040951126707	DUOX2
MI	0.2	WGCNA	WGCN	grey	DEFENSE_RESPONSE	7526	3876	170	87.5524847196386	51	0.58250773993808	0.39567561993286	7.71085212888863e-09	0.000142743294609986	S100A7,ORM1,LBP,PYDC1,ORM2,S100A8,IL20,S100A9,DCDC2,CYP4F11,ALOX15,EREG,CAMP,DMBT1,IL8,CCL20,AZU1,ANKRD1,TACR1,P2RY11,LALBA,ADORA1,IL12A,PGLYRP4,SCG2,ADORA2A,SFTPD,INHBB,HDAC9,CSF3R,MST1R,IL17RB,NOD2,CCL3L3,GAGE1,NFATC4,MICB,AFAP1L2,CCL26,NOS2,IL1A,CHRNA7,MPO,S100A12,CADM1,S1PR3,C5,IL17C,CFHR1,WFDC12,AGER
MI	0.2	WGCNA	WGCN	grey	CELL_CYCLE_PROCESS	7526	3876	78	40.1711400478342	18	0.448082876875447	0.279185398340577	2.31321459875774e-07	0.00428222286522033	EREG,EGF,KRT7,DUSP13,CCNA1,MYO16,HSPA2,SYCP1,USH1C,TPD52L1,STAG3,KIF25,EPGN,PRUNE2,CDKN1C,MSH4,TTN,CDKN1A
MI	0.2	WGCNA	WGCN	grey	BEHAVIOR	7526	3876	98	50.4714323677917	25	0.495329710831701	0.318144008488883	1.18335815532044e-07	0.0021906326171292	OBP2B,CARTPT,SAA1,CXCL14,NOVA1,CCL28,PYY,NPW,IL8,CCL20,TACR1,CCBP2,MCHR1,FGF2,SCG2,SFTPD,HTR2C,ADCY8,KAL1,CCL15,HCRTR2,CCL26,NPY,C5,IL1RAPL1
MI	0.2	WGCNA	WGCN	grey	LOCOMOTORY_BEHAVIOR	7526	3876	69	35.5360085038533	14	0.393966587397736	0.237012682617665	8.50194159708461e-08	0.0015738794284523	SAA1,CXCL14,NOVA1,CCL28,IL8,CCL20,CCBP2,FGF2,SCG2,SFTPD,KAL1,CCL15,CCL26,C5
MI	0.2	WGCNA	WGCN	grey	MITOTIC_CELL_CYCLE	7526	3876	66	33.9909646558597	12	0.353034993901867	0.206862031709589	2.01808687322022e-08	0.000373588241970527	EREG,EGF,MYO16,USH1C,TPD52L1,KIF25,EPGN,AFAP1L2,CDKN1C,SPHK1,TTN,CDKN1A
MI	0.2	WGCNA	WGCN	grey	CELL_CYCLE_PHASE	7526	3876	74	38.1110815838427	18	0.472303572922768	0.299468568628927	1.50045441815042e-06	0.0277764121888006	EREG,EGF,KRT7,DUSP13,CCNA1,MYO16,HSPA2,SYCP1,USH1C,TPD52L1,STAG3,KIF25,EPGN,PRUNE2,CDKN1C,MSH4,TTN,CDKN1A
MI	0.2	WGCNA	WGCN	grey	IMMUNE_RESPONSE	7526	3876	152	78.2822216316768	24	0.306583021020042	0.171480406394891	2.15290519726513e-20	3.98545810117721e-16	LTF,PYDC1,EREG,MNX1,SPINK5,DMBT1,CCL20,VTN,CCBP2,FCN2,FCGR3B,SKAP1,IL12A,ODZ1,CD22,OPRD1,APOA1,SFTPD,HRH2,GPR44,CCL26,CADM1,MADCAM1,CFHR1
MI	0.2	WGCNA	WGCN	grey	CELL_PROLIFERATION_GO_0008283	7526	3876	237	122.058463991496	83	0.680002003021951	0.496808785841342	1.53000808813383e-07	0.00283235097275335	PDZK1,NDP,ALOX15B,AREG,HOXC10,KRT4,FLT3,FGFBP1,EREG,FABP6,PYY,EHF,IL8,ATP8A2,SSTR2,PTHLH,BNIPL,ARTN,CD24,SCIN,ADAMTS8,LGI1,INHA,CBFA2T3,BAI1,MYO16,RARRES3,RPS27,ODZ1,PRTN3,BTC,LMO1,TNFSF15,FGF5,NR6A1,SCG2,ADRA1B,ERBB2,MT3,EGR4,SFTPD,CGREF1,GPC4,EDN1,MST1R,SPEG,SFN,DLEC1,EPGN,TACSTD2,LIF,CDC14A,TNFRSF11A,POU3F2,ADAMTS1,CCL3L3,CSF3,ADRA1D,MYC,KRT2,FABP3,TNFSF9,FRK,CHRM4,IL11,IL1A,CHRNA7,TM4SF4,CADM…
MI	0.2	WGCNA	WGCN	grey	IMMUNE_SYSTEM_PROCESS	7526	3876	193	99.3978208875897	39	0.392362726383163	0.230751652075853	1.21496019580668e-19	2.24913431447733e-15	LTF,CARTPT,PYDC1,SAA1,EREG,MNX1,TBX1,SPINK5,DMBT1,IL8,CCL20,VTN,AZU1,CD24,CCBP2,SCIN,FCN2,FCGR3B,CTSE,INHA,SKAP1,KIRREL3,IL12A,ODZ1,CD22,OPRD1,SCG2,APOA1,SFTPD,HDAC9,HRH2,GPR44,CCL26,CADM1,CALCA,MADCAM1,CFHR1,TPD52,IL31RA
MI	0.2	WGCNA	WGCN	grey	RESPONSE_TO_EXTERNAL_STIMULUS	7526	3876	193	99.3978208875897	63	0.633816711849725	0.447420367351921	6.52548614164894e-08	0.00120799799454205	HOXB13,ORM1,LBP,CARTPT,ORM2,ALB,S100A8,IL20,S100A9,CYP4F11,SAA1,CXCL14,STC2,ALOX15,EREG,RP1,CCL28,ABCA4,IL8,C4BPB,CCL20,SSTR2,TACR1,CCBP2,PCSK9,STC1,INHA,PDE6B,ADORA1,FGF2,PGLYRP4,ADM,SCG2,ADORA2A,SFTPD,INHBB,HDAC9,KAL1,CCL15,ITGA2,NOD2,CCL3L3,MDK,TRPV4,NFATC4,AFAP1L2,CCL26,IL1A,CHRNA7,S100A12,SREBF1,NPY,S1PR3,C5,F2RL3,IL17C,SHROOM2,NUAK2,CFHR1,SAG,AGER,CDKN1A,SHROOM3
MI	0.2	WGCNA	WGCN	grey	MITOSIS	7526	3876	37	19.0555407919213	5	0.262390873845982	0.146071077605643	1.52707062751297e-06	0.0282691314565201	EREG,EGF,KIF25,EPGN,TTN
MI	0.2	WGCNA	WGCN	grey	CELL_CYCLE_GO_0007049	7526	3876	120	61.8017539197449	32	0.517784657722738	0.337005023657108	2.13917887192567e-08	0.00039600479277088	DHRS2,ALOX15B,EREG,EGF,HPGD,KRT7,BMP7,IL8,DUSP13,CCNA1,INHA,BMP4,MYO16,RPRM,HSPA2,SYCP1,USH1C,TPD52L1,STAG3,KIF25,EPGN,PRUNE2,MYC,AFAP1L2,MAP2K6,MAPK12,CDKN1C,SPHK1,MSH4,TTN,RBBP8,CDKN1A
MI	0.2	WGCNA	WGCN	grey	RESPONSE_TO_WOUNDING	7526	3876	120	61.8017539197449	34	0.550146198830409	0.366788218487725	1.77212112801301e-07	0.00328055063217768	HOXB13,ORM1,LBP,ORM2,S100A8,IL20,S100A9,CYP4F11,ALOX15,EREG,IL8,C4BPB,CCL20,TACR1,ADORA1,ADM,SCG2,ADORA2A,HDAC9,ITGA2,CCL3L3,MDK,NFATC4,AFAP1L2,CCL26,IL1A,CHRNA7,S100A12,S1PR3,C5,F2RL3,IL17C,CFHR1,AGER
MI	0.2	WGCNA	WGCN	grey	CELLULAR_DEFENSE_RESPONSE	7526	3876	37	19.0555407919213	5	0.262390873845982	0.146071077605643	1.52707062751297e-06	0.0282691314565201	LBP,DCDC2,ADORA2A,GAGE1,MICB
MI	0.2	WGCNA	WGCN	grey	M_PHASE_OF_MITOTIC_CELL_CYCLE	7526	3876	38	19.5705554079192	5	0.255485850850035	0.141605481570995	8.45698541378358e-07	0.0156555713979962	EREG,EGF,KIF25,EPGN,TTN
MI	0.2	WGCNA	WGCN	grey	MEMBRANE	7526	3876	1005	517.589689077863	449	0.86748250491608	0.729121172988889	1.94007687462114e-06	0.0359147031029865	CEACAM5,GRIA2,CEACAM6,NPY1R,CLCA2,MUC16,CA9,AQP5,PIGR,SLC6A4,PROM1,SORCS1,SLC5A1,IGSF1,SLC9A2,ATP6V0A4,TRPA1,GPR98,PSCA,SLC13A2,GJB1,NPY5R,DLK1,TRPV6,GABRB3,NTNG1,DKK1,PRSS21,PCDHA11,HSD17B2,TMPRSS3,GRM4,MAGEA1,SLC1A1,SCNN1G,GNG4,SLC12A1,ACTN2,B3GNT3,GPR110,UPK1A,FLT3,GRIA1,PCDHA10,PCDHA4,PCDHA6,EREG,SCUBE1,ATP6V1B1,RIMS1,PCDHA1,EGF,CACNA1H,AMBP,ATP1A4,KISS1R,LPAR3,NTRK3,ATP1A3,CLDN8,EPHA8,FGFR4,…
MI	0.2	WGCNA	WGCN	grey	INTEGRAL_TO_MEMBRANE	7526	3876	751	386.775976614403	327	0.845450647846215	0.701075334064391	2.51427594678264e-06	0.0465442763268402	CEACAM5,CEACAM6,NPY1R,CLCA2,CA9,AQP5,PIGR,SLC6A4,PROM1,SLC5A1,IGSF1,SLC9A2,TRPA1,GPR98,SLC13A2,NPY5R,DLK1,TRPV6,GABRB3,PCDHA11,GRM4,SLC1A1,SCNN1G,B3GNT3,GPR110,UPK1A,FLT3,PCDHA10,PCDHA4,PCDHA6,EREG,PCDHA1,ATP1A4,KISS1R,LPAR3,NTRK3,EPHA8,FGFR4,ACCN1,HPN,KCNK1,PTPRN2,KCNH2,NRXN1,PNPLA3,FGFR3,SLC38A3,ITGB6,CEACAM7,ECEL1,SLC1A6,SLC4A4,B3GAT1,PCDHA5,GRIK4,LGR5,ENPP3,ADRB1,GPR115,MUC1,NPFFR2,TMPRSS2,FF…
MI	0.2	WGCNA	WGCN	grey	RECEPTOR_ACTIVITY	7526	3876	348	179.22508636726	136	0.758822343214358	0.589755508114339	1.2777151104968e-06	0.0236530621255168	GRIA2,IGSF1,GABRB3,GRM4,GPR110,FLT3,GRIA1,HPGD,KISS1R,FGFR4,PTPRN2,NRXN1,DMBT1,GRIK4,ADRB1,GPR115,SSTR2,CRLF1,ANPEP,GPR139,TACR1,DRD2,ADRA2C,NPR3,P2RY11,NRXN3,GRIN2C,PTH2R,TNFRSF11B,MCHR1,GPR64,PTPRH,CELSR3,PTGFR,LPHN3,HTR1D,BAI1,TAS1R3,GPR143,GRIN2A,TNFRSF18,PAX8,DRD1,CHRNA4,GABRA2,GPR128,ROS1,ZP2,PGLYRP4,GRIK2,OPRD1,IL22RA1,CHRNA2,UNC5C,LRRN2,ADRA1B,P2RY2,HTR1E,FZD10,PTPRR,TNFRSF10C,PTGER2,EFNA…
MI	0.2	WGCNA	WGCN	grey	KEGG_CYTOKINE_CYTOKINE_RECEPTOR_INTERACTION	7526	3876	168	86.5224554876428	42	0.485423116615067	0.30642606746152	1.26902742998497e-12	2.34922357838818e-08	BMPR1B,IL20,CXCL14,FLT3,EGF,CCL28,BMP7,IL8,EPO,CCL20,IL19,CXCR1,AMH,TNFRSF11B,IL24,TNFRSF18,IL12A,TNFSF15,IL22RA1,TNFRSF10C,INHBB,CSF3R,TNFSF10,CCL15,IL17RB,LIF,TNFRSF11A,CCL3L3,TNFRSF10D,CSF3,INHBE,TNFSF9,IL20RB,IL11,CCL26,IL1A,TNFRSF12A,IL23A,OSMR,EDA,CLCF1,AMHR2
MI	0.2	WGCNA	WGCN	grey	KEGG_CHEMOKINE_SIGNALING_PATHWAY	7526	3876	92	47.3813446718044	24	0.506528469511374	0.328247372035316	5.29918925614748e-07	0.00980985915098022	CXCL14,ADCY5,GNG4,ADCY1,GNG13,ADCY2,CCL28,IL8,CCL20,CXCR1,PLCB4,PLCB1,PRKACB,GNG3,ADCY8,CCL15,SHC3,GNGT1,CCL3L3,CCL26,GNB3,GNAI1,TIAM1,PAK1
MI	0.2	WGCNA	WGCN	grey	KEGG_ANTIGEN_PROCESSING_AND_PRESENTATION	7526	3876	39	20.0855700239171	2	0.0995739726389881	0.0504181879788273	4.46601321338206e-10	8.26748366061287e-06	HSPA2,HSPA6
MI	0.2	WGCNA	WGCN	grey	KEGG_HEMATOPOIETIC_CELL_LINEAGE	7526	3876	63	32.4459208078661	12	0.36984618408767	0.21921461054361	9.89625939219334e-08	0.00183199553868283	FLT3,CD1A,EPO,ANPEP,CD22,CSF3R,ITGA2,CSF3,ITGA6,IL11,IL1A,CD44
MI	0.2	WGCNA	WGCN	grey	KEGG_NATURAL_KILLER_CELL_MEDIATED_CYTOTOXICITY	7526	3876	62	31.9309061918682	12	0.375811445121342	0.223661609227095	1.66947935134545e-07	0.0030905401752107	RAET1E,FCGR3B,TNFRSF10C,TNFSF10,SHC3,CHP2,TNFRSF10D,NFATC4,MICB,RAC3,PRKCG,PAK1
MI	0.2	WGCNA	WGCN	grey	KEGG_INTESTINAL_IMMUNE_NETWORK_FOR_IGA_PRODUCTION	7526	3876	33	16.9954823279298	3	0.176517496950933	0.0934931023025464	2.89884133149102e-07	0.00536633507285618	PIGR,CCL28,MADCAM1
MI	0.2	WGCNA	WGCN	grey	KEGG_TYPE_I_DIABETES_MELLITUS	7526	3876	33	16.9954823279298	4	0.235356662601245	0.129018934275773	2.41191076959638e-06	0.0446492921667682	GAD1,PTPRN2,IL12A,IL1A
MI	0.2	WGCNA	WGCN	grey	KEGG_LEISHMANIA_INFECTION	7526	3876	40	20.600584639915	5	0.242711558307534	0.133439881959626	2.56516762228167e-07	0.00474863830236783	FCGR3B,IL12A,NOS2,IL1A,MAPK12
MI	0.2	WGCNA	WGCN	grey	KEGG_ASTHMA	7526	3876	19	9.78527770395961	0	0	0	1.04313207340932e-06	0.0193104609429533
MI	0.2	WGCNA	WGCN	grey	KEGG_AUTOIMMUNE_THYROID_DISEASE	7526	3876	29	14.9354238639383	2	0.133909825273122	0.0692710682006171	3.60803889595612e-07	0.00667920160419397	CGA,TG
MI	0.2	WGCNA	WGCN	grey	KEGG_SYSTEMIC_LUPUS_ERYTHEMATOSUS	7526	3876	83	42.7462131278235	12	0.280726621656906	0.156584849233725	1.50742123291294e-12	2.79053818636843e-08	ACTN2,C4A,HIST3H2A,FCGR3B,GRIN2A,HIST3H2BB,H2AFY2,H2AFJ,C8B,GRIN2B,C5,C8G
MI	0.2	WGCNA	WGCN	grey	KEGG_ALLOGRAFT_REJECTION	7526	3876	28	14.4204092479405	1	0.0693461595164382	0.0346357028674106	4.65464794334571e-08	0.000861668427272158	IL12A
MI	0.2	WGCNA	WGCN	grey	KEGG_GRAFT_VERSUS_HOST_DISEASE	7526	3876	33	16.9954823279298	1	0.0588391656503112	0.0291841430038376	1.43578664130149e-09	2.65792823037732e-05	IL1A
MI	0.2	WGCNA	WGCN	grey	KEGG_PRIMARY_IMMUNODEFICIENCY	7526	3876	21	10.8153069359554	0	0	0	2.44004141077419e-07	0.00451700465962518
MI	0.2	WGCNA	WGCN	grey	REACTOME_MEIOSIS	7526	3876	50	25.7507307998937	8	0.310670794633643	0.177714904999703	1.862460545285e-07	0.00344778696143159	TEX15,SYCP2,HSPA2,HIST3H2BB,SYCP1,STAG3,MSH4,RBBP8
MI	0.2	WGCNA	WGCN	grey	REACTOME_IMMUNOREGULATORY_INTERACTIONS_BETWEEN_A_LYMPHOID_AND_A_NON_LYMPHOID_CELL	7526	3876	49	25.2357161838958	2	0.0792527537330722	0.0395837293916329	4.77344360071956e-13	8.83659879365205e-09	RAET1E,CDH1
MI	0.2	WGCNA	WGCN	grey	REACTOME_CELL_CYCLE	7526	3876	115	59.2266808397555	14	0.236379952438641	0.127409574327693	3.95204743290327e-19	7.31603020779053e-15	CCNA1,SYCP2,RPS27,HSPA2,HIST3H2BB,SYCP1,STAG3,TUBA4A,PRKAR2B,CDC14A,MYC,CENPP,PSMD3,CDKN1A
MI	0.2	WGCNA	WGCN	grey	REACTOME_CELL_SURFACE_INTERACTIONS_AT_THE_VASCULAR_WALL	7526	3876	46	23.6906723359022	6	0.253264234755687	0.139954370089236	4.99472124829959e-08	0.00092462279748522	GRB14,L1CAM,GRB7,ATP1B1,SLC7A9,SLC16A8
MI	0.2	WGCNA	WGCN	grey	REACTOME_RNA_POL_I_TRANSCRIPTION	7526	3876	36	18.5405261759235	3	0.161807705538356	0.0849394071381423	4.24083964173349e-08	0.000785064234477704	GTF2H2B,HIST3H2BB,GTF2H2
MI	0.2	WGCNA	WGCN	grey	REACTOME_CELL_CYCLE_MITOTIC	7526	3876	77	39.6561254318363	9	0.226951067508343	0.122626700786027	1.55310763404076e-13	2.87511285213625e-09	CCNA1,RPS27,TUBA4A,PRKAR2B,CDC14A,MYC,CENPP,PSMD3,CDKN1A
MI	0.2	WGCNA	WGCN	grey	REACTOME_CHEMOKINE_RECEPTORS_BIND_CHEMOKINES	7526	3876	48	24.720701567898	6	0.242711558307534	0.133216007087645	1.5133823193759e-08	0.000280157334962867	CCL28,IL8,CCL20,CXCR1,CCBP2,CCL3L3
MI	0.2	WGCNA	WGCN	grey	REACTOME_TRANSCRIPTION	7526	3876	40	20.600584639915	5	0.242711558307534	0.133439881959626	2.56516762228167e-07	0.00474863830236783	GTF2H2B,HIST3H2BB,GTF2H2,TAF4B,BRF2
MI	0.2	WGCNA	WGCN	grey	REACTOME_COSTIMULATION_BY_THE_CD28_FAMILY	7526	3876	28	14.4204092479405	2	0.138692319032876	0.0719530680041563	6.96740204984186e-07	0.0128980546746673	MAP3K8,PAK1
MI	0.2	WGCNA	WGCN	grey	REACTOME_MITOTIC_M_M_G1_PHASES	7526	3876	43	22.1456284879086	3	0.13546691626467	0.0699021769284125	4.41144995159964e-10	8.16647615040125e-06	RPS27,CENPP,PSMD3
MI	0.2	WGCNA	WGCN	grey	REACTOME_RNA_POL_I_RNA_POL_III_AND_MITOCHONDRIAL_TRANSCRIPTION	7526	3876	38	19.5705554079192	4	0.204388680680028	0.109893848122177	1.12368653320855e-07	0.00208016851027567	GTF2H2B,HIST3H2BB,GTF2H2,BRF2
MI	0.2	WGCNA	WGCN	grey	REACTOME_CHROMOSOME_MAINTENANCE	7526	3876	46	23.6906723359022	6	0.253264234755687	0.139954370089236	4.99472124829959e-08	0.00092462279748522	SYCP2,HSPA2,HIST3H2BB,SYCP1,STAG3,CENPP
MI	0.2	WGCNA	WGCN	grey	REACTOME_DEPOSITION_OF_NEW_CENPA_CONTAINING_NUCLEOSOMES_AT_THE_CENTROMERE	7526	3876	35	18.0255115599256	2	0.110953855226301	0.0565893436011855	6.64174331916255e-09	0.000122951952324337	HIST3H2BB,CENPP
MI	0.2	WGCNA	WGCN	grey	REACTOME_RNA_POL_I_PROMOTER_OPENING	7526	3876	34	17.5104969439277	1	0.0571086019547138	0.0282920359903121	7.13695564348565e-10	1.32119322872206e-05	HIST3H2BB
MI	0.2	WGCNA	WGCN	grey	REACTOME_INTERFERON_GAMMA_SIGNALING	7526	3876	39	20.0855700239171	5	0.24893493159747	0.137402589979317	4.6659597772043e-07	0.0086376247395606	CAMK2B,NCAM1,CD44,MT2A,CAMK2D
MI	0.2	WGCNA	WGCN	grey	REACTOME_INTERFERON_ALPHA_BETA_SIGNALING	7526	3876	32	16.480467711932	0	0	0	8.18072859352012e-11	1.51441647723244e-06
MI	0.2	WGCNA	WGCN	grey	REACTOME_INTERFERON_SIGNALING	7526	3876	60	30.9008769598724	5	0.161807705538356	0.0844650614176051	9.37671331127293e-13	1.73581716818284e-08	CAMK2B,NCAM1,CD44,MT2A,CAMK2D
MI	0.2	WGCNA	WGCN	grey	REACTOME_MEIOTIC_RECOMBINATION	7526	3876	43	22.1456284879086	4	0.18062255501956	0.0956727444731446	4.85787509662969e-09	8.99289837888088e-05	TEX15,HIST3H2BB,MSH4,RBBP8
MI	0.2	WGCNA	WGCN	grey	REACTOME_DNA_REPLICATION	7526	3876	50	25.7507307998937	5	0.194169246646027	0.10349984376269	5.49062323289539e-10	1.01642417287359e-05	CCNA1,RPS27,CENPP,PSMD3,CDKN1A
MI	0.2	WGCNA	WGCN	grey	REACTOME_HEMOSTASIS	7526	3876	201	103.517937815573	63	0.608590176054711	0.420528611764741	3.79257015510675e-09	7.02080587113362e-05	ALB,FGB,GRB14,FGG,TF,GATA4,GNG4,ACTN2,GATA5,SERPINB2,L1CAM,EGF,GNG13,KIF5A,SERPINA1,ATP2B2,LEFTY2,DOCK3,GATA2,FGA,NFE2,PDE6B,RASGRP1,GNA14,CLU,APOA1,ATP2A3,PRKACB,GNG3,GRB7,PDE5A,TUBA4A,PRKAR2B,ABCC4,ITGA2,GNGT1,ATP1B1,KCNMB2,GATA6,ADRA2B,ATP2B3,KLC3,SERPINF2,SERPINC1,ITPR2,SLC7A9,NOS2,SLC16A8,GUCY1A3,GNB3,KLKB1,RAPGEF4,GNAI1,DGKB,DGKG,PDE6A,GNA15,DGKE,P2RY1,F2RL3,PRKCG,DOCK5,NOS1
MI	0.2	WGCNA	WGCN	grey	REACTOME_MITOTIC_PROMETAPHASE	7526	3876	28	14.4204092479405	2	0.138692319032876	0.0719530680041563	6.96740204984186e-07	0.0128980546746673	RPS27,CENPP
MI	0.2	WGCNA	WGCN	grey	REACTOME_IMMUNE_SYSTEM	7526	3876	304	156.564443263354	61	0.389615922546304	0.224200827881299	1.03220707800062e-30	1.91082174279475e-26	LBP,SAA1,C4A,CFB,CAMK2B,C4BPA,CD207,SH3GL2,C4BPB,KIF5A,TRIM36,RAET1E,MAPK10,TMEM189-UBE2V1,FBXO2,NCAM1,KLHL13,RASGRP1,PRKACB,CDH1,FBXO27,IL1RN,DYNC1I1,IRAK3,ASB16,RIPK3,PYCARD,IRS2,NOD2,FBXO17,ASB9,TRIM63,KLC3,RAP1GAP,ITPR2,IL1A,S100A12,MAP2K6,GAB2,RAP1GAP2,C8B,RAPGEF4,CFHR3,MAPK12,CD44,LGALS3,ASB12,CFI,MT2A,C5,MAP3K8,CAMK2D,ASB15,CTSD,PSMD3,MASP2,PAK1,AGER,CDKN1A,C8G,ASB13
MI	0.2	WGCNA	WGCN	grey	REACTOME_ADAPTIVE_IMMUNE_SYSTEM	7526	3876	170	87.5524847196386	30	0.342651611728283	0.195618620571669	2.3494263038655e-20	4.34925797371581e-16	CD207,SH3GL2,KIF5A,TRIM36,RAET1E,TMEM189-UBE2V1,FBXO2,KLHL13,RASGRP1,PRKACB,CDH1,FBXO27,DYNC1I1,ASB16,FBXO17,ASB9,TRIM63,KLC3,RAP1GAP,ITPR2,RAP1GAP2,RAPGEF4,ASB12,MAP3K8,ASB15,CTSD,PSMD3,PAK1,CDKN1A,ASB13
MI	0.2	WGCNA	WGCN	grey	REACTOME_CYTOKINE_SIGNALING_IN_IMMUNE_SYSTEM	7526	3876	101	52.0164762157853	15	0.288370168286178	0.161040370955695	1.09696871644233e-14	2.03070848787804e-10	CAMK2B,TMEM189-UBE2V1,NCAM1,PRKACB,IL1RN,IRAK3,IRS2,NOD2,IL1A,MAP2K6,GAB2,CD44,MT2A,MAP3K8,CAMK2D
MI	0.2	WGCNA	WGCN	grey	REACTOME_AMYLOIDS	7526	3876	44	22.6606431039065	7	0.308905619664134	0.176712812793485	9.77412075399217e-07	0.0180938523397903	LTF,SAA1,ODAM,FGA,HIST3H2BB,APOA1,CALCA
MI	0.2	WGCNA	WGCN	grey	REACTOME_PACKAGING_OF_TELOMERE_ENDS	7526	3876	26	13.3903800159447	1	0.0746804794792411	0.0374267452972973	1.8550548861704e-07	0.00343407760527864	HIST3H2BB
MI	0.2	WGCNA	WGCN	grey	REACTOME_TELOMERE_MAINTENANCE	7526	3876	29	14.9354238639383	1	0.066954912636561	0.0333896656167696	2.32681527547788e-08	0.000430740043796465	HIST3H2BB
